# Supplementary material for: Potential prognostic biomarkers in restenosis of peripheral arteries identified through comprehensive ceRNA network analysis
Source: Front Genet. 2025 Dec 1;16:1597644. doi: 10.3389/fgene.2025.1597644 (PMC12702502; doi:10.3389/fgene.2025.1597644)
Supplement: Supplementary file 1 [file DataSheet4.csv]

	logFC	logCPM	F	PValue	FDR
CD5L	7.866535043	3.099748746	18.76879298	0.000894599	0.353917752
SBK3	6.314440454	1.320719969	18.18434	0.00098954	0.353917752
SLC4A11	3.875581183	2.385940495	17.57416536	0.001123331	0.353917752
PLA2G2F	7.540020742	0.626109051	17.06505406	0.001271166	0.353917752
OTOF	6.102649139	2.605706585	16.91291018	0.001333179	0.353917752
ANKRD24	3.555271972	2.663095291	16.73908893	0.001354517	0.353917752
LOC112268313	11.2967608	8.498151395	16.77615525	0.001374409	0.353917752
CIT	2.36540393	3.4756731	16.16991487	0.001538875	0.353917752
EVPL	6.151109197	1.641029459	16.20531891	0.001554655	0.353917752
HSPA1B_1	-5.861188932	3.681446919	16.08209425	0.001608019	0.353917752
LOC105369946	6.504558417	0.00153546	15.89329088	0.001640501	0.353917752
C11orf87	7.35837755	0.900086264	15.93580446	0.001653898	0.353917752
LOC107985156	8.117591557	1.143228111	15.90323672	0.001675519	0.353917752
TES	-2.085734307	6.310133647	15.69063115	0.001719922	0.353917752
LRRC71	4.583737678	2.169950873	15.67987877	0.001742235	0.353917752
LOC102724859	8.423545359	2.197307869	15.49734643	0.001841327	0.353917752
GCAWKR	7.647984665	0.897266141	15.32643106	0.001914072	0.353917752
GTSE1	3.557035337	2.62724184	15.02058462	0.002027404	0.353917752
LOC101929216	7.661461638	0.610686975	15.0096162	0.002058019	0.353917752
L1CAM	3.382065071	2.542737937	14.75794444	0.002151919	0.353917752
TSPAN10	6.369014414	4.25084223	14.79874602	0.002173693	0.353917752
LOC102724968	5.986653834	0.842512297	14.60362877	0.002239591	0.353917752
LMO1	7.335707581	0.193900817	14.45478842	0.002335517	0.353917752
UNC80	6.957401632	2.133147925	14.48836378	0.00234349	0.353917752
IRX6	9.223333304	1.301980737	18.28285681	0.002375676	0.353917752
ONECUT1	7.913651326	1.030521466	14.20924502	0.002509516	0.353917752
NCCRP1	7.615604838	0.458565317	14.07757499	0.002589698	0.353917752
ALDH3A1	5.186835943	0.728837367	13.99609712	0.002592363	0.353917752
ANKFN1	6.944617934	2.877181657	14.05101807	0.002609712	0.353917752
KCP	6.212819311	6.025233192	14.04025841	0.002616693	0.353917752
NKAIN4	7.090652641	1.173088782	14.00202926	0.002641674	0.353917752
ESRRG	8.433813379	1.716791886	13.96542524	0.002665854	0.353917752
SERPINA5	4.704048209	0.205126967	13.83736921	0.002697844	0.353917752
SLC6A11	6.888298345	1.516060953	13.91610484	0.002698844	0.353917752
NOC2LP2	7.669584411	0.816498853	13.88082275	0.002722736	0.353917752
LOC107985435	6.248642132	1.962306234	13.85321045	0.002741606	0.353917752
LOC105374117	6.184064877	0.106704713	13.70688047	0.002795294	0.353917752
CSMD1	4.848851571	1.971469337	13.66169372	0.002863808	0.353917752
HS3ST3A1	4.73593362	1.961059418	13.6481362	0.002867119	0.353917752
TFAP2B	8.438602012	1.45921692	13.65365824	0.002882609	0.353917752
FAM238B	7.722272643	0.436583886	13.60200262	0.002920476	0.353917752
LOC112268434	4.933098032	1.049270828	13.44342453	0.002984258	0.353917752
LOC107986881	7.173609776	-0.020707986	13.46936617	0.002988225	0.353917752
HTR1D	7.239973934	0.301587557	13.48221371	0.002996892	0.353917752
LOC105375690	7.943855071	0.842733056	13.4918537	0.003003176	0.353917752
CUX2	5.125106669	2.506088854	13.45667391	0.003030163	0.353917752
IGSF10	4.652218108	3.369114735	13.42193906	0.003057086	0.353917752
LOC105370789	6.398792996	0.752557735	13.38278624	0.003066419	0.353917752
MYH8	7.101136434	-0.23484183	13.30867224	0.003109544	0.353917752
PKHD1	7.706210248	2.658176452	13.08631937	0.003332129	0.353917752
LOC105375144	8.19870789	1.233579972	13.08170159	0.00333611	0.353917752
LOC105370346	7.279298436	0.532951391	12.98331652	0.00342226	0.353917752
MROH2A	8.820777087	1.951266666	12.9692923	0.00343475	0.353917752
CFAP20DC	4.104520436	1.009813587	12.8744272	0.003456247	0.353917752
ZAN	10.42539463	2.545288089	16.07093351	0.003478793	0.353917752
RNA45SN5	6.715624702	4.868799145	12.91182536	0.003486491	0.353917752
MYH6	8.353225438	1.593973383	12.84235936	0.003550254	0.353917752
LOC727978	4.0401127	2.02616239	12.77215368	0.003570789	0.353917752
HLA-DQA1_2	6.189083024	-0.373188969	12.74869757	0.003577009	0.353917752
TEKT1	7.267550915	0.004882875	12.76700765	0.003598292	0.353917752
LOC107986780	5.790939175	1.732364722	12.78374114	0.00360512	0.353917752
TNR	5.288933487	2.517158584	12.73052506	0.003655789	0.353917752
TMC2	4.459267599	1.785013151	12.6703841	0.003672528	0.353917752
HOXD13	8.542823769	1.5047011	12.70269976	0.003682613	0.353917752
RNA45SN3	7.284188637	6.976352136	12.70222226	0.003683075	0.353917752
CLGN	6.648782795	-0.795808012	12.61204948	0.003704228	0.353917752
MDGA2	7.521908074	0.786897661	12.67343859	0.003711069	0.353917752
LOC112268266	7.044159319	0.767317598	12.66613831	0.003718209	0.353917752
SHH	7.081777585	1.711480043	12.66426021	0.003720048	0.353917752
TMEM235	6.130514799	0.705328804	12.59578286	0.00375137	0.353917752
NPHS1	8.02881689	1.910236924	12.62318037	0.003760546	0.353917752
LOC105369530	7.771803559	0.991057556	12.62183756	0.003761879	0.353917752
VGF	5.919761033	-0.498168513	12.53524165	0.003780704	0.353917752
TROAP	4.66621227	2.145483039	12.53874783	0.003845411	0.353917752
LOC105373058	7.328528543	1.127633448	12.51558533	0.003869081	0.353917752
LOC105378858	5.833092784	0.29666098	12.46098857	0.003874409	0.353917752
RNA45SN1	6.642502424	5.920685004	12.50607454	0.00387885	0.353917752
MYLIP	-1.56534327	6.083675996	12.422027	0.003896811	0.353917752
LOC105369331	6.171003862	0.929141255	12.45953837	0.003910805	0.353917752
ROS1	8.428616005	1.348614362	12.46168341	0.003924827	0.353917752
TPBGL	3.965989592	1.079361792	12.38339653	0.003937375	0.353917752
RNA45SN2	7.00720219	5.718735528	12.4468891	0.003940291	0.353917752
C9orf47	-1.844821106	3.522397041	12.36216254	0.003959882	0.353917752
LOC107985840	3.696494814	2.726747502	12.42136187	0.003967141	0.353917752
GOLGA2P11	8.002205279	1.318396555	12.40384498	0.003985689	0.353917752
MYH1	6.328184594	0.578264871	12.36591902	0.004001904	0.353917752
ZNF648	8.12890824	2.223717752	12.38540334	0.004005326	0.353917752
LOC105376754	5.888477549	-0.331281971	12.31918825	0.004005892	0.353917752
DTX1	3.252425373	3.345643304	12.37392622	0.004017604	0.353917752
VCL	-1.996880222	9.221892677	12.30178568	0.004024701	0.353917752
TMPRSS4	7.193095717	1.265941402	12.34695418	0.004046632	0.353917752
GRIN2B	5.150736538	3.428322551	12.32472771	0.004070737	0.353917752
LINC01668	6.529733359	-0.780502457	12.25948428	0.004072653	0.353917752
RTBDN	7.265732757	1.092261027	12.32198347	0.004073724	0.353917752
TRIM63	6.658899672	1.023604264	12.31246953	0.004084102	0.353917752
LOC112268268	7.06578303	0.531893831	12.30110918	0.004096535	0.353917752
HSPA1B_2	-4.972711546	2.427631061	12.28440618	0.004114895	0.353917752
AMER2	7.637693119	0.767861633	12.2796426	0.004120148	0.353917752
HNF4A	8.656755908	2.005282407	12.27781018	0.004122171	0.353917752
DRD5	5.778677008	-0.516764722	12.2072282	0.004128718	0.353917752
LOC105376791	7.499727403	0.203304205	12.24308995	0.004160723	0.353917752
ATP8A2	4.445961476	1.908571638	12.19474359	0.004188933	0.353917752
MXI1	-1.839960989	5.562900073	12.14378096	0.00420027	0.353917752
LOC105370504	2.542380532	3.083514817	12.13445109	0.004214575	0.353917752
FAM201B	7.267478847	-0.124819038	12.1713685	0.004216577	0.353917752
PTPRH	5.727513719	1.376212413	12.19071473	0.004219678	0.353917752
OTOG	8.107813817	2.213632914	12.18627933	0.004224715	0.353917752
MYH4	6.770872913	0.798006579	12.1628924	0.004251392	0.353917752
ODC1	-2.755652793	6.448635835	12.15830901	0.004256643	0.353917752
TBR1	6.485547907	0.256492187	12.10812995	0.004281845	0.353917752
MUC6_2	4.018168449	0.778173348	12.07264784	0.004282216	0.353917752
RIMS2	7.258620772	1.272648046	12.13473056	0.004283777	0.353917752
CFAP99	5.651357225	0.987364814	12.09801191	0.004286914	0.353917752
LOC105370360	8.218325143	1.140859149	12.1197081	0.00430117	0.353917752
CFAP47	6.559658649	-0.197943387	12.07585879	0.004306391	0.353917752
KSR2	7.344256536	2.906514995	12.07684475	0.004351252	0.353917752
LOC105369667	7.189016966	1.191811911	12.06456492	0.004365725	0.353917752
FOXG1	7.542528626	0.353984677	12.06050587	0.004370521	0.353917752
LOC105375587	7.460061479	0.659632388	12.03904325	0.004395985	0.353917752
LOC112268096	6.997146579	0.426503722	12.01940079	0.004419441	0.353917752
RUFY4	5.12482632	1.847996954	12.0076264	0.004433572	0.353917752
LOC105372242	7.423645685	-0.827356229	14.58333796	0.004460261	0.353917752
PIK3C2G	7.442622416	1.804287952	11.98338977	0.004462825	0.353917752
ISL1-DT	8.147276712	1.044078867	11.97780614	0.004469597	0.353917752
LOC105375581	8.147276712	1.044078867	11.97780614	0.004469597	0.353917752
ITIH6	6.288686831	-0.351216927	11.91931034	0.004475426	0.353917752
TCF23	8.794254634	0.679003649	14.69292568	0.004496347	0.353917752
CFAP46	5.501099731	1.062260779	11.90872951	0.004517694	0.353917752
LOC107984494	4.538835379	1.516821252	11.8916928	0.004525953	0.353917752
FER1L6	7.4586564	1.677244095	11.87245276	0.004599636	0.353917752
LOC105378924	7.212918252	0.743770841	11.79070907	0.004703584	0.353917752
SLC12A5	4.644359554	2.197827955	11.7843109	0.004711835	0.353917752
DPEP1	5.45026308	0.834243252	11.74065254	0.004719809	0.353917752
CABP4	3.064466458	2.424869494	11.67168751	0.004786639	0.353917752
LOC107985141	5.688376702	-0.861495773	11.6274964	0.004839509	0.353917752
KASH5	7.912250085	1.239631736	11.6642913	0.004869795	0.353917752
PRRT1B	3.089307044	2.523322761	11.57997868	0.004914614	0.353917752
ARX	7.492875797	0.067959649	11.6309561	0.00491476	0.353917752
ZBTB8B	6.655935641	0.233952655	11.59998578	0.004941773	0.353917752
SLC52A1	4.43724279	0.854876009	11.53753144	0.004962173	0.353917752
C4orf54	7.270065723	1.540848545	11.59382791	0.004965414	0.353917752
PDE4D	-2.209834797	6.670222917	11.53163936	0.004985518	0.353917752
ANTXRL	7.696424893	0.947677976	11.56027732	0.005011711	0.353917752
LOC283731	7.147223321	-0.034433449	11.54600384	0.005016959	0.353917752
TBC1D28	7.928073554	0.907087196	11.53838614	0.005042192	0.353917752
C2orf72	7.69082295	-0.192049505	14.06605258	0.00504982	0.353917752
LOC105376290	6.780546091	0.891293822	11.52506798	0.005060842	0.353917752
LOC105377490	6.350242487	-0.198418297	11.48048648	0.005072809	0.353917752
KIF1A	6.177895083	2.22521979	11.51229159	0.005078809	0.353917752
TIMELESS	1.791105259	3.645509352	11.45270687	0.005081162	0.353917752
CCDC177	7.293356155	0.012691115	11.50336005	0.005091413	0.353917752
AQP6	5.528741261	0.320435868	11.44682499	0.005115047	0.353917752
LOC105374056	6.391291714	0.525427925	11.47428757	0.005122085	0.353917752
DACT2	7.660252674	1.049526973	11.4815345	0.005122367	0.353917752
VWA5B1	6.986819501	2.491134866	11.48056026	0.005123754	0.353917752
RASSF3	-1.821136989	7.820850144	11.4189289	0.005129469	0.353917752
FOXJ1	6.292942303	-0.660958385	11.41494255	0.005141572	0.353917752
LOC105378833	3.70822193	1.858526551	11.4087941	0.005151337	0.353917752
DLGAP3	3.395011891	2.33355954	11.42153054	0.005151354	0.353917752
DMBT1	6.194305005	1.759294704	11.45656044	0.005158058	0.353917752
DDX25	9.146230657	1.061822807	13.97901124	0.005169118	0.353917752
TFAP2A	4.707358895	1.708089695	11.43436927	0.005170588	0.353917752
LOC105374292	7.281920491	0.129577156	11.44308958	0.005177429	0.353917752
SPATA6L	2.02436324	3.347817631	11.38467624	0.005179003	0.353917752
CYP4A22	5.148438032	0.527391295	11.38906345	0.005183757	0.353917752
OAS3	2.91999737	7.10542342	11.43375464	0.005190903	0.353917752
GABRG3	8.278284437	1.61164146	11.42644228	0.005201486	0.353917752
ASIC4	4.645879471	0.205074739	11.36317196	0.005210386	0.353917752
LOC105377950	8.037798725	-0.130855452	13.93352924	0.005216081	0.353917752
SYN2	3.777205792	2.411521438	11.38851917	0.005245996	0.353917752
KCNQ2	8.271742829	1.626529322	11.39427579	0.005248341	0.353917752
FZD9	5.530304116	0.17818529	11.32972116	0.005270893	0.353917752
LOC105371634	7.117003724	0.006145189	11.37033933	0.005274954	0.353917752
LOC105375520	5.921243089	1.495500125	11.34090713	0.005327173	0.353917752
CDK14	-1.412411142	5.399191153	11.25741615	0.005367992	0.353917752
SLC5A12	6.676911669	-0.067929954	11.29132644	0.005371016	0.353917752
SLC34A2	6.650468538	1.462300688	11.27028272	0.00543363	0.353917752
SLC34A1	8.232300473	1.591947886	11.26904753	0.005435514	0.353917752
MIR3648-2	7.274542379	1.37098669	11.26263926	0.0054453	0.353917752
FBN3	10.53893351	2.665005947	13.70713763	0.005457883	0.353917752
BRDT	7.641278395	0.829780103	11.2525901	0.005460687	0.353917752
GRM8	4.851605568	1.646839653	11.22330065	0.005494729	0.353917752
LOC105378071	7.647730989	0.779931701	11.21813824	0.005513828	0.353917752
PDX1	7.688369341	0.983911065	11.21009434	0.005526322	0.353917752
OR2C3	7.053260826	1.0862527	11.2095515	0.005527167	0.353917752
ZNF556	8.065636568	-0.12742522	13.61017788	0.005565692	0.353917752
C2orf50	5.156920261	1.063662987	11.14562744	0.005579591	0.353917752
ATAD3C	4.144870003	1.523974642	11.12256939	0.005588754	0.353917752
BARD1	-1.94959755	4.376219747	11.12102668	0.005589044	0.353917752
RASGRF1	4.240576856	2.410453345	11.16746389	0.005593094	0.353917752
SKIDA1	4.540118902	1.607106876	11.13614342	0.005594602	0.353917752
MS4A18	6.913858599	0.240932947	11.16344248	0.005599441	0.353917752
LOC105378141	8.219892881	1.429242216	11.15137887	0.005618532	0.353917752
LOC105378099	6.844556359	-0.194601569	11.12340936	0.00563293	0.353917752
USP6	4.016393928	1.960762087	11.10837678	0.005638822	0.353917752
IMPA1P1	5.63384632	-0.233101397	11.0757268	0.005658697	0.353917752
LOC100128770	4.704255394	0.913793216	11.07430982	0.005664507	0.353917752
CNGB1	6.669734569	1.956918009	11.11970431	0.005669022	0.353917752
NCAN	7.643242496	0.558781795	11.11843371	0.005671059	0.353917752
GPD1	4.49484651	1.755339842	11.10400583	0.005673659	0.353917752
ERICH6B	7.770960506	0.413307099	11.09898148	0.005702342	0.353917752
KNDC1	4.989993986	2.114440777	11.09378794	0.005710728	0.353917752
XKR7	7.135149635	1.492485609	11.0722816	0.00574561	0.353917752
MYH13	5.390360503	1.26686257	11.02905192	0.005811625	0.353917752
FER1L5	3.911295483	2.720169288	11.02488033	0.005823374	0.353917752
RBFOX1	10.10581083	2.248149421	13.37059964	0.005843635	0.353917752
OPN5	7.175563335	0.939169656	11.00093548	0.005863124	0.353917752
MYBPC2	5.880737601	1.536988988	10.99720323	0.005869349	0.353917752
NAT8L	4.444279954	1.338694562	10.95475906	0.005878439	0.353917752
LOC105374879	8.04671339	1.221816549	10.98801192	0.00588471	0.353917752
KCNIP2	2.043621608	2.863859724	10.92805814	0.005895688	0.353917752
C12orf56	6.604607698	0.782180882	10.96597857	0.005921726	0.353917752
LOC107985035	6.948229172	0.592325576	10.94367006	0.005959483	0.353917752
FAM186A	4.297423946	1.968361984	10.92649901	0.005971703	0.353917752
LOC105377388	6.250026634	0.046944365	10.90916033	0.005977106	0.353917752
DISP2	3.688367727	2.420835849	10.92532739	0.005979791	0.353917752
IFRD1	-3.459796071	7.7385976	10.92045837	0.005999067	0.353917752
LOC654780	5.656615219	0.160878527	10.88068093	0.006006021	0.353917752
MB	7.258765436	0.900364908	10.90252683	0.006029857	0.353917752
LOC105372912	7.130106791	0.120303561	10.89945972	0.006035142	0.353917752
CLCNKB	5.210301259	0.382415557	10.84911954	0.006043253	0.353917752
KLK10	7.606397834	1.304397163	10.88360865	0.006062541	0.353917752
LOC105379010	8.019110336	1.366642431	10.8751124	0.006077287	0.353917752
SLCO5A1	7.065246403	11.97612639	10.87494223	0.006077583	0.353917752
USP18	2.651286533	2.874329106	10.8223713	0.006089986	0.353917752
LOC105374785	7.540983931	0.254630059	10.85160765	0.006118302	0.353917752
LOC105376981	7.540983931	0.254630059	10.85160765	0.006118302	0.353917752
HPN	4.727198345	1.85720817	10.85143002	0.006118613	0.353917752
SERINC2	3.005596631	3.782648292	10.84333349	0.006132816	0.353917752
LOC105375777	6.523453274	0.616074813	10.84277158	0.006133804	0.353917752
CMPK2	2.626855288	4.489573211	10.83976836	0.006139083	0.353917752
SYTL2	-1.896681058	6.363322222	10.78471568	0.00614411	0.353917752
LOC105370456	5.879052846	0.887176663	10.8099659	0.006191761	0.353917752
P2RX3	6.792384336	0.65186281	10.80792561	0.006195387	0.353917752
RNA45SN4	6.397265944	9.193980752	10.78087769	0.006243687	0.353917752
ASTN1	6.514488612	0.848443777	10.76840272	0.006266112	0.353917752
SMIM41	4.772852746	-0.541102164	10.71675123	0.006266156	0.353917752
MLXIPL	4.635512774	1.752768926	10.74817811	0.006296679	0.353917752
GFAP	4.374080624	1.762727833	10.73066961	0.006302204	0.353917752
ELAVL3	7.080914811	0.997470169	10.74582951	0.00630693	0.353917752
MUC16	6.932386539	3.818106732	10.73982666	0.006317837	0.353917752
SPATA31C2	6.646943582	0.340101447	10.73225528	0.006331626	0.353917752
ATP2A1	2.632148606	2.092611489	10.67508587	0.006342375	0.353917752
CYFIP2	-3.256634813	7.07785544	10.71684907	0.006359791	0.353917752
SCN8A	3.423786135	2.429079482	10.67777692	0.006394246	0.353917752
CPNE7	4.481171387	1.613486515	10.67498393	0.006404439	0.353917752
LOC105374042	5.956598859	-0.766635687	10.62685575	0.006434359	0.353917752
C17orf64	6.090479092	0.365586491	10.65884286	0.006449087	0.353917752
ARFGEF3	3.068830076	3.030682839	10.66076707	0.006463564	0.353917752
LOC105372624	7.356767742	0.578314666	10.62918087	0.006522882	0.353917752
LOC105374122	6.894179709	-0.152569363	10.60989204	0.006545131	0.353917752
LOC643201	6.589397919	-0.326887103	10.58425481	0.006555292	0.353917752
ARHGAP36	7.677306845	0.123746223	10.59936456	0.006579461	0.353917752
FRRS1L	6.622061795	0.947605805	10.59621539	0.00658547	0.353917752
MEX3A	4.006623389	2.522405858	10.59590222	0.006586068	0.353917752
S100A7A	7.847784697	1.131848475	10.59096244	0.006595508	0.353917752
LOC105372249	4.934893783	1.52674825	10.56848967	0.006633389	0.353917752
EMD	-2.395037327	5.825618727	10.56600575	0.006643443	0.353917752
LOC105378561	4.71343463	1.353720529	10.53211347	0.006656911	0.353917752
DSCAM	5.922845458	1.557432129	10.550136	0.006674137	0.353917752
SLC5A3	-1.803757923	6.5858211	10.496774	0.006681039	0.353917752
DPP6	5.90993347	0.851073026	10.52378964	0.006725461	0.353917752
C1orf94	7.527251793	0.564205917	10.52172494	0.006729502	0.353917752
RCVRN	5.369853976	-0.189862996	10.46846001	0.006744262	0.353917752
SEPTIN12	7.771672934	0.944873468	10.51393511	0.006744776	0.353917752
ADIPOQ	6.330622275	3.081780124	10.51283072	0.006746945	0.353917752
ONECUT2	6.119800627	1.341604078	10.50195126	0.006768353	0.353917752
TEX36	8.004954009	-0.460266203	12.66110705	0.006774281	0.353917752
CREB3L3	8.891867928	0.776456505	12.65941021	0.00677672	0.353917752
LOC105369764	8.893359682	0.910187638	12.63703762	0.006808969	0.353917752
ANKRD66	6.635946683	0.149380853	10.47554711	0.006820641	0.353917752
LOC101928255	6.629050613	0.138182712	10.46110532	0.00684944	0.353917752
EMX1	4.570431154	1.983917322	10.45613203	0.00685939	0.353917752
STK26	-2.930574335	3.787105688	10.43969483	0.006892397	0.353917752
LOC107986403	7.470768683	0.561643503	10.4101282	0.006952238	0.353917752
B4GALNT2	7.164658296	0.365311263	10.4087817	0.006954978	0.353917752
MCM10	3.23773567	1.399057917	10.3416653	0.006992911	0.353917752
CLCN1	5.886143808	1.19142435	10.36568528	0.007043335	0.353917752
LOC100131532	4.283038596	1.155093533	10.31015129	0.007071803	0.353917752
LOC107986406	5.353487238	0.808992375	10.32412236	0.007095081	0.353917752
LMNTD1	7.212614298	0.010764811	10.33362303	0.007109922	0.353917752
LOC105374517	8.018897928	-0.167934045	12.43081044	0.007115404	0.353917752
RFX4	5.678757605	1.595751209	10.29731439	0.00718622	0.353917752
CTNNA2	9.229777531	1.08053593	12.37293654	0.007204463	0.353917752
LOC284930	7.687753072	0.934519145	10.27997576	0.007222993	0.353917752
ASCL1	8.593839653	0.371071451	12.35084174	0.007238828	0.353917752
XDH	7.558288625	1.547437873	10.27172508	0.007240568	0.353917752
BPIFB1	6.691616186	-0.648508505	10.22260087	0.007289699	0.353917752
CHRNA4	7.694162243	0.890846319	10.24834713	0.007290641	0.353917752
GRM7	6.259280072	2.286180227	10.23865375	0.007311521	0.353917752
ZFHX2	2.377479893	3.978210995	10.23578415	0.007312133	0.353917752
TMEM196	6.532513917	0.308349402	10.22942564	0.007331465	0.353917752
OTOP3	6.800514262	-0.411002747	10.20727039	0.00734417	0.353917752
LOC105377908	7.284666232	-0.137343396	10.21686497	0.007358713	0.353917752
SEC14L4	6.910530357	0.060522739	10.21536981	0.007361964	0.353917752
LRRC31	9.023972936	0.894457603	12.26903185	0.00736786	0.353917752
LOC105374357	6.571569853	1.007576191	10.20871523	0.007376456	0.353917752
PSG10P	6.93226969	0.44002843	10.20526559	0.007383981	0.353917752
ABCG4	4.766744232	1.517484074	10.19364542	0.007398854	0.353917752
KIF25	6.07511322	0.611807879	10.17605495	0.007448065	0.353917752
TP53AIP1	6.076166512	1.144685771	10.17304456	0.007454706	0.353917752
GPRIN2	9.105124204	1.139925553	12.21407029	0.007456153	0.353917752
PRR19	3.518252204	1.555120657	10.12412832	0.007459424	0.353917752
CREG2	4.785337968	1.698577796	10.15927238	0.007485177	0.353917752
MYO16	5.211580934	2.153795823	10.15341352	0.007498184	0.353917752
LOC107985680	7.12642027	-0.14045142	10.14868295	0.007508706	0.353917752
CCDC63	7.427932781	0.250148114	10.13980396	0.007528501	0.353917752
RAP1A	-1.880911451	6.839832655	10.08454317	0.007548176	0.353917752
CLDN23	4.979578648	1.145325585	10.10510474	0.007581908	0.353917752
FEZF1	7.386683391	1.066472315	10.10777451	0.007600417	0.353917752
LHFPL3	6.290577188	-0.558996684	10.07240631	0.007615358	0.353917752
LOC107985966	7.49564306	-0.789192304	12.06737801	0.007624881	0.353917752
OR1D2	7.301337709	0.266433038	10.0953268	0.007628583	0.353917752
LOC105370964	6.69750318	-0.186783242	10.08145677	0.007640345	0.353917752
ID2	-1.830947442	6.116990303	10.04164378	0.007653872	0.353917752
RLF	-2.526964083	6.846179995	10.07343984	0.007678404	0.353917752
DISP3	5.368900813	0.623656225	10.05419178	0.007686125	0.353917752
CACNA1F	4.510923719	2.552397092	10.06987833	0.007686547	0.353917752
MAP3K7CL	-3.768432228	6.587146601	10.06795253	0.007690954	0.353917752
ABCC12	7.32745607	1.120892812	10.0543517	0.007722165	0.353917752
H1-8	2.522845618	1.445916582	10.00676082	0.007726188	0.353917752
RNF183	5.887059149	0.892418698	10.04185046	0.007750984	0.353917752
LOC105376774	6.868902094	-0.779676325	10.0150562	0.007754507	0.353917752
KIF12	7.066807885	1.200382429	10.03546452	0.007765754	0.353917752
BIRC7	6.455167191	3.652423928	10.03455924	0.00776785	0.353917752
LOC105372347	6.934848285	0.818359482	10.02832191	0.007782312	0.353917752
RGPD5	-2.745527302	1.60486804	9.973959253	0.007802725	0.353917752
SULT4A1	7.500912246	0.57389004	9.991185403	0.007869076	0.353917752
CCDC92B	5.399875662	0.185925994	9.961475423	0.007872601	0.353917752
KCNH4	3.353028016	2.296773267	9.933342141	0.00794696	0.353917752
LOC105371267	3.398158112	1.461748293	9.907307355	0.007960993	0.353917752
LOC105375497	5.679358226	2.215567967	9.934239618	0.00800433	0.353917752
LOC105377622	5.01324791	0.534626218	9.904810384	0.008007918	0.353917752
NKAIN3	5.406423533	2.173225489	9.929008852	0.008016889	0.353917752
MYH7	10.01310944	2.088911793	11.87872597	0.008024332	0.353917752
LHX8	7.498187944	0.806580694	9.924879853	0.00802682	0.353917752
LOC105372637	8.135522098	-0.043949374	11.86686977	0.008045388	0.353917752
RNR1	8.149900894	16.2259342	9.912610691	0.008056413	0.353917752
LOC105372130	8.580951782	0.509033501	11.85873709	0.008059871	0.353917752
LOC101929974	5.048795567	0.953319913	9.890982874	0.008069689	0.353917752
PIGA	-2.479483112	4.725566986	9.903810916	0.008077717	0.353917752
LOC105375784	7.173137125	0.192233737	9.886097871	0.0081208	0.353917752
TEDC2	4.313304266	-0.409170843	9.826778609	0.008157244	0.353917752
WNT5A	2.606461683	3.263830077	9.852597283	0.008182185	0.353917752
FAM83F	4.95006456	1.52955817	9.858617828	0.008188172	0.353917752
LOC105379549	5.934032823	2.74740484	9.851201472	0.008206466	0.353917752
LOC105376980	9.625778459	1.706674423	11.76756766	0.008224469	0.353917752
FAM163A	6.56949578	1.441888745	9.836728336	0.008242306	0.353917752
PDK3	-2.110449359	7.322803565	9.771960275	0.008308894	0.353917752
SLC38A1	-2.135601474	6.969647116	9.772884129	0.008333517	0.353917752
MYOM2	-4.838721467	1.358706908	9.762671137	0.008359497	0.353917752
LOC101928636	5.238722522	1.536573404	9.785837681	0.008369791	0.353917752
TRIM72	5.482170147	1.113552766	9.777643081	0.008390534	0.353917752
FMN2	4.789123948	1.79842907	9.739138579	0.008488811	0.353917752
SLC25A48	5.699723831	1.899123571	9.738509017	0.008490429	0.353917752
LOC105373724	6.633017807	-0.695495009	9.713008628	0.008494382	0.353917752
LOC105372926	7.235304118	1.085689852	9.734046713	0.008501908	0.353917752
HILPDA	-2.910194893	4.651006823	9.722895249	0.008530674	0.353917752
PLG	7.351240855	0.569459309	9.714952682	0.008551231	0.353917752
NHLH2	8.394130513	0.297954153	11.58684768	0.00856328	0.353917752
OC90	6.993436812	0.502329226	9.705918445	0.008574685	0.353917752
LOC105377296	5.51363869	0.366827584	9.690185874	0.00857509	0.353917752
LOC105379080	8.488085107	0.403374613	11.57708249	0.008582077	0.353917752
IFI6	2.952305398	7.509532965	9.700694041	0.008588283	0.353917752
CLUL1	5.65662486	0.123645415	9.675647768	0.008603274	0.353917752
LOC102724621	6.89095229	2.779749077	9.691415822	0.008612493	0.353917752
COL6A5	9.616623759	1.629442056	11.54776363	0.008638823	0.353917752
TBX20	4.962049803	-0.222526291	9.6346002	0.008652368	0.353917752
LOC107986453	5.934137838	-1.409332692	11.41444781	0.008671755	0.353917752
LOC105374054	6.292623894	-1.166590612	9.625457476	0.008685527	0.353917752
TRIM42	7.133620546	-0.04521502	9.655104035	0.008708017	0.353917752
C12orf75	-1.840906742	5.782518867	9.607861811	0.008748073	0.353917752
LOC105370455	7.00704547	0.871092784	9.639402771	0.008749706	0.353917752
DNAJB1	-2.980016414	7.941528807	9.611930939	0.00882321	0.353917752
LOC102724050	-2.274580696	5.398894136	9.602853487	0.008847657	0.353917752
LOC112267962	6.21550595	-0.895966956	9.564542287	0.008858189	0.353917752
LOC105373406	5.730451969	0.449543749	9.587533087	0.008877363	0.353917752
LAMC2	2.687938371	3.011864861	9.570810636	0.008894933	0.353917752
LOC105370655	7.219866652	0.351356527	9.582924392	0.008901607	0.353917752
CDH15	4.325183321	0.741134265	9.542225224	0.008911957	0.353917752
DNAH2	4.235215752	3.713896926	9.577624879	0.008916018	0.353917752
CCDC178	5.670710664	-0.345422184	9.543850012	0.008931734	0.353917752
LOC105378421	6.317815527	0.561471893	9.571017576	0.008934024	0.353917752
BOLL	6.456962808	0.480866484	9.564245001	0.008952524	0.353917752
CFAP74	5.987764147	1.516425038	9.55951357	0.008965476	0.353917752
PAX2	7.548025775	1.627838629	9.549533505	0.008992866	0.353917752
LOC100130373	3.726014949	1.589605374	9.50302252	0.009021069	0.353917752
PTPRN2	2.262972701	3.622309079	9.506773228	0.009058387	0.353917752
SRD5A2	7.048630735	0.108102631	9.51489942	0.009088683	0.353917752
LOC107986182	5.155850266	1.259483553	9.507382507	0.009109637	0.353917752
LOC105373648	8.164254055	0.007666527	11.31264468	0.009111188	0.353917752
LOC105376204	4.914705282	0.816995118	9.478511105	0.009126133	0.353917752
LOC105376738	7.678448772	-0.76500984	11.3054277	0.009126189	0.353917752
LOC105370485	-6.979894789	4.443160398	9.491833699	0.009153159	0.353917752
SPHKAP	6.435411965	1.54280482	9.49116862	0.009155026	0.353917752
LOC105370256	9.085613596	1.112905114	11.28199179	0.009175114	0.353917752
DPYS	4.116971905	1.096409827	9.446755813	0.009178964	0.353917752
LOC105375046	6.614601344	0.676550086	9.478553574	0.009190525	0.353917752
VSX1	6.222555911	0.391231413	9.470579292	0.009213047	0.353917752
DCX	8.44766289	0.533783959	11.26351253	0.009213922	0.353917752
CDC45	3.556600945	1.466960089	9.427585067	0.009217744	0.353917752
BSND	9.043012403	1.062370644	11.25543019	0.00923096	0.353917752
XAF1	2.242135766	7.267774107	9.436016798	0.009246418	0.353917752
SVOP	9.67414761	1.505440074	11.23788606	0.009268078	0.353917752
ANKRD20A21P	5.879016165	-0.108817731	9.428767062	0.00928528	0.353917752
ETNPPL	7.116484799	-0.022257548	9.44323872	0.00929076	0.353917752
GRIN1	5.498504372	0.190119796	9.4168627	0.009315514	0.353917752
LOC105370312	6.786189619	-0.53956738	9.423457489	0.009325263	0.353917752
SPTBN2	2.489794646	3.498085218	9.428279046	0.009329627	0.353917752
DRGX	6.588986817	1.120561411	9.426107869	0.009339845	0.353917752
SIPA1L1	-1.83264299	7.358519875	9.374300155	0.009371172	0.353917752
LOC729966	5.99440006	-0.654095416	9.369420142	0.009422221	0.353917752
LOC112267910	4.676158646	0.128430744	9.359685653	0.009422937	0.353917752
LOC105372668	8.806041272	0.897196491	11.15703895	0.009441546	0.353917752
COL2A1	6.055913621	1.849418313	9.390725842	0.009442188	0.353917752
LOC107984627	5.896508219	-0.86051839	9.353655968	0.009447378	0.353917752
HIVEP2	-2.07233316	7.395958736	9.34709874	0.009466627	0.353917752
GRIK4	5.202650235	2.022668853	9.379947832	0.009473625	0.353917752
ZBTB21	-1.861106712	5.7725288	9.350819559	0.009484884	0.353917752
LOC107984671	6.180898962	1.141070035	9.374113292	0.009490694	0.353917752
ABCA4	3.908074081	1.94692726	9.354659046	0.009525393	0.353917752
EPB41L4B	3.799795384	1.202369877	9.320950632	0.009531463	0.353917752
LOC107985960	5.626143059	-0.437092187	9.326166698	0.009541846	0.353917752
COL4A4	2.461387716	4.529211973	9.356236268	0.009543218	0.353917752
MSLN	5.474795045	0.898437942	9.35517041	0.00954636	0.353917752
LOC102503427	9.138855017	1.049956249	11.10588938	0.009553382	0.353917752
TEX13D	7.290175389	0.149976048	9.349349314	0.009563543	0.353917752
CRB2	2.08654353	2.821915355	9.30602413	0.009572154	0.353917752
TF	3.408048299	2.717664646	9.340651492	0.009589285	0.353917752
NPFFR2	6.229328984	-1.314595641	10.98664598	0.009594254	0.353917752
KLHL31	4.850869115	0.129858795	9.30200034	0.009600264	0.353917752
KLK15	7.094585167	0.186898224	9.332872795	0.009612375	0.353917752
LOC105379011	6.77550539	1.102109373	9.331480279	0.009616516	0.353917752
MEP1A	5.981647023	0.581883246	9.328719676	0.00962473	0.353917752
LOC105374193	6.957003347	-0.654235754	9.322674101	0.009627835	0.353917752
HPCA	4.302157719	0.861436605	9.292405755	0.009628979	0.353917752
MUC4_1	6.450869789	0.773999701	9.32207837	0.009644526	0.353917752
STK17A	-2.26572858	5.985666818	9.319875929	0.009651101	0.353917752
LRRC45	1.953471178	3.564023133	9.273565088	0.009675539	0.353917752
LOC105376500	6.636377137	1.099061291	9.309902423	0.009680943	0.353917752
OR10H5	8.408431821	0.297445887	11.03263296	0.00971644	0.353917752
LOC105377567	6.494499569	1.094890522	9.295820606	0.009723261	0.353917752
LOC105369791	4.827717732	0.425513575	9.269206129	0.009728439	0.353917752
LOC101927389	7.702316516	-0.386918721	11.02006733	0.009744756	0.353917752
RNASE10	4.745115638	0.580616849	9.262064977	0.009750096	0.353917752
U2AF1	-2.505652846	3.114970347	9.264587203	0.009750475	0.353917752
ABHD5	-3.414607917	6.431419287	9.282019332	0.009764947	0.353917752
DUSP9	7.87508801	-0.37838062	11.00683163	0.009774693	0.353917752
LOC105369574	4.481345794	1.177222855	9.251900318	0.009789498	0.353917752
FAR2P1	6.51187256	0.012752661	9.272938657	0.009792488	0.353917752
LOC105372645	9.014380711	0.934711931	10.99654646	0.009798036	0.353917752
LRRC74B	7.147101097	0.920446256	9.269977993	0.009801488	0.353917752
COL23A1	2.768075005	2.455333324	9.235345329	0.009801844	0.353917752
HSD17B2	6.455832047	-0.431288566	9.25242481	0.00981736	0.353917752
SYNPR	6.972681022	-0.102913543	9.263035412	0.009822629	0.353917752
CACNG2	7.020984381	0.968533398	9.240709677	0.009890977	0.353917752
FCN3	4.782048735	0.331702216	9.202454201	0.009928018	0.353917752
KIAA0040	-1.912934263	5.673612857	9.19311794	0.009970691	0.353917752
GRB7	4.934461463	-0.170305797	9.177160213	0.009974862	0.353917752
LRRC3B	5.051587264	0.835149576	9.199331349	0.009990332	0.353917752
LOC105379002	6.160167613	-1.22967724	9.167181402	0.010013129	0.353917752
RASEF	6.424854031	0.400434205	9.195212282	0.010031995	0.353917752
LOC105372208	8.297335298	-0.050869636	10.88259098	0.010061361	0.353917752
OR8D4	8.297335298	-0.050869636	10.88259098	0.010061361	0.353917752
LOC107984245	4.482352262	1.313549147	9.166983666	0.010078084	0.353917752
BMP5	5.801856408	0.906071723	9.180036856	0.010079555	0.353917752
LOC105378748	7.95966119	0.038197629	10.86213948	0.010109548	0.353917752
LOC107986837	5.966377383	-0.186856205	9.152340849	0.010124335	0.353917752
HMGCLL1	5.766710746	0.417607187	9.164957451	0.010127075	0.353917752
PLEKHD1	4.121752959	1.165417561	9.131917478	0.010136368	0.353917752
GPBAR1	2.48214208	2.008142026	9.116269106	0.010157773	0.353917752
CPNE9	3.791956484	0.994812199	9.112617872	0.010169446	0.353917752
MUC19	5.878601794	2.174444051	9.150892962	0.010171634	0.353917752
ASB11	4.090236908	0.083639645	9.109768668	0.010178566	0.353917752
WDR62	2.692232388	2.025556447	9.107788518	0.01018491	0.353917752
IGFN1	3.883396362	3.529657319	9.146329627	0.01018614	0.353917752
OR52H1	3.527152537	0.425674065	9.105280456	0.010192952	0.353917752
COQ10B	-2.068094473	4.953974989	9.14278429	0.010197428	0.353917752
KIF18B	4.178990366	2.277069036	9.130873185	0.010235457	0.353917752
TNRC18P1	2.45076213	1.797555954	9.091764546	0.010236416	0.353917752
SIK3	-1.949642322	6.78306982	9.095766683	0.010240233	0.353917752
LOC105373056	8.843098675	0.640328142	10.8039246	0.010248291	0.353917752
DNAI1	8.03162231	-0.477398596	10.80366276	0.010248921	0.353917752
MS4A10	8.786043042	0.697809645	10.7937359	0.010272817	0.353917752
LOC105374651	8.783632278	0.694118678	10.79278682	0.010275105	0.353917752
LOC107985492	8.87124838	0.857519972	10.76941	0.010331669	0.353917752
KRT9	6.59028582	-0.789084014	9.071307695	0.010359023	0.353917752
ARID3C	4.402703587	1.370398714	9.072495197	0.010380958	0.353917752
REEP6	3.201769145	0.93073625	9.046710669	0.010382876	0.353917752
GABRQ	8.742114078	0.572590167	10.74762767	0.010384724	0.353917752
KCNJ6	4.473708943	1.879684	9.08343885	0.010388561	0.353917752
LOC101928362	6.171638194	0.148656985	9.076211743	0.010412123	0.353917752
LOC102723740	7.481438879	-0.72550025	10.73581209	0.010413645	0.353917752
RACGAP1P1	8.293468497	-0.202753285	10.72865607	0.01043121	0.353917752
RSAD2	2.50413293	4.648722872	9.068966377	0.010435808	0.353917752
A2ML1	4.257308877	2.442809759	9.067904811	0.010439283	0.353917752
DNAH3	4.343801737	2.43752148	9.062412191	0.010457287	0.353917752
KCTD19	4.772914786	0.402188454	9.038321249	0.010458005	0.353917752
GABRA5	8.781209326	0.75045073	10.71320044	0.010469272	0.353917752
TBL1X	-1.494773215	5.819952488	9.018432241	0.010476055	0.353917752
GH1	6.032964591	3.228963343	9.04031427	0.01053009	0.353917752
RAB3IL1	2.447066709	5.481860213	9.039034498	0.010534324	0.353917752
S1PR3	-1.800949977	5.482970985	9.013450722	0.010540511	0.353917752
LOC107984589	6.774128728	-0.848300875	9.023823659	0.010541126	0.353917752
CYP4F8	8.732551316	0.691832591	10.68156772	0.010547713	0.353917752
RHO	5.864452369	-0.214827793	9.014917786	0.010568727	0.353917752
ATP12A	6.314106643	0.528829425	9.023821657	0.010584813	0.353917752
PIF1	2.371647478	1.796785422	8.98402122	0.010590765	0.353917752
LOC105372842	5.219171714	0.649967056	9.013120934	0.010596625	0.353917752
SHANK1	3.741550706	3.09078233	9.017173011	0.010606968	0.353917752
PRSS16	6.448225863	1.123902859	9.012913881	0.010621189	0.353917752
MIR3677HG	2.847712709	0.80457216	8.973424563	0.010626385	0.353917752
SLC25A10	2.659285775	2.036624689	8.971362018	0.010633335	0.353917752
UGT3A1	8.679284492	0.626543925	10.64515879	0.010638905	0.353917752
CCDC187	6.102925489	1.489260022	8.998233289	0.010670378	0.353917752
CSRNP1	-2.360151748	8.139604299	8.974121461	0.010672314	0.353917752
IRX2	5.29320359	2.294065873	8.997538306	0.010672713	0.353917752
LOC105375980	4.615728491	0.365211209	8.963097817	0.010678341	0.353917752
SNTG1	9.69717359	1.706319069	10.62375429	0.010692974	0.353917752
LOC105379003	4.778042642	1.949802505	8.98763747	0.010706046	0.353917752
LOC101928202	8.626870626	0.562567803	10.60553362	0.01073927	0.353917752
ERN2	5.474194647	1.030154231	8.975804657	0.010746044	0.353917752
JPH4	3.202549591	1.700724448	8.929956518	0.010773976	0.353917752
DNAH5	4.216911836	2.493464101	8.963152202	0.010789007	0.353917752
LOC105369856	5.784217292	-0.756399341	8.922497425	0.010816774	0.353917752
FREM2	5.832457109	1.705807569	8.953221374	0.010822869	0.353917752
ABCG2	2.337567949	3.121546199	8.91215009	0.010883936	0.353917752
LOC101929227	6.805090992	1.336257721	8.933446434	0.01089067	0.353917752
KCNA10	5.552604289	0.384363598	8.931999507	0.010891306	0.353917752
CDH22	8.64040945	0.338976755	10.53336043	0.010925123	0.353917752
FRMPD4	5.943568108	0.254429563	8.914871538	0.01095481	0.353917752
ZDHHC12	1.992370271	3.782414269	8.888863969	0.010964722	0.353917752
MUC17	9.650626508	1.714070648	10.51615717	0.010970012	0.353917752
LOC101927026	5.998389366	0.157514099	8.909141803	0.010974685	0.353917752
QPRT	2.349933511	2.821730557	8.874302392	0.010976449	0.353917752
NLRP9	3.885594571	1.291140613	8.876399127	0.01097651	0.353917752
WDR87	9.585934774	1.590523165	10.51107156	0.010983326	0.353917752
LOC105375123	6.239811611	0.537203651	8.889484376	0.011043192	0.353917752
RNR2	7.691482912	16.64004603	8.883361866	0.011064631	0.353917752
GAB4	8.461440097	0.273499845	10.47283602	0.011084074	0.353917752
LOC105372200	6.845724913	0.255464648	8.876435842	0.011088943	0.353917752
ACSM2B	8.196132671	-0.086856316	10.46738551	0.011098529	0.353917752
LOC441204	2.661951138	2.341687744	8.829902739	0.01112948	0.353917752
GPRC5A	-5.083586177	7.913295087	8.863290637	0.011135259	0.353917752
LOC440910	5.498635501	-0.783423625	8.831029432	0.011136424	0.353917752
LPA	6.436405243	0.809856791	8.84504263	0.011199931	0.353917752
LRRC9	4.542321113	0.973879315	8.823123643	0.011205761	0.353917752
PROX1	2.920467955	3.845118948	8.841857689	0.011211263	0.353917752
SLMAP	-1.576315544	7.053684673	8.799922366	0.011230035	0.353917752
WDR97	2.3567577	2.221012773	8.793810819	0.01125202	0.353917752
POU2F3	4.541455365	0.87899246	8.806672309	0.011264714	0.353917752
AADACL3	7.815143854	-0.430763855	10.3998462	0.01127961	0.353917752
IL36B	8.398910449	0.189165564	10.3936702	0.011296352	0.353917752
LOC102723529	5.612911612	-0.318526077	8.796894689	0.011299463	0.353917752
C10orf105	3.012104971	3.164144242	8.815086913	0.011307052	0.353917752
OPTC	4.762404813	-0.688312841	8.778256945	0.011308199	0.353917752
ATP6V0A4	8.460618969	0.171430995	10.38718225	0.011313972	0.353917752
CDC25A	2.90138987	1.200785831	8.775513339	0.011318143	0.353917752
CHMP1B2P	4.645079127	-0.119314798	8.777789023	0.011320054	0.353917752
SLC6A13	4.331803949	0.350447742	8.76705879	0.011359029	0.353917752
SHANK2	4.814159586	2.509272497	8.799819176	0.011362112	0.353917752
FBXO41	2.608294206	4.329739522	8.792111731	0.011390026	0.353917752
EVX2	9.451487004	1.387049626	10.35491942	0.011402104	0.353917752
DNAJB9	-1.936756071	4.674190161	8.775018202	0.011407639	0.353917752
CCDC154	3.058558954	2.678889487	8.777245757	0.011444095	0.353917752
CDC27P11	10.22833276	2.142505168	10.33766777	0.011449581	0.353917752
NFIL3	-2.538340924	6.4814818	8.775581548	0.011450167	0.353917752
OR1I1	8.119020566	-0.195057031	10.33534467	0.011455993	0.353917752
ARID5A	-1.616174874	7.501794297	8.736865729	0.011459308	0.353917752
MAP1LC3A	-1.482599198	3.994735513	8.732725466	0.011474553	0.353917752
EFNA2	6.141130536	1.04107908	8.768664946	0.011475441	0.353917752
CHRM2	8.330274486	0.193493811	10.32807944	0.011476075	0.353917752
TUBA3E	4.535635719	-0.665855965	8.729226152	0.011487456	0.353917752
LOC105372864	5.104393138	1.489750952	8.764672477	0.01149006	0.353917752
MRS2P2	-3.020798778	3.61806468	8.761734236	0.011500833	0.353917752
PRKG2	5.287933826	1.579633651	8.761594008	0.011501347	0.353917752
LOC101928499	9.480450233	1.53871708	10.3085269	0.011530337	0.353917752
TMEM131L	-1.579127939	5.905164283	8.715328349	0.011538871	0.353917752
LOC105377740	9.374103186	1.353439719	10.30216191	0.011548071	0.353917752
ISG15	2.234357611	5.550136005	8.745901126	0.011559088	0.353917752
GRIA4	4.922018495	1.582778194	8.744286217	0.011565049	0.353917752
SHISA9	4.93786599	2.369438088	8.73995974	0.011581037	0.353917752
LRGUK	2.803585607	2.38327066	8.708866203	0.011587904	0.353917752
SCGN	6.323052625	-0.07803816	8.738058644	0.011588071	0.353917752
ETF1	-1.998155014	6.979000025	8.710356043	0.011601422	0.353917752
SCARNA12	-1.510376109	5.309642538	8.69706359	0.011606851	0.353917752
OCM	4.537092744	0.152169203	8.696330749	0.011626388	0.353917752
LOC101927189	5.226473743	0.409848484	8.713340381	0.011654504	0.353917752
SIX3	6.417805903	-0.498874042	8.709268596	0.011669921	0.353917752
SBSN	5.548779416	0.241300101	8.708431554	0.011673146	0.353917752
RAD51AP2	5.143700408	0.67313541	8.711374024	0.011673633	0.353917752
IGDCC3	5.456450445	1.299560539	8.709012845	0.011696159	0.353917752
LOC101928543	9.557796997	1.649549846	10.24918025	0.011697006	0.353917752
LOC107984489	3.809510019	0.343434322	8.663185827	0.011734189	0.353917752
LOC105376017	5.973163552	-0.830447889	8.669998091	0.011759399	0.353917752
OR51L1	9.30191478	1.297188605	10.22102352	0.01177713	0.353917752
LOC105378747	5.441281201	1.069890991	8.663475922	0.011868007	0.353917752
LOC107986457	-3.185744411	5.328088002	8.658353798	0.011887521	0.353917752
NUDT14	2.219289411	3.009633742	8.62600392	0.011892844	0.353917752
KCNK5	2.747809631	1.768213488	8.620903212	0.011895421	0.353917752
UNC93A	9.241510068	1.183948696	10.1765962	0.01190495	0.353917752
LOC107984199	5.841089102	0.830985226	8.651322193	0.011914372	0.353917752
KRT77	6.728758623	-0.176549966	8.650113503	0.011918995	0.353917752
SPOPL	-1.858153716	5.84763709	8.62794005	0.011929203	0.353917752
LOC105370890	9.294801788	1.321530423	10.16551165	0.011937109	0.353917752
ALPI	9.249436767	1.152620805	10.16502977	0.01193851	0.353917752
LOC105373414	8.191093192	0.016781457	10.16324575	0.011943697	0.353917752
EIF1B	-1.898753585	4.525313267	8.626457458	0.011948037	0.353917752
TGM7	6.804412841	-0.499586248	8.640119094	0.0119573	0.353917752
PNMA3	3.773001435	0.436157958	8.59999678	0.0119761	0.353917752
CFAP299	5.302976966	0.213401477	8.621554675	0.011981943	0.353917752
CRY1	-1.896303144	5.095272184	8.622319558	0.011993993	0.353917752
NT5DC4	4.881599252	0.81150806	8.620745115	0.012002835	0.353917752
MTURN	-2.320095781	7.011575152	8.62531568	0.012014301	0.353917752
LRRC3	2.43442514	3.239892563	8.617896207	0.012017299	0.353917752
VAX1	9.198793414	1.169268331	10.13115654	0.012037473	0.353917752
LOC105378751	4.505220493	2.121667546	8.615092761	0.012053851	0.353917752
TBX1	2.37506208	2.964016784	8.587628454	0.012075825	0.353917752
CNTNAP4	6.026115632	0.844733351	8.604651778	0.012094403	0.353917752
SBDSP1	-1.571565624	4.696642261	8.569296546	0.012095738	0.353917752
ZNF488	6.109148066	1.087110462	8.601229462	0.01210773	0.353917752
OR5A1	8.188383859	-0.102737013	10.08848051	0.012163614	0.353917752
RPS25_1	-3.362830165	5.627302265	8.580324034	0.012189512	0.353917752
P2RX1	-2.609590049	5.657005425	8.578184433	0.012197919	0.353917752
SCN3B	3.322290853	1.786179353	8.542200903	0.012220926	0.353917752
ELL2	-2.328344048	8.257387716	8.549363522	0.012226211	0.353917752
MGAT3	2.608481738	3.287357722	8.570428621	0.012228449	0.353917752
AVPR1B	8.116290972	-0.078742669	10.06550531	0.012232205	0.353917752
LOC780529	8.115871471	-0.079481618	10.06497877	0.012233783	0.353917752
LOC100507560	9.125613368	1.076742753	10.06473064	0.012234526	0.353917752
WDR74	-1.431887766	6.396003651	8.528355382	0.012257472	0.353917752
DYNLRB2-AS1	6.078349384	-1.118086794	8.522863342	0.012308005	0.353917752
CARD9	3.101088116	4.137774116	8.548410881	0.012315611	0.353917752
EPHA10	9.254490384	1.306197101	10.03305525	0.012329906	0.353917752
LOC105378208	6.239800177	-1.371926844	8.514933722	0.012331233	0.353917752
CELF5	6.308661868	0.840199945	8.528827725	0.012393748	0.353917752
C2CD4C	5.001318312	0.073261294	8.503291434	0.012410203	0.353917752
SLC2A2	5.786311973	-1.388095419	8.491429114	0.012412494	0.353917752
LOC105373946	5.852488645	-0.519652732	8.505888322	0.012422834	0.353917752
LOC105375610	4.515597959	0.398001959	8.493951587	0.012431621	0.353917752
PGC	5.555952126	0.783799651	8.514456742	0.012451458	0.353917752
LOC105371813	6.184180668	-0.045156739	8.509717714	0.012470558	0.353917752
FLJ43315	5.857194063	-0.691203552	8.488119216	0.012471504	0.353917752
LOC101927871	6.859053966	-0.713686727	8.506786373	0.01248239	0.353917752
MUC12	3.846963147	2.95232913	8.505898437	0.012485976	0.353917752
SCUBE1	3.87092664	2.105133318	8.501404108	0.012504148	0.353917752
SDR42E1	3.100509596	1.687312584	8.460961485	0.012529257	0.353917752
POM121L10P	3.359669944	1.606227688	8.460504906	0.012541868	0.353917752
NLRP13	8.33810317	-0.150270725	9.960069184	0.012553229	0.353917752
SPATA31E1	8.040925072	-0.173644485	9.959860932	0.012553873	0.353917752
HLA-DRB6	5.792636681	1.958169514	8.488579398	0.012556173	0.353917752
JAM3	-1.804501924	6.513565207	8.458675675	0.012557304	0.353917752
PDZD4	-1.60294168	4.514009467	8.453570803	0.012559489	0.353917752
LOC105369506	8.036313746	-0.181713193	9.953618088	0.012573209	0.353917752
LOC107985430	6.72202249	1.096532873	8.482560311	0.012580678	0.353917752
SLC38A3	5.977161496	1.398647265	8.481808889	0.012583741	0.353917752
LOC101927575	6.798256667	-0.361459992	8.476666658	0.012604727	0.353917752
TPSAB1	2.762149179	2.841962216	8.473535676	0.01260565	0.353917752
LINC02808	9.015886053	0.880628783	9.941630424	0.012610443	0.353917752
SSC4D	3.377273703	1.761365641	8.451126215	0.012612711	0.353917752
LINC02786	9.111942917	1.14129447	9.931307559	0.012642616	0.353917752
LOC107986485	3.516945624	2.31669045	8.467267809	0.012643189	0.353917752
DUOX2	5.571152071	1.894285519	8.463426058	0.012658951	0.353917752
CELF4	4.010419482	1.218607049	8.433911003	0.012693442	0.353917752
ST8SIA5	5.716532761	1.286024138	8.447701492	0.012723703	0.353917752
ZSCAN5B	8.191520139	-0.235534113	9.905208789	0.012724414	0.353917752
LOC107984766	8.973648649	0.822617401	9.900479194	0.012739308	0.353917752
LOC107986778	8.973648649	0.822617401	9.900479194	0.012739308	0.353917752
UGT3A2	8.187350748	-0.244733737	9.897854884	0.012747582	0.353917752
TMEM200C	5.342086509	1.664507945	8.441719621	0.012748439	0.353917752
ATP2B2	3.827175674	1.733759035	8.432065569	0.012755509	0.353917752
LOC102723639	8.959816485	0.914131485	9.891281751	0.012768334	0.353917752
CPLX2	4.947756929	1.050291538	8.431064758	0.012792636	0.353917752
LOC105373821	4.582095554	1.077726946	8.421632409	0.012805422	0.353917752
LOC101927357	6.558594167	0.186583494	8.427724121	0.012806531	0.353917752
LOC105372647	9.03492965	1.051000918	9.873822084	0.012823661	0.353917752
LOC107985088	9.03492965	1.051000918	9.873822084	0.012823661	0.353917752
SLIT1	2.995158455	2.266911318	8.396691547	0.012848509	0.353917752
KCNH5	8.930067101	0.761981543	9.856529051	0.012878755	0.353917752
ANKRD30A	8.916942035	0.860504616	9.85570159	0.012881399	0.353917752
FAT2	2.508779198	3.235087004	8.402683918	0.012911245	0.353917752
LOC107984872	6.208138381	0.151097588	8.401462573	0.012916378	0.353917752
COMMD4P1	4.551577667	1.453223196	8.396780501	0.012936078	0.353917752
LOC100131257	6.103169024	0.756814815	8.392947315	0.012952232	0.353917752
SLC16A12	4.591486475	1.240075005	8.386977202	0.01297744	0.353917752
LOC105374438	5.211420151	-0.445500041	8.353548166	0.01299623	0.353917752
LOC102724019	3.933346503	2.213040341	8.38249964	0.012996384	0.353917752
LOC105374976	5.973209939	-1.215179799	8.353205608	0.012999407	0.353917752
LOC107986926	5.545749998	1.386651729	8.380081784	0.013006627	0.353917752
LOC105372640	8.953506906	0.954557328	9.812209049	0.013021307	0.353917752
LOC105371855	6.177741389	-0.17185865	8.374321352	0.013031068	0.353917752
KCNA7	4.361760028	-0.042631448	8.338869279	0.013041386	0.353917752
LDLR	-3.278112842	7.149992535	8.364964482	0.013070885	0.353917752
LINC02811	5.017119205	0.304460921	8.352355316	0.013075604	0.353917752
GFY	8.826295739	0.746671385	9.784795259	0.013110465	0.353917752
STK32C	1.88760448	3.74262978	8.327992532	0.013113267	0.353917752
RSPO4	4.38030474	0.732154824	8.333799715	0.013115614	0.353917752
VSIG10L2	5.952667191	0.739629661	8.353585159	0.0131195	0.353917752
PAX7	8.910978027	0.903765415	9.779089242	0.013129119	0.353917752
LOC112268420	2.635992939	1.789876359	8.316233528	0.013137152	0.353917752
RRM2	2.732432099	3.143699752	8.348084067	0.013143078	0.353917752
LOC105369757	6.445053738	0.378314565	8.346889918	0.013148202	0.353917752
ADGB	6.447943522	1.096447196	8.346880739	0.013148242	0.353917752
LOC105378979	5.475186896	0.748256733	8.346502572	0.013149865	0.353917752
GPR101	4.860918929	0.002794664	8.320302827	0.013173621	0.353917752
FOXD4L3	5.061547798	-0.25728487	8.313487455	0.013193438	0.353917752
YPEL5	-2.481103624	7.093392666	8.335452182	0.013197407	0.353917752
LOC105370011	8.838512901	0.631851608	9.7578304	0.013198907	0.353917752
ALOX15B	5.059712903	4.90980353	8.334996928	0.01319937	0.353917752
PRDM7	6.51280561	0.799874039	8.332560255	0.013209882	0.353917752
LOC105371253	8.784099619	0.627215617	9.745618557	0.013239205	0.353917752
LOC339166	8.108378176	-0.366936363	9.739900758	0.013258126	0.353917752
DAGLA	2.499387591	4.336703917	8.321016903	0.013259816	0.353917752
LOC105370278	5.541878166	0.974283282	8.313377267	0.013292986	0.353917752
SLC22A25	5.592646664	0.178449461	8.309296943	0.013310741	0.353917752
SLC12A3	6.07715199	1.87612266	8.303750807	0.01333492	0.353917752
C8A	8.821130635	0.796417998	9.716378987	0.013336318	0.353917752
LOC107984410	8.821130635	0.796417998	9.716378987	0.013336318	0.353917752
FAM131C	5.385472937	0.524104272	8.302292837	0.013341285	0.353917752
LOC105370010	5.162041766	0.522062678	8.297705223	0.013355611	0.353917752
NEFL	5.090769909	0.113246033	8.28268277	0.013361531	0.353917752
KCNG4	7.865542372	-0.396883563	9.705935745	0.013371217	0.353917752
LOC107985176	7.860140517	-0.406444318	9.698358011	0.013396612	0.353917752
CTDSPL	-1.360966524	5.795142771	8.254621209	0.01340639	0.353917752
CDH7	6.168507567	0.758996792	8.286115782	0.013412145	0.353917752
CAMLG	-1.144738816	4.783418228	8.253057876	0.013413305	0.353917752
LOC105369885	6.799272467	-0.709681142	8.282406855	0.013428453	0.353917752
LOC105371068	8.845787281	0.564609661	9.685653022	0.013439325	0.353917752
CTCFL	8.773855276	0.739573431	9.683227612	0.013447499	0.353917752
MC5R	8.998392657	0.647546911	9.675751615	0.01347273	0.353917752
LCT	3.404379143	1.132071135	8.233951369	0.01349816	0.353917752
ADCK1	1.890266209	3.25322941	8.231867581	0.013507453	0.353917752
SBDS	-1.61955394	6.389852593	8.228950779	0.013520473	0.353917752
LOC105378153	6.009772973	0.307466605	8.258071392	0.013536037	0.353917752
LOC105374062	4.695882036	1.525232559	8.256213424	0.013544292	0.353917752
SPTBN5	2.169088265	5.192364117	8.254143901	0.013553495	0.353917752
LOC105370074	8.724925163	0.680396052	9.647851569	0.013567417	0.353917752
LOC105378859	5.22820109	-0.520671069	8.222289605	0.013572229	0.353917752
LOC101926953	5.312073087	0.1511004	8.240711503	0.013579309	0.353917752
GPR50	8.682856547	0.487556673	9.637431969	0.013602992	0.353917752
SLC1A6	8.682856547	0.487556673	9.637431969	0.013602992	0.353917752
LOC105372613	7.613644605	-1.100730051	9.633456531	0.013616595	0.353917752
KRT79	5.299336933	0.848338996	8.237969095	0.013625671	0.353917752
GABARAPL1	-2.333881327	6.596652415	8.232229461	0.013651391	0.353917752
WNK4	3.01454363	2.533693583	8.224582175	0.013669228	0.353917752
ARFGAP3	-1.460856613	5.849726557	8.192905616	0.013682589	0.353917752
APOL1	1.68008494	6.177759584	8.196399706	0.013686365	0.353917752
SCN1A	6.490443722	1.48505928	8.219746089	0.013707528	0.353917752
KCNH6	5.259068919	1.087617829	8.215898613	0.013724884	0.353917752
DCD	8.954823833	0.570851831	9.599470122	0.013733588	0.353917752
TMEM253	4.16124958	1.456029294	8.203840835	0.013751587	0.353917752
BPIFB2	7.565358724	-0.753693196	9.578646576	0.013805888	0.353917752
LOC105370826	8.854041708	0.488740818	9.576985876	0.013811675	0.353917752
LOC107985183	8.629298313	0.412164022	9.573884832	0.013822488	0.353917752
LOC105377789	8.68861861	0.409883255	9.569368647	0.013838255	0.353917752
LOC107985882	8.68861861	0.409883255	9.569368647	0.013838255	0.353917752
LOC105374265	8.62160296	0.554273554	9.56603614	0.013849903	0.353917752
LOC105375219	5.475801212	0.038745741	8.183663828	0.013856295	0.353917752
MPPED1	8.022904489	-0.499334261	9.562507126	0.013862252	0.353917752
LOC105374815	7.552890494	-0.775690762	9.556624645	0.013882867	0.353917752
KIAA1549	2.675380471	2.900367892	8.175938345	0.013891641	0.353917752
PHETA1	1.732753547	3.847131286	8.147815705	0.013899961	0.353917752
ANKRD26P3	7.761649657	-0.530202669	9.550058364	0.013905923	0.353917752
LOC339593	7.761649657	-0.530202669	9.550058364	0.013905923	0.353917752
FOXM1	1.978567049	2.75676574	8.143491328	0.013908555	0.353917752
FAM83B	8.569707723	0.414291825	9.546707968	0.013917705	0.353917752
GPR139	8.569707723	0.414291825	9.546707968	0.013917705	0.353917752
ANKRD2	4.500754241	0.23163079	8.14187632	0.013961796	0.353917752
LOC102723753	7.155973271	-0.78034097	9.52944312	0.01397862	0.353917752
KCNC3	2.49530149	3.964347986	8.159868285	0.013980594	0.353917752
LOC105374111	8.566925498	0.486887786	9.520135784	0.014011596	0.353917752
ERICH3	5.849064572	0.732486561	8.148697735	0.014032241	0.353917752
GINS3	2.165920989	1.597188059	8.116112834	0.014035637	0.353917752
TOPAZ1	7.037143852	-0.515780863	8.145251445	0.01404822	0.353917752
SPINK5	4.53129257	0.279573696	8.123467246	0.014057297	0.353917752
KRT78	6.721882576	0.644297432	8.142472234	0.014061122	0.353917752
SLC7A9	3.510195391	0.601350246	8.104954044	0.014087823	0.353917752
ELOVL2	3.96050887	1.728026279	8.135879182	0.014091784	0.353917752
COL4A3	2.336940314	3.17657983	8.124799453	0.014092328	0.353917752
LOC105376331	8.634804564	0.3272022	9.492557157	0.014109879	0.353917752
LOC107984887	8.634804564	0.3272022	9.492557157	0.014109879	0.353917752
MROH2B	5.340413867	-0.010505817	8.118388851	0.014122289	0.353917752
GABRG2	8.512138103	0.337532669	9.483345184	0.014142899	0.353917752
KIF17	3.239810244	2.200863957	8.113861789	0.014159892	0.353917752
AADACL4	6.105696249	-0.915830424	8.100667314	0.014174639	0.353917752
DYDC1	8.51001778	0.416281753	9.46811525	0.014197703	0.353917752
TLL2	4.131191817	0.520138025	8.082155304	0.014215142	0.353917752
LOC105375311	6.808624619	-0.986302002	9.457671459	0.014225136	0.353917752
ASB10	8.695652398	0.321415415	9.456695796	0.014238968	0.353917752
UBE2H	-1.502872792	7.094523989	8.071765089	0.014244387	0.353917752
HIGD1C	2.818425899	1.765343006	8.070111345	0.014252241	0.353917752
NFKBIL1_4	-6.441933471	-0.740604869	9.365979055	0.014266464	0.353917752
LOC105369626	5.890379941	0.072514532	8.093623613	0.014290175	0.353917752
GGNBP2_1	-3.786362993	0.844862967	8.056086333	0.014319059	0.353917752
USH2A	4.100537225	2.145417404	8.073530491	0.014385663	0.353917752
PRKCG	5.488876335	0.880553644	8.072106581	0.014392459	0.353917752
CYP1A2	8.451984411	0.256555831	9.413795845	0.014395334	0.353917752
KCNC2	8.451984411	0.256555831	9.413795845	0.014395334	0.353917752
LOC105372096	8.451984411	0.256555831	9.413795845	0.014395334	0.353917752
TMEM269	3.757250684	0.238944462	8.038595707	0.014402902	0.353917752
HTR1E	8.450689011	0.34216462	9.411049628	0.014405416	0.353917752
POU4F2	8.450689011	0.34216462	9.411049628	0.014405416	0.353917752
CDH8	5.304677564	1.416135038	8.06766566	0.014413676	0.353917752
LOC107985211	5.258670312	0.605163281	8.065968581	0.014421794	0.353917752
PKMYT1	3.089657215	2.467828143	8.063962684	0.014431396	0.353917752
LOC642484	8.10611225	-0.555191504	9.398567376	0.014451354	0.353917752
CXCL8	-6.508198152	10.34235214	8.049711396	0.014499832	0.353917752
CCER1	7.655763677	-0.661245335	9.382246899	0.014511694	0.353917752
G6PC1	7.655763677	-0.661245335	9.382246899	0.014511694	0.353917752
LOC105378709	7.655763677	-0.661245335	9.382246899	0.014511694	0.353917752
ANKK1	4.393924087	0.908401572	8.033407017	0.014513903	0.353917752
PTEN_1	-1.492981676	3.845976612	8.004586423	0.014567584	0.353917752
NUP98	-1.971482218	7.530706776	8.008159729	0.014570426	0.353917752
ZNF334	2.998485451	2.230554067	8.017484259	0.014572557	0.353917752
NEUROD6	8.64160926	0.229650852	9.362216288	0.01458618	0.353917752
LOC105376975	6.067896293	-0.745377959	8.014049428	0.014619972	0.353917752
GGT2	8.388669265	0.264210485	9.348785859	0.01463639	0.353917752
LOC105373534	8.388669265	0.264210485	9.348785859	0.01463639	0.353917752
LOC105369489	6.373273598	-0.916172174	8.006310561	0.014658378	0.353917752
OR5A2	6.617326221	-0.635123264	8.015735874	0.014664529	0.353917752
OR10G8	8.4545459	0.158881357	9.340502587	0.014667465	0.353917752
NEDD9	-1.713781344	7.444988216	7.983835376	0.014669151	0.353917752
GBE1	-1.56628886	5.662057613	7.985768464	0.014671337	0.353917752
LOC101927598	6.240207328	0.647720435	8.013635188	0.014674784	0.353917752
LOC284798	6.752017747	-0.544889088	8.012846667	0.014678635	0.353917752
MARCO	5.352626906	6.733394241	8.00300846	0.014726791	0.353917752
LOC105376023	5.43927267	-0.355032474	7.984796134	0.014732506	0.353917752
PPP1CB	-1.596341254	8.542701577	7.970660699	0.014734067	0.353917752
ABCA12	4.243992007	1.509579058	7.997581381	0.014753434	0.353917752
PRUNE1	-2.033718889	4.385912749	7.983245499	0.014824087	0.353917752
KIRREL2	5.437895075	1.04768739	7.982033379	0.014830079	0.353917752
CHIAP2	6.316601355	-0.802620635	7.975552258	0.014830953	0.353917752
KLK13	6.316601355	-0.802620635	7.975552258	0.014830953	0.353917752
LOC107986045	6.316601355	-0.802620635	7.975552258	0.014830953	0.353917752
C9orf72	-3.092386908	6.075206174	7.980887573	0.014835746	0.353917752
GRAMD2A	4.436732471	0.93726365	7.969742132	0.014838437	0.353917752
LOC105375150	8.704046367	0.219057311	9.292284459	0.014849997	0.353917752
UNC5D	8.704046367	0.219057311	9.292284459	0.014849997	0.353917752
SVOPL	4.652699773	0.648442576	7.967870431	0.014850302	0.353917752
AQP4	7.741773652	-0.725418059	9.292182519	0.014850386	0.353917752
LOC442497	5.469198668	0.328247315	7.977548644	0.014852273	0.353917752
SCN10A	5.868726785	1.214687098	7.974937104	0.014865216	0.353917752
CDX2	8.323681725	0.18205408	9.278664793	0.014902067	0.353917752
DCAF8L2	8.323681725	0.18205408	9.278664793	0.014902067	0.353917752
ONECUT3	8.323681725	0.18205408	9.278664793	0.014902067	0.353917752
TOX3	8.323681725	0.18205408	9.278664793	0.014902067	0.353917752
LOC107984221	4.247089321	1.223348107	7.951202437	0.01494759	0.353917752
LOC105377982	4.212964079	-0.270804849	7.924548296	0.014963947	0.353917752
LOC105369608	6.77375043	1.300012243	7.952501562	0.01497695	0.353917752
POU4F1	4.907833203	0.111180365	7.933738335	0.014986484	0.353917752
LOC105375376	8.390875251	0.063737715	9.244556918	0.015033469	0.353917752
PRAMEF12	8.390875251	0.063737715	9.244556918	0.015033469	0.353917752
TENT5C	-2.316812211	6.177011922	7.935106282	0.015064263	0.353917752
ERICH4	4.449330043	0.087725149	7.906537102	0.015080204	0.353917752
PPP1R42	6.936163508	-1.422291987	9.194809388	0.015118799	0.353917752
IGFL4	4.580286949	0.102329567	7.90414746	0.01512511	0.353917752
CNGA4	4.372801738	0.688312439	7.905346705	0.015129938	0.353917752
NOTCH4_5	4.787847186	-0.342517418	7.895623253	0.015130944	0.353917752
TRPV6	5.211127927	-0.494158488	7.900945691	0.015141563	0.353917752
ZP4	8.458869006	0.045730294	9.205146788	0.015187102	0.353917752
LOC102724227	8.255495281	0.09528637	9.202193604	0.015198693	0.353917752
LOC105371204	8.255495281	0.09528637	9.202193604	0.015198693	0.353917752
LOC105374577	8.255495281	0.09528637	9.202193604	0.015198693	0.353917752
NLRP5	8.255495281	0.09528637	9.202193604	0.015198693	0.353917752
SLC17A4	8.255495281	0.09528637	9.202193604	0.015198693	0.353917752
SLC6A19	8.255495281	0.09528637	9.202193604	0.015198693	0.353917752
THCAT155	8.255495281	0.09528637	9.202193604	0.015198693	0.353917752
LOC107985320	2.476410317	1.456751737	7.875559361	0.015212793	0.353917752
LOC105369855	7.025740588	-1.269733061	9.184404129	0.015236323	0.353917752
FHDC1	3.001530772	1.846998303	7.87475317	0.015236341	0.353917752
LOC105375222	4.080062711	1.911937068	7.899056977	0.015247118	0.353917752
LOC107985771	7.735089581	-0.927163421	9.189590087	0.015248286	0.353917752
LOC101927159	7.539802106	-0.80233409	9.188237883	0.015253619	0.353917752
AKR7L	3.648233678	0.150135079	7.865531572	0.015264327	0.353917752
ELAVL2	4.899401115	0.98503586	7.892087634	0.015282769	0.353917752
DEFB128	8.650137831	0.11567284	9.173111727	0.01531343	0.353917752
GRM1	3.630658549	0.604359609	7.854650787	0.015320477	0.353917752
LOC105373063	6.527536381	0.98398684	7.882807748	0.015330392	0.353917752
KANK4	5.075692679	0.841267428	7.8772184	0.01535916	0.353917752
LOC105370906	4.602705391	-0.018846178	7.851107051	0.015371051	0.353917752
LOC105374392	6.856652862	-0.973499864	7.874518478	0.015373079	0.353917752
LOC107985590	6.856652862	-0.973499864	7.874518478	0.015373079	0.353917752
FAM163B	5.904314257	0.338395725	7.872801494	0.015381939	0.353917752
LBH	-1.714803563	6.833614253	7.842375589	0.01539193	0.353917752
CLCA1	8.253639602	-0.016222399	9.152142768	0.015396829	0.353917752
LOC105378444	5.696691191	0.486237766	7.868011443	0.015406686	0.353917752
CYP4F2	6.557474315	0.510293396	7.863978397	0.015427559	0.353917752
CDCP2	4.467012414	0.336642043	7.842902365	0.015440296	0.353917752
MAB21L4	8.526709875	0.025916291	9.136777973	0.015458299	0.353917752
CABP2	8.324105794	-0.037774945	9.1362868	0.015460269	0.353917752
FGF4	8.324105794	-0.037774945	9.1362868	0.015460269	0.353917752
LOC105377363	8.324105794	-0.037774945	9.1362868	0.015460269	0.353917752
LOC105378826	6.487213887	-1.342187277	7.836129365	0.015486482	0.353917752
POU3F4	6.487213887	-1.342187277	7.836129365	0.015486482	0.353917752
IL15RA	1.32548062	3.825850992	7.817427885	0.015514408	0.353917752
JMJD6	-1.959282438	5.879977258	7.845228984	0.015525034	0.353917752
HHLA2	6.339966012	-0.655022953	7.843770652	0.015530624	0.353917752
LOC105377048	6.339966012	-0.655022953	7.843770652	0.015530624	0.353917752
OR2V2	6.339966012	-0.655022953	7.843770652	0.015530624	0.353917752
HSPA1A_3	-6.252117427	1.338914295	7.843574824	0.015533668	0.353917752
SLC22A6	8.183774986	0.00345039	9.114934477	0.015546216	0.353917752
SERPINB13	6.57493552	-0.631380569	7.841047967	0.015546869	0.353917752
PAPLN	2.413091723	6.001138944	7.840368898	0.015550418	0.353917752
TENM2	4.4595595	2.193394212	7.838287725	0.015561303	0.353917752
TRNF	5.239932819	3.018650627	7.838127529	0.015562142	0.353917752
ITPR1	-1.537197655	8.108963808	7.805393421	0.015577723	0.353917752
PTCH2	1.508491934	3.610499092	7.800929398	0.015601285	0.353917752
LOC107985853	4.728555842	-0.679102206	7.800379502	0.015604191	0.353917752
AGBL4	5.1209223	0.226580066	7.82310921	0.015620779	0.353917752
LOC107985847	4.905563041	1.426222101	7.819170063	0.015661714	0.353917752
UPK2	8.394851463	-0.061512533	9.084975631	0.015667813	0.353917752
LOC645177	5.064837897	0.145753056	7.805357217	0.015697957	0.353917752
ANKRD63	5.358539709	0.419488953	7.810557509	0.015707198	0.353917752
LOC105373115	7.635999412	-0.863810005	9.074680589	0.015709872	0.353917752
LOC112268071	6.603829694	0.582121901	7.809446989	0.015713074	0.353917752
ITGAD	4.057890631	3.893533912	7.808804911	0.015716473	0.353917752
LOC105378473	5.386751265	-1.182410291	7.775240222	0.015749819	0.353917752
TNNI1	5.38205554	1.562611113	7.799547447	0.01576557	0.353917752
LOC101929278	6.08849443	0.513531444	7.797842225	0.015774634	0.353917752
NDUFA4	-1.651437253	5.347439702	7.777814009	0.015783559	0.353917752
SLC24A2	5.289202985	1.369789362	7.792671909	0.015802152	0.353917752
PRAMENP	5.975039784	0.565723385	7.777544273	0.015882991	0.353917752
RAP1GAP	4.141843701	2.120056216	7.775447161	0.015894236	0.353917752
CYLD	-1.626749694	6.645067242	7.743678752	0.015907217	0.353917752
LOC105370507	8.253926558	-0.146376289	9.015513016	0.015954343	0.353917752
LOC105378648	8.253926558	-0.146376289	9.015513016	0.015954343	0.353917752
SSX2IP	-2.096300055	3.845204644	7.759140333	0.015965818	0.353917752
TRIM9	2.749353816	2.216354202	7.735055874	0.015975141	0.353917752
DNAH10	4.089991833	0.680782519	7.73934798	0.015984062	0.353917752
LOC105370361	4.431320059	1.404944651	7.755477615	0.016001784	0.353917752
LOC105378938	8.465577039	-0.087814301	9.002023886	0.016010741	0.353917752
LOC107986567	6.186531344	-0.783975369	7.739923181	0.016056197	0.353917752
UBXN2B	-2.480735898	5.905323395	7.745243044	0.016057235	0.353917752
SIK1	-2.94949988	1.438256316	7.71550977	0.016060327	0.353917752
RPH3A	4.595410221	0.588193356	7.733989188	0.016063709	0.353917752
AJAP1	4.070051624	2.81489058	7.741376964	0.016078241	0.353917752
ALOX5AP	-4.02398174	6.536097252	7.739075374	0.016090761	0.353917752
PPP1R3B	-1.654725862	2.941869019	7.706593969	0.016109148	0.353917752
KCNAB3	3.060928394	2.303032766	7.725781625	0.016126011	0.353917752
LOC105376300	6.175840842	-0.059831707	7.730991291	0.016134829	0.353917752
LOC105378632	5.259901837	-1.241699575	7.704128108	0.016134953	0.353917752
KCNC1	4.608827581	1.483013791	7.725151238	0.016166752	0.353917752
ZG16	7.410447334	-0.954272556	8.96485912	0.016167418	0.353917752
LOC102724557	8.327759151	-0.176832966	8.94983375	0.016231303	0.353917752
LOC105375959	8.327759151	-0.176832966	8.94983375	0.016231303	0.353917752
E2F7	3.563741089	1.353096942	7.686350716	0.016262443	0.353917752
LOC729451	-2.082759243	3.873152571	7.702640952	0.016266673	0.353917752
MYO1A	3.482503243	1.019902347	7.67788826	0.016271567	0.353917752
PATE2	5.399120656	-0.446759385	7.687379072	0.016286658	0.353917752
TMPRSS11B	6.186068165	-0.953181615	7.69041158	0.016303016	0.353917752
CALN1	5.032402705	1.370365934	7.698210967	0.016314981	0.353917752
MYO7A	2.777143317	5.342089973	7.693904195	0.016338825	0.353917752
ANKRD36B	-1.841544404	5.588244867	7.690000548	0.016344101	0.353917752
LOC101928582	8.103434046	-0.228509105	8.922936344	0.016346455	0.353917752
LOC105372699	8.103434046	-0.228509105	8.922936344	0.016346455	0.353917752
OR10K1	8.103434046	-0.228509105	8.922936344	0.016346455	0.353917752
PRAMEF14	8.103434046	-0.228509105	8.922936344	0.016346455	0.353917752
CEACAM20	5.357218102	-0.024079708	7.690136897	0.016349461	0.353917752
C7orf57	4.334746337	0.381130651	7.670592798	0.016368597	0.353917752
CYP24A1	8.02809878	-0.197511867	8.911188085	0.016397071	0.353917752
LOC107985903	8.02809878	-0.197511867	8.911188085	0.016397071	0.353917752
NKX2-2	8.02809878	-0.197511867	8.911188085	0.016397071	0.353917752
PRMT8	8.02809878	-0.197511867	8.911188085	0.016397071	0.353917752
SPATA31D1	8.02809878	-0.197511867	8.911188085	0.016397071	0.353917752
RHAG	5.401630259	0.411747004	7.679895899	0.016416665	0.353917752
HIPK1	-1.607261705	7.508467391	7.64353545	0.016459464	0.353917752
COL9A2	2.343316414	3.651319175	7.662122688	0.016516055	0.353917752
C10orf53	8.53601595	-0.117157905	8.880305943	0.016531058	0.353917752
CST8	8.179978096	-0.262861441	8.880208289	0.016531484	0.353917752
LOC101928463	8.179978096	-0.262861441	8.880208289	0.016531484	0.353917752
LOC105370370	8.179978096	-0.262861441	8.880208289	0.016531484	0.353917752
LOC105372947	8.179978096	-0.262861441	8.880208289	0.016531484	0.353917752
ZIC3	8.179978096	-0.262861441	8.880208289	0.016531484	0.353917752
LOC101928217	5.184286132	0.696006414	7.656406317	0.016548172	0.353917752
CAPN13	5.396829567	1.676966929	7.656029842	0.01655029	0.353917752
LOC147004	5.200721905	1.764223349	7.655801043	0.016551577	0.353917752
ADORA1	3.87952655	0.70805061	7.624627676	0.016587892	0.353917752
PLIN1	4.46853662	3.188489942	7.648904424	0.016590432	0.353917752
DGKD	-2.576693106	7.589446635	7.646458684	0.016604237	0.353917752
HES2	3.897041244	1.691241922	7.644635326	0.016614538	0.353917752
DHRS2	5.303622144	-0.294572149	7.633024185	0.016622011	0.353917752
TGFBR1	-1.532156478	7.299146087	7.607907741	0.016661345	0.353917752
GOLGA8S	7.722835398	-0.95975579	8.848574281	0.016670157	0.353917752
LOC105371725	7.612942267	-1.102396442	8.848163013	0.01667197	0.353917752
FAM131B	3.141289699	3.368256614	7.630642585	0.016693838	0.353917752
LOC105374538	3.618374274	1.951597074	7.629284628	0.016701557	0.353917752
GUCY1B1	-1.457251101	5.184072296	7.597558292	0.016720533	0.353917752
H2BC21	-2.011494408	5.387728612	7.625827537	0.016721229	0.353917752
HAPLN4	5.021437893	0.687531441	7.614065979	0.016788358	0.353917752
LOC105378030	5.122071291	-0.509504335	7.59439782	0.016800177	0.353917752
RD3	6.278516419	-1.039067845	7.601955189	0.016804535	0.353917752
GNB1L	2.126227014	3.337278813	7.596680973	0.016814122	0.353917752
DDIT3	-2.55274764	5.289697209	7.607014787	0.016828755	0.353917752
HSPH1	-2.082315953	7.149050678	7.593559731	0.016868005	0.353917752
PNPLA5	6.221521598	-0.795488406	7.592139685	0.016889125	0.353917752
CHP2	8.256940171	-0.301189367	8.799007643	0.016890373	0.353917752
LOC105372204	8.256940171	-0.301189367	8.799007643	0.016890373	0.353917752
LOC107985902	8.256940171	-0.301189367	8.799007643	0.016890373	0.353917752
LOC107986891	8.256940171	-0.301189367	8.799007643	0.016890373	0.353917752
IZUMO2	7.942809951	-0.307810537	8.793260958	0.016916139	0.353917752
LOC101929473	7.942809951	-0.307810537	8.793260958	0.016916139	0.353917752
METTL11B	7.942809951	-0.307810537	8.793260958	0.016916139	0.353917752
NEUROD1	7.942809951	-0.307810537	8.793260958	0.016916139	0.353917752
PRDM9	7.942809951	-0.307810537	8.793260958	0.016916139	0.353917752
TMCO5B	7.942809951	-0.307810537	8.793260958	0.016916139	0.353917752
LOC107986400	8.020610009	-0.345773041	8.791941622	0.016922061	0.353917752
KLK6	6.45818447	-0.140648596	7.590616617	0.016923145	0.353917752
LOC105375120	2.645507864	2.648337898	7.577901492	0.016937908	0.353917752
DNAH12	3.482412843	1.34790578	7.562840766	0.016942776	0.353917752
LVRN	3.507957976	0.773228609	7.55816154	0.016948113	0.353917752
SMCO2	4.290080106	0.929019889	7.561451221	0.01703615	0.353917752
HTR2C	6.137480248	-0.779983367	7.557506577	0.017084844	0.353917752
ZFR2	5.36557053	1.644663569	7.555674478	0.017126362	0.353917752
SATB1	-1.680575409	6.315939259	7.531234122	0.017130543	0.353917752
RABGEF1	-1.643196524	6.473767305	7.524604454	0.017157494	0.353917752
FER1L4	2.373276491	3.367889637	7.54688236	0.017177947	0.353917752
SLC7A3	8.099734066	-0.388089551	8.7347648	0.017181222	0.353917752
PNMA6F	6.311386784	-0.868714564	7.541374894	0.017185857	0.353917752
LOC107985502	5.005632931	1.25891	7.5453675	0.017186853	0.353917752
LOC107984676	5.762875155	-1.428049133	7.514260452	0.017228081	0.353917752
SLC19A2	-1.45221201	4.40314587	7.498907609	0.017297291	0.353917752
TRNN	-2.975121078	0.12138354	7.497205639	0.017307445	0.353917752
CYP2C18	5.871569247	-0.387873185	7.521736746	0.017326493	0.353917752
TMEM88B	3.636605361	0.796813441	7.494225489	0.017337967	0.353917752
CDH18	8.475583707	-0.249064614	8.699450008	0.017343767	0.353917752
OR6T1	8.605942671	-0.150155007	8.69414527	0.017368349	0.353917752
SLITRK2	4.057038914	0.538080583	7.49285797	0.017376638	0.353917752
DCST1	2.887305802	1.479887232	7.48204464	0.017398204	0.353917752
PACSIN1	4.228621644	1.947239465	7.505788864	0.017421487	0.353917752
LOC442028	8.333635453	-0.344282407	8.677495334	0.017445787	0.353917752
BPIFB6	7.850477469	-0.425512193	8.6679954	0.017490163	0.353917752
CPLX4	7.850477469	-0.425512193	8.6679954	0.017490163	0.353917752
RAX	7.850477469	-0.425512193	8.6679954	0.017490163	0.353917752
UMOD	7.850477469	-0.425512193	8.6679954	0.017490163	0.353917752
LOC102724048	6.246421951	0.357320353	7.491558005	0.017506771	0.353917752
ADGRA1	5.906883599	0.828929613	7.487008863	0.017534138	0.353917752
LOC105369668	4.795136165	-1.351528789	7.457507132	0.017546281	0.353917752
CCDC103	2.673164075	0.19712334	7.453102023	0.017573021	0.353917752
LOC105370577	3.52977888	0.885180962	7.452780973	0.017580078	0.353917752
DDX12P	1.865957829	2.9842516	7.451004	0.017585774	0.353917752
LOC105376939	5.912989002	-0.034727434	7.476349011	0.017598462	0.353917752
FAM174B	1.5668995	3.236365471	7.448484102	0.017601105	0.353917752
OAS1	2.312883967	4.971743493	7.475168149	0.017605604	0.353917752
LOC105375825	4.482072838	0.254735533	7.457705885	0.017619683	0.353917752
RBPMS2	-2.740532711	4.857248078	7.472035777	0.017624568	0.353917752
SEBOX	3.122345748	0.980667628	7.443765433	0.017629855	0.353917752
NRG2	3.427545535	2.596655476	7.469056431	0.017642627	0.353917752
LEMD1	8.17969063	-0.43560745	8.634636364	0.017647113	0.353917752
LOC105374645	8.17969063	-0.43560745	8.634636364	0.017647113	0.353917752
MTRNR2L2	6.871616519	0.222234848	7.465955554	0.017661446	0.353917752
FRY	-1.640005589	7.523724998	7.428218137	0.017724976	0.353917752
LOC105375431	4.441281377	1.212305479	7.453619459	0.017736547	0.353917752
PGRMC1	-1.830812303	5.872284939	7.443267472	0.017768456	0.353917752
FYB2	5.413548347	-0.353608789	7.438219039	0.017773203	0.353917752
MOBP	5.046210717	1.252861201	7.446460315	0.017780303	0.353917752
KCNK12	2.680662489	2.363666616	7.428665132	0.01778554	0.353917752
LPO	5.380279251	0.183229773	7.442810355	0.017802661	0.353917752
IL1RAP	-3.206881253	6.170824451	7.440516677	0.017816728	0.353917752
RRAGC	-1.701413153	5.200327878	7.427062589	0.017825639	0.353917752
HSPD1	-1.624889769	6.983929831	7.410147639	0.017836292	0.353917752
LOC107985779	5.040238288	0.878199461	7.432693549	0.017864804	0.353917752
TEDC2-AS1	3.590496383	0.244895761	7.398929465	0.017905811	0.353917752
CDH1	4.298230909	1.702562466	7.423351313	0.017922415	0.353917752
FOS	-1.539970329	10.56686319	7.393349808	0.017940507	0.353917752
LCE6A	8.013651581	-0.522955675	8.571771284	0.017947691	0.353917752
LOC105379539	8.013651581	-0.522955675	8.571771284	0.017947691	0.353917752
LOC105375870	6.17868941	-0.791684247	7.413894933	0.017963785	0.353917752
TMPRSS3	5.012533323	0.328376726	7.412319964	0.017990725	0.353917752
LOC105379384	5.742712601	0.137905466	7.408937967	0.018011729	0.353917752
DNAJB5	-1.598378205	4.786722301	7.388861716	0.018018037	0.353917752
ADD2	2.179525806	2.673913668	7.379380456	0.018036188	0.353917752
LOC105379882	4.375972101	0.014240315	7.381243831	0.018038637	0.353917752
LOC105375567	4.185014554	0.994224932	7.393418514	0.01805041	0.353917752
LGSN	4.298976429	0.548084668	7.383769357	0.018076103	0.353917752
BST2	1.762374369	5.702576662	7.388827666	0.018097701	0.353917752
TEDC1	1.60823255	4.029717797	7.360353564	0.018160332	0.353917752
BPIFA1	7.751186966	-0.551296035	8.527056556	0.018165383	0.353917752
FEZF2	7.751186966	-0.551296035	8.527056556	0.018165383	0.353917752
NR2E1	7.751186966	-0.551296035	8.527056556	0.018165383	0.353917752
ITGB3	-2.782427342	8.268403769	7.384026813	0.018167332	0.353917752
MRGPRX4	6.039350811	-1.113415592	7.363082023	0.018224016	0.353917752
TINAG	6.039350811	-1.113415592	7.363082023	0.018224016	0.353917752
MAFF	-2.017783502	6.484898741	7.369245036	0.018260412	0.353917752
STAB2	2.850116702	3.707475263	7.365211166	0.018285911	0.353917752
SLC36A3	5.112911358	0.483413244	7.361871551	0.018307053	0.353917752
MYH15	4.610244168	1.811700706	7.358411912	0.018328985	0.353917752
EIF3CL	3.133446028	3.087627149	7.358013098	0.018331515	0.353917752
LOC107984901	8.410081183	-0.393160915	8.491108501	0.018342789	0.353917752
GPR68	1.445541933	3.635294306	7.324049879	0.018378085	0.353917752
KCTD20	-1.810626135	7.462523353	7.322865872	0.018404257	0.353917752
ZNF541	4.301189507	1.904735088	7.346476847	0.018404883	0.353917752
SLC25A4	-1.711019366	4.752241098	7.326045738	0.018441626	0.353917752
OR6P1	8.097408237	-0.581129094	8.44659839	0.018565458	0.353917752
DCUN1D3	-2.024247636	6.589080992	7.318596611	0.018583629	0.353917752
PM20D1	3.382545532	0.627210608	7.291921431	0.018585203	0.353917752
SEMG1	6.090395954	-0.945327674	7.310105117	0.018598418	0.353917752
SLC35G3	6.090395954	-0.945327674	7.310105117	0.018598418	0.353917752
PLP2	-1.265805312	5.869176375	7.288363309	0.018608309	0.353917752
COL6A6	2.640380418	2.671290029	7.303336864	0.018650162	0.353917752
GRM2	3.274307451	1.657150296	7.29044824	0.018659596	0.353917752
KIAA0232	-1.375110758	6.327542913	7.278012505	0.018675718	0.353917752
LRRC2	3.811093094	0.8881266	7.276437326	0.018730866	0.353917752
LOC105372861	4.733884991	0.539073939	7.295328073	0.018734375	0.353917752
LOC401312	4.132822961	-0.002383181	7.268863751	0.018748768	0.353917752
SELENOK	-1.565286264	4.807613175	7.267385311	0.018778575	0.353917752
CDCA3	2.240148942	2.016120938	7.255788062	0.018821426	0.353917752
HCAR2	-5.044448551	5.242567773	7.278697208	0.018843001	0.353917752
INCENP	1.229915633	4.584207587	7.249310043	0.018864149	0.353917752
HSPA1B_3	-3.733971324	2.25269558	7.274906194	0.018867866	0.353917752
LOC107985953	7.921244955	-0.668336594	8.385939437	0.018874377	0.353917752
TUBA4A	-2.944644998	5.94282241	7.273651385	0.018876105	0.353917752
LOC107984781	3.524063893	0.392683962	7.244158101	0.018898207	0.353917752
ATF5	1.829228051	5.160677961	7.259706773	0.018967948	0.353917752
ADAM7	7.643737987	-0.6858346	8.36739681	0.018970088	0.353917752
LOC105371956	7.643737987	-0.6858346	8.36739681	0.018970088	0.353917752
LOC105372332	7.643737987	-0.6858346	8.36739681	0.018970088	0.353917752
LOC107987294	7.643737987	-0.6858346	8.36739681	0.018970088	0.353917752
SERPINA13P	7.643737987	-0.6858346	8.36739681	0.018970088	0.353917752
SPATA31D5P	7.643737987	-0.6858346	8.36739681	0.018970088	0.353917752
SMCHD1	-3.121005055	8.864015837	7.25867964	0.018974733	0.353917752
DNAH8	5.099156901	2.066332254	7.257960852	0.018979484	0.353917752
IZUMO1	3.695162675	0.622814034	7.234667113	0.018980011	0.353917752
SLC14A2	3.522317765	1.550013665	7.240815108	0.018997787	0.353917752
AGTPBP1	-2.141256355	6.756215983	7.250116326	0.019031418	0.353917752
FAIM2	3.975990116	0.715314848	7.232377109	0.019041841	0.353917752
SRGAP3	1.554179063	4.225383947	7.22086808	0.019066418	0.353917752
CHST9	6.350707721	0.908470075	7.242449055	0.019082341	0.353917752
LOC105376212	4.438890819	0.118081754	7.224614903	0.01909363	0.353917752
PPP1R12B	-2.284029986	9.199474652	7.224612749	0.019093644	0.353917752
LOC105379379	6.134414647	-1.212031618	7.226318457	0.019121702	0.353917752
NRGN	-4.129458408	7.949552364	7.23652162	0.019121819	0.353917752
LOC107984782	5.945527277	-0.39326357	7.23563603	0.019127725	0.353917752
HLA-B_4	3.828498345	7.814298021	7.2348039	0.019133277	0.353917752
LOC105371737	5.945484206	0.106906252	7.232581861	0.019148111	0.353917752
DHX58	1.566783132	4.380434681	7.209680432	0.019151259	0.353917752
C19orf85	4.923446544	-1.092439922	7.20159531	0.019187698	0.353917752
LOC105372411	3.338351886	0.914214718	7.19874014	0.019201607	0.353917752
DNAJA2	-1.45091504	5.82211049	7.198105874	0.019205885	0.353917752
CTPS1	-1.186972004	5.01433211	7.19441395	0.019230805	0.353917752
IL22RA2	6.328236605	-1.541095167	7.205736385	0.019232407	0.353917752
SAPCD2	3.045203175	1.833305137	7.203392313	0.019235878	0.353917752
LSAMP	3.464102558	2.431855695	7.218681317	0.019241219	0.353917752
ECSCR	-4.498095866	0.862816965	7.204692014	0.019254793	0.353917752
GMNC	5.453555318	0.335446289	7.215792705	0.019260635	0.353917752
CREB5	-1.248377173	5.433360156	7.18989269	0.019261375	0.353917752
UTS2R	4.833210342	0.481507381	7.212930623	0.019279895	0.353917752
RNA45SN1_1	5.495121459	1.336454247	7.209212892	0.019304946	0.353917752
LOC107985835	7.730904121	-0.751149104	8.301898662	0.019313058	0.353917752
GOLGA2P6	5.139840744	0.843596235	7.192956349	0.019414941	0.353917752
MXD1	-3.99308011	8.776137472	7.191397888	0.019425524	0.353917752
KPNA1	-1.607607476	6.530023982	7.16719731	0.019429155	0.353917752
LOC105374473	5.39572178	0.580648301	7.189485181	0.019438523	0.353917752
CA7	4.43281082	0.595462197	7.176878143	0.019470139	0.353917752
SVIL	-1.754750436	9.022685429	7.149849159	0.019534633	0.353917752
PPFIA3	2.509270009	2.639250954	7.156590921	0.019569552	0.353917752
CBLN2	5.565690924	0.240324774	7.16882993	0.019579548	0.353917752
LOC101927410	5.023404182	-0.413337637	7.145693976	0.019641959	0.353917752
RSU1	-1.62186582	6.905939344	7.132022886	0.019657745	0.353917752
LOC105373346	5.137764206	0.646315503	7.152614075	0.019691109	0.353917752
LOC105378838	5.103075204	-0.385162494	7.136952292	0.019702438	0.353917752
RPS17	-3.137670637	5.846744553	7.146463466	0.019733619	0.353917752
DNMT3B	2.30763527	2.390147903	7.117722923	0.019757164	0.353917752
BRINP3	5.691447625	0.751849835	7.140772037	0.019773052	0.353917752
ERVV-2	6.477950242	-1.246296815	7.128594326	0.0198246	0.353917752
LOC107985233	5.620355524	-0.765540686	7.120522852	0.019843888	0.353917752
VDAC2	-1.324624566	5.253534207	7.102212865	0.019865666	0.353917752
LINC01969	5.783012884	0.155800606	7.117292428	0.019936714	0.353917752
CPN1	7.526573053	-0.829742528	8.184864358	0.019945397	0.353917752
GABRA6	7.526573053	-0.829742528	8.184864358	0.019945397	0.353917752
LOC101929550	7.526573053	-0.829742528	8.184864358	0.019945397	0.353917752
LOC105371735	7.526573053	-0.829742528	8.184864358	0.019945397	0.353917752
LOC105372007	7.526573053	-0.829742528	8.184864358	0.019945397	0.353917752
LOC105373487	7.526573053	-0.829742528	8.184864358	0.019945397	0.353917752
LOC105373899	7.526573053	-0.829742528	8.184864358	0.019945397	0.353917752
LOC105374409	7.526573053	-0.829742528	8.184864358	0.019945397	0.353917752
LOC105376318	7.526573053	-0.829742528	8.184864358	0.019945397	0.353917752
LOC105377953	7.526573053	-0.829742528	8.184864358	0.019945397	0.353917752
OR10H1	7.526573053	-0.829742528	8.184864358	0.019945397	0.353917752
ALK	2.273941132	2.626902691	7.08925354	0.0199806	0.353917752
MX1	1.942748287	6.921468815	7.101852522	0.019986928	0.353917752
COL6A4P2	3.708677806	0.910172564	7.08935567	0.019992906	0.353917752
FEM1C	-1.413486028	6.061400421	7.082162028	0.020006974	0.353917752
LOC107986755	2.332769828	2.535100878	7.084667797	0.020013007	0.353917752
POTEKP	7.821410843	-0.82499996	8.171643708	0.020018444	0.353917752
LOC105377039	6.002648961	-0.52437027	7.100631304	0.020053818	0.353917752
TBC1D7-LOC100130357	-3.002231319	3.733075822	7.098584953	0.020068257	0.353917752
TOMM7	-1.275429509	5.729009881	7.072415701	0.020076088	0.353917752
CDC42EP3	-1.902953204	7.288306757	7.080625251	0.020085051	0.353917752
LOC105372235	2.558548593	0.74711374	7.070731491	0.020088059	0.353917752
CH25H	-3.750505324	4.263319527	7.092997275	0.020107745	0.353917752
LOC105379640	6.279853166	-1.126601907	7.083455262	0.020141589	0.353917752
TPSD1	4.551265998	-0.11981504	7.067170504	0.020180751	0.353917752
LOC105375170	3.78916313	0.88362357	7.059973651	0.020232161	0.353917752
TP53BP2	-1.71334964	6.640665517	7.058191076	0.020232697	0.353917752
SARDH	2.707529832	3.253852077	7.074070462	0.020242183	0.353917752
TAF7	-1.629016976	5.721746003	7.060026101	0.020244219	0.353917752
RASAL1	2.843255918	1.989908391	7.054929962	0.020247385	0.353917752
GJD3	2.102493888	2.376907514	7.048200299	0.020249026	0.353917752
LOC105379094	-2.044971339	3.579678852	7.052006413	0.020338692	0.353917752
ISLR2	3.895750415	1.373397621	7.056018387	0.020349262	0.353917752
HIPK4	2.85800372	1.223710618	7.032379683	0.020362958	0.353917752
PLK1	2.423261636	2.343651498	7.033611605	0.020376505	0.353917752
POTEJ	7.463522776	-1.322737951	8.101424471	0.020412073	0.353917752
SOX2	5.092128231	0.092394486	7.047414891	0.02043332	0.353917752
HMX2	7.616802956	-0.906500423	8.089794726	0.020478196	0.353917752
IZUMO3	7.616802956	-0.906500423	8.089794726	0.020478196	0.353917752
LOC105372201	7.616802956	-0.906500423	8.089794726	0.020478196	0.353917752
LOC105374803	7.616802956	-0.906500423	8.089794726	0.020478196	0.353917752
UNC5A	3.148331065	3.975148972	7.036811379	0.020509945	0.353917752
CCL5_1	-6.011170619	4.148788561	7.036163568	0.020514637	0.353917752
UBAP1	-1.590440793	6.173937532	7.014081352	0.020519721	0.353917752
MIR3184	-2.8213406	-0.042262104	7.010282504	0.020523357	0.353917752
FUT2	2.508220319	1.171809952	7.008138027	0.020539002	0.353917752
DNAH9	4.147069224	2.607650971	7.031066871	0.020551598	0.353917752
LOC105376188	7.199161035	-1.396397178	8.072744116	0.020575626	0.353917752
DPYSL4	2.871315639	1.244253752	6.999721511	0.020600542	0.353917752
CES3	4.037372054	0.801280928	7.009421467	0.020610194	0.353917752
LOC105378746	5.209507969	0.734144452	7.022167128	0.020616327	0.353917752
LOC105378356	4.591211097	-1.377384489	6.988835891	0.020680457	0.353917752
AMH	3.809957693	0.072329785	6.988378127	0.020689355	0.353917752
NIBAN1	-1.348704189	8.479759644	6.986175193	0.020700046	0.353917752
SLC6A20	4.405389799	0.336508086	7.000781998	0.020710761	0.353917752
LOC105374780	4.571571219	1.225753072	7.007044975	0.020726865	0.353917752
AMZ2P1	-1.621511223	3.460292242	6.981194977	0.02073677	0.353917752
LOC105374528	5.980949903	-0.386312019	7.005499067	0.020738204	0.353917752
CDRT1	3.000934455	1.270941004	6.976257151	0.020773257	0.353917752
ANKDD1A	-1.567312592	4.863583533	6.983829846	0.020785643	0.353917752
THRB-AS2	-4.007008151	3.360672894	6.999009166	0.020785888	0.353917752
LOC101927461	5.943164156	-1.104773675	6.990350295	0.020787511	0.353917752
LOC105372263	5.943164156	-1.104773675	6.990350295	0.020787511	0.353917752
LOC105378956	5.849208672	-1.639553885	7.977699329	0.020897265	0.353917752
GTF2IRD1P1	-1.602144703	3.507398566	6.958206885	0.020907281	0.353917752
LHCGR	4.924102842	1.020521435	6.982504682	0.020907736	0.353917752
LOC112268445	4.351053188	1.564048659	6.978828799	0.020934988	0.353917752
LOC107985998	2.39128106	1.082714784	6.954276477	0.0209366	0.353917752
PDZD3	4.163217731	0.427860911	6.96451016	0.020941532	0.353917752
LOC102724934	6.9139754	-1.461701373	8.004005037	0.020974335	0.353917752
LOC105379104	6.9139754	-1.461701373	8.004005037	0.020974335	0.353917752
SCML1	-1.72542447	5.436330845	6.966114475	0.020995514	0.353917752
ANO7L1	3.132642179	1.347303274	6.93925553	0.021063088	0.353917752
SLAIN2	-1.233192584	6.159937183	6.935118119	0.021080203	0.353917752
RCL1	-1.485783262	4.497039233	6.936748951	0.021081935	0.353917752
ESPL1	2.725284167	2.772263893	6.954297538	0.021117937	0.353917752
LOC105370886	5.731146382	-1.147589579	6.93925939	0.021130583	0.353917752
CNPY1	7.396072724	-0.983501538	7.977390796	0.021131297	0.353917752
GABRR3	7.396072724	-0.983501538	7.977390796	0.021131297	0.353917752
LOC105371950	7.396072724	-0.983501538	7.977390796	0.021131297	0.353917752
LOC105372314	7.396072724	-0.983501538	7.977390796	0.021131297	0.353917752
LOC105378469	7.396072724	-0.983501538	7.977390796	0.021131297	0.353917752
OR4Q2	7.396072724	-0.983501538	7.977390796	0.021131297	0.353917752
THEG	7.396072724	-0.983501538	7.977390796	0.021131297	0.353917752
TRS-TGA1-1	7.396072724	-0.983501538	7.977390796	0.021131297	0.353917752
CHMP2B	-1.283840468	5.006007182	6.927519434	0.021137481	0.353917752
LOC105376775	8.098565275	-0.819279026	7.975463552	0.02114272	0.353917752
BIRC3	-2.64813653	6.41377637	6.94974441	0.0211521	0.353917752
PITPNM3	1.983454209	3.394319354	6.931845196	0.021186473	0.353917752
USPL1	-1.84239075	5.263053187	6.944069611	0.021194771	0.353917752
SLC22A12	5.290229953	0.92101789	6.941244668	0.02121605	0.353917752
LINCADL	4.444574595	-1.491736401	6.913500038	0.021243639	0.353917752
LRRC7	3.034260579	2.526086704	6.933116845	0.021277415	0.353917752
PSG1	6.744001899	-1.56905659	7.946315343	0.021277915	0.353917752
LOC101059915	5.643247416	0.231744464	6.926673857	0.021326209	0.353917752
CFAP77	4.227043637	0.536502896	6.914819434	0.021333148	0.353917752
TAT	4.978388822	1.046674251	6.925422378	0.021335702	0.353917752
PNRC1	-1.551263015	8.484148913	6.900799525	0.021340352	0.353917752
LOC105369575	5.786658368	-0.208778418	6.92446253	0.021342986	0.353917752
LOC105374339	3.30442751	0.375866388	6.898252295	0.021359812	0.353917752
RAB42	3.292593062	4.48932133	6.921215982	0.021367645	0.353917752
NEDD4L	1.4830265	4.275624427	6.897586202	0.021369527	0.353917752
AGER_2	5.772665447	-1.623139321	7.89845121	0.021370798	0.353917752
CCSER1	1.793180115	3.732260927	6.905712759	0.021372098	0.353917752
RYBP_1	-2.268455335	3.927135054	6.920289759	0.021374687	0.353917752
LOC101927476	4.948441774	-0.663757142	6.902410551	0.021397315	0.353917752
LOC105375127	2.201516765	2.380997822	6.892154369	0.021406481	0.353917752
PDE3A	-1.809157124	7.262477978	6.898458301	0.021412299	0.353917752
LOC105377103	-1.831430439	3.293729427	6.892969721	0.021414339	0.353917752
GAST	7.710449941	-0.993469375	7.923270737	0.021455032	0.353917752
LOC102724680	7.710449941	-0.993469375	7.923270737	0.021455032	0.353917752
PASD1	7.710449941	-0.993469375	7.923270737	0.021455032	0.353917752
SLC6A10PB	7.710449941	-0.993469375	7.923270737	0.021455032	0.353917752
LOC107987462	-6.066635289	3.388896828	6.909161868	0.021459498	0.353917752
IGHV3-9	5.090158161	1.347970591	6.907024722	0.021475831	0.353917752
VAC14	2.01553504	7.009126569	6.904858896	0.021482413	0.353917752
RRAD	-3.44342447	6.137003503	6.905105492	0.021490512	0.353917752
ACE	2.343261486	5.184353943	6.900497922	0.021525804	0.353917752
ADAD2	4.544390739	0.398965189	6.8941273	0.021539815	0.353917752
SIM1	5.734426797	0.784026943	6.897281578	0.021550481	0.353917752
LBR	-1.974913668	6.124858952	6.895574242	0.021563594	0.353917752
LOC730100	5.439981734	-1.401258122	6.875750468	0.021567053	0.353917752
LOC105373369	5.354805053	-0.194273864	6.893494323	0.021579581	0.353917752
RFPL2	4.888500779	0.105222483	6.891674692	0.02157986	0.353917752
RECQL4	2.058470034	3.122599896	6.87850067	0.021580952	0.353917752
LOC112268202	3.160807587	1.998579832	6.882731414	0.021599196	0.353917752
FNDC3A	-1.671539435	7.267095073	6.862310878	0.021645872	0.353917752
LOC105377893	8.266523321	-0.723651083	7.891577017	0.021647498	0.353917752
HLA-A_4	2.861232254	4.607503584	6.883127031	0.021659476	0.353917752
IGSF23	4.621786342	0.885844878	6.879105665	0.021690561	0.353917752
CELSR1	2.667481601	6.280392833	6.878385628	0.021696132	0.353917752
SPIC	4.70201349	0.364042036	6.877171238	0.021705533	0.353917752
NEBL	3.177281655	2.074471976	6.872877673	0.021736447	0.353917752
FAM221B	4.961234541	0.99416216	6.871395266	0.021750309	0.353917752
CDCA5	2.903616804	1.705676301	6.850275282	0.021753413	0.353917752
ARHGAP27	-4.515988276	0.725598428	6.857357821	0.021778036	0.353917752
FILIP1L	-1.984195542	7.818858984	6.854046515	0.021779372	0.353917752
STARD4	-1.637354347	4.933349541	6.856884643	0.021781725	0.353917752
LOC112268065	4.865007249	-0.153577672	6.858470137	0.021787306	0.353917752
LOC105369194	-1.346066221	4.933081798	6.840575998	0.021806068	0.353917752
LOC107984966	3.846072375	-0.197544504	6.839274427	0.021816264	0.353917752
PPP1R1B	4.234218422	0.856485817	6.8561933	0.021833982	0.353917752
PTP4A1	-2.330824218	7.340245229	6.856913885	0.02186305	0.353917752
HSPA1B_4	-3.544381414	2.622484312	6.852005904	0.021901416	0.353917752
TDRD10	2.318954565	3.355922927	6.851609536	0.021904518	0.353917752
OR52E4	5.685458478	-0.596412167	6.84778598	0.021924385	0.353917752
ANO6	-1.552138437	7.60735407	6.824624059	0.021931425	0.353917752
LOC105370019	7.488815265	-1.072757866	7.844156406	0.021939517	0.353917752
PRR22	2.512134929	0.512822613	6.818744804	0.02197784	0.353917752
GGNBP2	3.138235169	1.085138077	6.817166666	0.021990319	0.353917752
BLACAT1	5.15342446	-1.31849408	6.817839336	0.021999283	0.353917752
CXCR1	-5.691894665	5.823792212	6.839359754	0.022000638	0.353917752
CACNA1B	4.762184902	2.005044194	6.837983352	0.02201147	0.353917752
BTG1	-2.141972718	8.156616478	6.824006027	0.022055555	0.354358138
RAB21	-1.59124149	6.911484969	6.805218389	0.022090771	0.354655461
NECAB2	3.17175216	1.47509407	6.801700044	0.022137983	0.35514478
NTF4	3.834563233	0.01918366	6.787855233	0.022232982	0.356005327
B3GNT7	3.140406826	5.301717323	6.804706424	0.02227526	0.356005327
LOC105376000	4.972108022	0.361189961	6.800342589	0.022310129	0.356005327
LOC102723758	3.071616546	1.75003723	6.785221594	0.02231515	0.356005327
TWSG1	-1.3973575	5.957124317	6.769865241	0.022368247	0.356005327
MGAT5B	4.906894115	1.529800923	6.7914584	0.022381316	0.356005327
LOC101928651	5.312286895	-0.227155388	6.782829867	0.022450712	0.356005327
LOC105376528	5.383591611	0.227473892	6.781814901	0.022458891	0.356005327
USP3	-1.610183993	6.162424352	6.767101667	0.022461416	0.356005327
SCN11A	2.600104072	1.878515319	6.747105588	0.022552815	0.356005327
PLA2G2C	4.122708534	0.240831978	6.752940331	0.02257635	0.356005327
HCG27_3	4.165754616	-0.541114217	6.742264798	0.022599799	0.356005327
GCNT3	4.508857738	-0.273251196	6.749333782	0.022605732	0.356005327
CDC20	2.435057619	1.67469466	6.74040558	0.02260749	0.356005327
TBPL2	5.69925634	-1.669864618	6.742598234	0.022614751	0.356005327
IDS	-1.294340739	7.807943261	6.7376481	0.022630038	0.356005327
UGP2	-1.583283583	6.438832975	6.740249119	0.02263395	0.356005327
LINC02495	7.249679218	-1.147361873	7.733691184	0.022639108	0.356005327
LOC101929058	7.249679218	-1.147361873	7.733691184	0.022639108	0.356005327
LOC105369400	7.249679218	-1.147361873	7.733691184	0.022639108	0.356005327
LOC105369927	7.249679218	-1.147361873	7.733691184	0.022639108	0.356005327
LOC105373080	7.249679218	-1.147361873	7.733691184	0.022639108	0.356005327
LOC105377265	7.249679218	-1.147361873	7.733691184	0.022639108	0.356005327
NEUROG2	7.249679218	-1.147361873	7.733691184	0.022639108	0.356005327
SIGLEC15	2.333997585	2.639461399	6.744167411	0.0226479	0.356005327
MYOM3	2.943313658	2.972447495	6.75725545	0.022657891	0.356005327
HSPA1A_2	-8.539256971	0.973033575	7.729959714	0.022663223	0.356005327
CACNA1D	2.955455971	2.399305498	6.748791815	0.022726952	0.356005327
RIOK3	-1.90102185	6.501155815	6.746239102	0.02274783	0.356005327
SYT13	4.827450641	1.000673676	6.742358681	0.022779611	0.356005327
NOS1	5.707507278	2.290587478	6.737525534	0.022819267	0.356005327
BRIP1	2.743704214	2.630173426	6.734579516	0.02284348	0.356005327
PABPC1L2A	5.740111336	-1.467654393	6.719660977	0.022849187	0.356005327
KIF6	4.02373519	1.714355966	6.733279102	0.022854177	0.356005327
LOC107986064	2.928764804	0.164253466	6.709995657	0.02285762	0.356005327
KCNA1	5.852308511	1.579827497	6.730776879	0.022874777	0.356005327
ITGA5	-2.018840801	9.52272597	6.707780186	0.02287597	0.356005327
C21orf58	2.013248055	3.1970005	6.712935508	0.022917317	0.356005327
LOC101927479	2.838783322	1.511410734	6.702319611	0.022921272	0.356005327
LOC105370804	4.416430139	1.302846472	6.722000083	0.022947208	0.356005327
OR51M1	3.651711999	-0.145118038	6.695299516	0.022979667	0.356005327
SNORD116-21	-2.745768535	1.44621568	6.694671066	0.022984904	0.356005327
SLC37A3	-1.515296675	4.973485954	6.702533473	0.022990907	0.356005327
SLC6A7	3.54352999	1.592528025	6.71074042	0.023004976	0.356005327
CHD1	-2.19026679	7.580988517	6.71418779	0.023011907	0.356005327
GPR156	3.430047917	1.172731249	6.698152516	0.023014605	0.356005327
TRAPPC2	-1.411146499	3.837187957	6.689303419	0.023029684	0.356005327
ARHGDIG	4.367962919	-0.577337301	6.689130664	0.023054915	0.356005327
B3GNT3	4.542857568	0.799316831	6.703842157	0.023097918	0.356005327
SLC39A5	2.952949721	1.366315831	6.680179448	0.023106038	0.356005327
FAM27E4	4.716769006	4.286400491	6.70277701	0.023106795	0.356005327
CDH26	2.105863324	2.399396299	6.676836155	0.023134091	0.356005327
LOC105375323	7.807012378	-1.092576066	7.657055705	0.023140891	0.356005327
SRSF3P2	7.807012378	-1.092576066	7.657055705	0.023140891	0.356005327
LOC105379123	3.748408942	0.176740667	6.676079985	0.02315507	0.356005327
SYN3	2.795954928	1.599150947	6.673895475	0.023158799	0.356005327
SORL1	-2.279922477	8.185315919	6.695368523	0.023168648	0.356005327
MAT1A	4.996484938	1.034795209	6.694723531	0.023174043	0.356005327
SLC35D1	-1.411951823	4.663508321	6.668559219	0.02321327	0.356005327
PKD2L1	4.1251653	2.839560516	6.686011989	0.023247046	0.356005327
ILK	-1.038272046	7.199496887	6.662574525	0.02325421	0.356005327
KIF2A	-2.443947471	6.905325477	6.684161224	0.02326259	0.356005327
CDH23	2.014265423	6.501435192	6.681428763	0.023285562	0.356005327
MICA	-2.780317982	1.673498629	6.653388243	0.023331971	0.356005327
PPM1B	-1.209220278	5.63012814	6.652483927	0.023339642	0.356005327
LOC105378430	7.586804775	-1.173850835	7.624440274	0.023358663	0.356005327
LOC105379330	7.586804775	-1.173850835	7.624440274	0.023358663	0.356005327
MPP7	-2.221416226	5.336332776	6.672199775	0.02336335	0.356005327
XKR9	4.745739646	-0.214210955	6.659437631	0.02336617	0.356005327
MINAR1	2.342078724	1.99798677	6.646304388	0.023392144	0.356005327
LOC100505912	4.02934923	-0.002117513	6.649049825	0.02339437	0.356005327
SEPTIN3	4.260106152	1.210850086	6.662402003	0.023446267	0.356005327
SCARB1	2.287227771	5.927288176	6.651681934	0.023537388	0.356005327
CLVS2	5.637480848	0.051414896	6.65100051	0.023543194	0.356005327
COL20A1	4.930947721	1.348095046	6.650401752	0.023548298	0.356005327
TAP2_6	-5.222578506	1.176178844	6.647672856	0.023571573	0.356005327
LOC105373910	7.022170358	-1.568400979	7.590150557	0.023590386	0.356005327
LOC105373585	3.252761323	1.332853761	6.627084693	0.023592224	0.356005327
PHACTR1	-2.235669294	6.95619154	6.641831449	0.023621486	0.356005327
LOC107984281	3.185430613	1.832274921	6.629852324	0.02365817	0.356005327
NUP153	-1.419427118	6.548195152	6.612219504	0.023684247	0.356005327
ZBTB43	-1.382354096	5.53955019	6.609507567	0.023714164	0.356005327
SNORA23	-2.349889691	3.44068773	6.63049878	0.023718678	0.356005327
PIP5K1P1	3.16387403	0.859193424	6.604782753	0.023748549	0.356005327
ZHX2	-1.189359849	5.805210176	6.602470687	0.023768582	0.356005327
C10orf90	5.132320759	1.794694819	6.624335716	0.023771732	0.356005327
YIPF7	3.874864516	0.432095306	6.60947541	0.023772724	0.356005327
OR10G7	7.315323585	-1.501436035	7.561987074	0.023782863	0.356005327
RAPGEF6	-1.713843442	6.218923883	6.614689767	0.023788817	0.356005327
LOC107986367	3.737031426	0.030636349	6.598120149	0.023806332	0.356005327
RPLP0P2	4.590906577	-0.297863961	6.607881179	0.023807354	0.356005327
CELSR3	2.16119911	3.211392239	6.617106842	0.0238145	0.356005327
PDE6A	4.110129486	1.094368297	6.617004059	0.023835028	0.356005327
ADGRG3	-5.587996191	6.776576675	6.616401372	0.023840241	0.356005327
SCN4A	3.177456616	2.320835058	6.616133669	0.023842556	0.356005327
RYR1	2.496429801	4.348182273	6.614774594	0.023854316	0.356005327
CSTL1	7.345120143	-1.249906102	7.548409389	0.023876359	0.356005327
ELF2	-1.496051708	6.102315124	6.585943567	0.023938204	0.356005327
ADRB3	7.306511303	-1.519540892	7.536141448	0.023961231	0.356005327
SNTN	7.306511303	-1.519540892	7.536141448	0.023961231	0.356005327
SPATC1	3.704095768	1.924711503	6.60210605	0.023964262	0.356005327
PHF20	-1.511935333	6.619059789	6.575634266	0.024007454	0.356005327
PIMREG	2.864346888	0.565238459	6.574295484	0.024014319	0.356005327
SIGLEC6	3.567622821	1.046680344	6.581921566	0.024020589	0.356005327
LRFN5	4.243802278	0.538966063	6.585610227	0.024063068	0.356005327
COL7A1	1.748109783	5.170393968	6.589598255	0.0240734	0.356005327
MRGPRE	4.785964979	0.9589091	6.58750432	0.024091728	0.356005327
CCDC163	2.933084773	0.727256035	6.565456366	0.024092028	0.356005327
LOC105375153	3.005486343	1.796170598	6.570182661	0.024123659	0.356005327
A4GNT	5.242167726	-0.022391189	6.583284646	0.024128713	0.356005327
UBE2DNL	6.6883282	-1.64867311	7.506594269	0.0241537	0.356005327
LOC105374668	6.686827859	-1.650720509	7.502654739	0.024180099	0.356005327
CLDND1	-1.397641913	5.520749023	6.55421867	0.02420618	0.356005327
LTBP1	-1.672236956	9.073814847	6.551424867	0.024215995	0.356005327
LOC105377992	4.637213708	0.018413698	6.563716554	0.024235858	0.356005327
LGALS9	2.423829005	6.666241876	6.570709214	0.024239334	0.356005327
LOC100506358	3.921697697	-0.043227552	6.548456742	0.024263502	0.356005327
PEX5L	3.373230991	1.370598022	6.554207098	0.024264768	0.356005327
LOC107986566	2.571290513	2.025066041	6.547348312	0.024273344	0.356005327
HSPE1	-2.352922107	2.61327029	6.546646611	0.024335646	0.356005327
LOC105375221	3.759269829	1.003527747	6.548912328	0.024344079	0.356005327
DCAF11	-1.977292369	2.100493769	6.536164445	0.024351674	0.356005327
LOC105378675	4.057811981	0.050694872	6.536641404	0.024383859	0.356005327
TMC1	3.156983171	0.330657626	6.532109299	0.024387879	0.356005327
CAPN11	2.942174601	1.652305204	6.534901927	0.024388997	0.356005327
LOC102724778	4.10085335	-0.478064338	6.533393034	0.024390945	0.356005327
LOC107984360	-2.587492981	5.289704123	6.547242765	0.024447363	0.356005327
ARID5B	-1.83649897	8.231500562	6.526460244	0.024453417	0.356005327
VWDE	5.180696615	1.563287998	6.546328126	0.024455514	0.356005327
PELI1	-2.019251037	6.833409096	6.545738753	0.024460768	0.356005327
SCNN1G	5.477620979	0.436161681	6.543783225	0.02447821	0.356005327
UPK3B_1	3.549509341	0.279803677	6.50897051	0.024610723	0.356005327
LOC105379034	4.249790932	-0.318999868	6.508690687	0.024634816	0.356005327
DHRS7C	7.083310426	-1.321230443	7.439698071	0.024641774	0.356005327
KRTAP10-1	7.083310426	-1.321230443	7.439698071	0.024641774	0.356005327
LINC02359	7.083310426	-1.321230443	7.439698071	0.024641774	0.356005327
LOC101928894	7.083310426	-1.321230443	7.439698071	0.024641774	0.356005327
LOC105372680	7.083310426	-1.321230443	7.439698071	0.024641774	0.356005327
LOC105376371	7.083310426	-1.321230443	7.439698071	0.024641774	0.356005327
OR51D1	7.083310426	-1.321230443	7.439698071	0.024641774	0.356005327
REG3G	7.083310426	-1.321230443	7.439698071	0.024641774	0.356005327
SI	7.083310426	-1.321230443	7.439698071	0.024641774	0.356005327
LOC101929457	4.714268337	0.174282637	6.524315987	0.024652648	0.356005327
BCOR	-1.480043252	5.832704553	6.505353624	0.024654539	0.356005327
LOC105371382	4.078698421	1.218511889	6.523344225	0.024661394	0.356005327
BTAF1	-1.518557171	6.923816817	6.501130339	0.024666567	0.356005327
PLEKHG3	-1.594959596	6.732619568	6.503944121	0.02466729	0.356005327
PPP1R12A	-1.424650911	7.639051671	6.49652186	0.024708345	0.356005327
COL22A1	3.971263875	2.952301716	6.517043477	0.024718191	0.356005327
SLC25A47	4.595058446	-0.341026922	6.503153359	0.024735938	0.356005327
PIANP	2.878809304	2.467462054	6.512209779	0.024761868	0.356005327
ZSCAN1	3.554292519	1.446341152	6.504199623	0.024766996	0.356005327
STX1B	2.377004716	1.570892633	6.490055336	0.024767108	0.356005327
GDF5	3.527952883	0.829968292	6.493739821	0.024781856	0.356005327
YWHAE	-2.314276492	1.527715421	6.487370867	0.024791551	0.356005327
C8G	3.123448519	0.327041884	6.483773598	0.02482435	0.356150806
LOC105371742	3.679050479	1.600659637	6.504112047	0.024835243	0.356150806
STAC3	1.946971107	2.746630151	6.477455075	0.024882084	0.356288711
PERCC1	3.623766875	-0.306211447	6.477320154	0.024883319	0.356288711
CALHM3	4.607138943	-0.772943585	6.477297373	0.024909834	0.356288711
CRYAB	-2.621471327	6.781952632	6.492824031	0.024937955	0.356288711
PIWIL3	5.467398645	0.173188026	6.49203147	0.024945185	0.356288711
BCAN	3.224447619	1.646818732	6.480136559	0.024945582	0.356288711
PTX4	4.316395212	0.425196472	6.48434389	0.024978088	0.356448022
TMEM71	-3.700066154	5.04618589	6.482832692	0.025029287	0.356448022
ZMAT4	4.859181684	0.945964847	6.479415487	0.025060614	0.356448022
NAMPT	-3.495682633	9.828002635	6.47814487	0.025072275	0.356448022
WDR64	4.495663745	0.174723948	6.469209559	0.025108326	0.356448022
SLC25A37	-2.822938105	7.796908954	6.473218008	0.025117549	0.356448022
CASP14	5.486425895	-1.086990079	6.462829382	0.025118575	0.356448022
KLHL34	4.647147837	0.101711876	6.470773785	0.025119926	0.356448022
CHUK	-0.995174387	4.756566418	6.450605437	0.025129192	0.356448022
LOC100996404	2.872216017	1.599208572	6.452540301	0.025132815	0.356448022
MESP1	4.14806802	0.020911326	6.45575159	0.025156223	0.356448022
MFAP3L	-2.760077311	5.457244974	6.466975986	0.025175047	0.356448022
LOC105378231	4.655942771	-1.519825792	6.442773804	0.025201814	0.356448022
LOC105371618	3.928383834	-0.125011839	6.444896421	0.02520366	0.356448022
HKDC1	3.526359743	0.968489057	6.449489132	0.025214222	0.356448022
MARCOL	5.026252612	-0.805679816	6.449726167	0.025225793	0.356448022
TNFAIP8	-1.338718934	4.97546686	6.438425372	0.025242244	0.356448022
OSER1	-1.747702038	5.743368044	6.456279677	0.025273938	0.356658286
UHRF1BP1L	-1.185093695	5.850655269	6.430026658	0.025320547	0.35683902
MYT1L	4.788910696	2.058036205	6.44719449	0.025358294	0.35683902
SCARNA17	-1.153828995	6.160875098	6.425548534	0.025362416	0.35683902
SULT1C2	3.279019981	3.286347689	6.444542552	0.02538298	0.35683902
HYDIN	3.801653356	2.505119809	6.442107052	0.025405677	0.35683902
KCNK10	5.21594537	1.378752868	6.43826257	0.025441552	0.35683902
LOC105375310	4.681941379	0.854375772	6.435486593	0.025467494	0.35683902
DMRTC2	5.944706249	0.208204017	6.434443063	0.025477254	0.35683902
AGO2	-1.454540248	7.855375195	6.408779836	0.025519922	0.35683902
SYT5	4.492416211	0.560244264	6.426782215	0.025549039	0.35683902
LINC02666	1.957394925	3.80372213	6.426778361	0.025549076	0.35683902
CPEB2	-1.271415333	5.473873528	6.40404344	0.025564619	0.35683902
ADCYAP1R1	3.922054389	1.908912552	6.42480211	0.025567633	0.35683902
LOC105369806	6.07631582	-1.520010858	6.414566591	0.025585004	0.35683902
MARF1_1	-3.532250386	0.441139859	6.400604941	0.025597126	0.35683902
MAST1	3.249964442	1.227037883	6.403109039	0.025600077	0.35683902
LOC107985541	3.568703418	1.390247141	6.415197514	0.025611509	0.35683902
LOC112268426	-3.831854307	6.612771107	6.419862622	0.025614085	0.35683902
USP15	-2.145265504	7.291624855	6.419430914	0.02561815	0.35683902
SNAPC5	-1.223025496	4.070349483	6.397871108	0.025623005	0.35683902
ZC3H7A	-1.169475441	5.915480909	6.395792797	0.0256427	0.35687913
ATP6V1D	-1.522357713	4.979645882	6.391357251	0.025774106	0.358472884
UBA2	-1.513379709	6.546710787	6.381359654	0.025795329	0.358533111
RBP4	3.720053417	1.654136092	6.393262667	0.025865959	0.358653086
AMD1	-1.67373577	6.221965666	6.382526133	0.025896464	0.358653086
TBC1D15	-2.049177988	5.954735617	6.388802677	0.025908476	0.358653086
OR5H14	5.400809491	-1.263075979	6.373213552	0.025946706	0.358653086
LOC102723944	2.937043298	0.537108288	6.360226541	0.025982527	0.358653086
LOC105378608	3.262669376	-0.101747187	6.358126132	0.026002762	0.358653086
CABS1	7.447745956	-1.365652395	7.249546578	0.026055942	0.358653086
CSAG1	7.447745956	-1.365652395	7.249546578	0.026055942	0.358653086
LOC100287792	7.447745956	-1.365652395	7.249546578	0.026055942	0.358653086
LOC105374457	7.447745956	-1.365652395	7.249546578	0.026055942	0.358653086
LOC105374796	7.447745956	-1.365652395	7.249546578	0.026055942	0.358653086
LOC105376656	7.447745956	-1.365652395	7.249546578	0.026055942	0.358653086
OR56A5	7.447745956	-1.365652395	7.249546578	0.026055942	0.358653086
EXPH5	2.906382645	2.113725816	6.362879672	0.026113775	0.358653086
AANAT	2.561835015	2.620142634	6.367061545	0.026116923	0.358653086
COA1	-1.444578552	6.272718421	6.347504382	0.026120818	0.358653086
CNBD2	2.951465909	1.45137238	6.346569505	0.026129874	0.358653086
ACTR3BP2	7.68894926	-1.288734845	7.236218492	0.026158829	0.358653086
LOC105374626	7.68894926	-1.288734845	7.236218492	0.026158829	0.358653086
SPATA31A6	7.68894926	-1.288734845	7.236218492	0.026158829	0.358653086
TMEM207	7.68894926	-1.288734845	7.236218492	0.026158829	0.358653086
LOC105372370	5.567263272	-0.260978925	6.358714353	0.026197479	0.358765924
AVPR1A	-4.195446306	7.38282364	6.358364037	0.026200866	0.358765924
ALDOB	3.202158258	1.029631758	6.335415214	0.026238218	0.359045733
LOC107985050	2.806404773	0.510227454	6.332049793	0.026255526	0.359051092
LOC105377724	5.655610204	-0.77624918	6.349357802	0.026288126	0.359264832
PITPNB	-1.800556036	6.521420286	6.344537922	0.026305011	0.359264832
LOC100129540	3.545996047	-0.639961718	6.324936688	0.026324978	0.359306329
LOC400867	5.043191495	0.25791806	6.343452527	0.026345527	0.359355698
GUCY2D	4.141588534	2.567490666	6.336339289	0.026414867	0.360070097
CDKN2D	-3.112560433	4.469003303	6.331097202	0.026466105	0.360294673
FAM13B	-1.284373619	6.290143084	6.309456196	0.02647688	0.360294673
FNIP1	-1.959870308	6.834530083	6.329214839	0.026484533	0.360294673
CDCA7	2.797326734	1.252244276	6.307185754	0.026499245	0.360294673
LOC105377483	4.088504163	-0.408023081	6.305575409	0.026530673	0.360491041
BCAS2	-1.789019215	4.17005772	6.322091129	0.026551825	0.360547625
MAGEB3	7.180726033	-1.437413926	7.18183552	0.026583951	0.360670951
CGRRF1	-1.762219979	2.789931166	6.297501377	0.026594894	0.360670951
LOC107987245	-1.594634102	5.356699051	6.307094057	0.026632568	0.360878785
CCDC168	3.906476661	1.961305452	6.312831058	0.026645566	0.360878785
SIGLEC16	2.291977614	2.087570278	6.289240757	0.026676804	0.360878785
AMDHD1	2.789928461	0.422209559	6.287298112	0.026696109	0.360878785
ATP6V1FNB	3.024569321	4.004434517	6.306856244	0.02670458	0.360878785
LOC105377632	3.46598724	1.366680273	6.297572023	0.026723598	0.360878785
RXRG	4.527270421	0.537543739	6.30290641	0.026743677	0.360878785
DNAJA4	-1.948583027	5.287623771	6.295147899	0.026820672	0.360878785
LOC105376390	5.919072599	0.299388953	6.294073833	0.026831351	0.360878785
LOC107987326	2.450287051	0.538966701	6.270200355	0.026866738	0.360878785
CALM2	-1.551882514	7.6017485	6.269662839	0.026872123	0.360878785
ZSCAN4	4.072551343	-0.52502663	6.268368779	0.0268953	0.360878785
RNF11	-1.482959702	7.125777308	6.263708027	0.026931866	0.360878785
TPSB2	2.389736772	1.986645965	6.262435034	0.026944658	0.360878785
LOC105372437	4.27258558	0.106862125	6.271763214	0.026966915	0.360878785
LOC105375124	3.348500418	2.096389803	6.277806688	0.026993714	0.360878785
GUCY1B2	4.217086881	-0.000809426	6.266497623	0.02699501	0.360878785
PHLPP2	-0.978902891	4.660873576	6.256192207	0.027007494	0.360878785
FKBP4	-1.112946488	5.891463861	6.255634518	0.027013116	0.360878785
LOC107985904	5.769786812	0.379378789	6.275845321	0.027013369	0.360878785
CBLN3	1.708810431	2.664382802	6.255446606	0.027015011	0.360878785
JAK2	-1.227514128	6.872086231	6.255270609	0.027016785	0.360878785
SMURF1	-1.120086476	6.402603924	6.25426971	0.02702688	0.360878785
LOC105373950	2.364672159	1.595866961	6.253997742	0.027029624	0.360878785
FAM83A	4.256989438	0.948920432	6.27365851	0.027035303	0.360878785
RAD17	-2.500547149	0.47593824	6.241087368	0.027160247	0.361198369
KIF2C	2.559655478	1.723148756	6.239222112	0.027179181	0.361198369
PACRG	2.657396538	2.995854427	6.252584859	0.027247757	0.361198369
EMID1	2.679005686	2.355133116	6.247911459	0.0272486	0.361198369
LOC101927436	5.981889758	-0.666621525	6.251830866	0.027255395	0.361198369
ZNF292	-2.147086228	7.733649955	6.249758129	0.027276405	0.361198369
IGFL2	4.57348636	1.822827491	6.248370146	0.027290484	0.361198369
LOC105378214	5.146370811	0.127518719	6.245965349	0.027314899	0.361198369
IL4I1	3.508477594	5.101117811	6.243894556	0.027335943	0.361198369
TMEM41B	-1.215273235	4.751482025	6.223388306	0.027340535	0.361198369
ADGRG4	4.196991624	1.160248466	6.23945827	0.027381091	0.361198369
KDM3A	-1.813155473	6.864975495	6.23278933	0.027401188	0.361198369
USP47	-1.354690682	6.901100441	6.213456587	0.027442321	0.361198369
ANKRD20A8P	6.890046147	-1.504570986	7.075204298	0.027442931	0.361198369
HNF1B	6.890046147	-1.504570986	7.075204298	0.027442931	0.361198369
LOC105372561	6.890046147	-1.504570986	7.075204298	0.027442931	0.361198369
LOC105372696	6.890046147	-1.504570986	7.075204298	0.027442931	0.361198369
LOC105376010	6.890046147	-1.504570986	7.075204298	0.027442931	0.361198369
LOC105379133	6.890046147	-1.504570986	7.075204298	0.027442931	0.361198369
MIR548AO	6.890046147	-1.504570986	7.075204298	0.027442931	0.361198369
NLRP8	6.890046147	-1.504570986	7.075204298	0.027442931	0.361198369
FAM177A1	-1.139269554	5.165654007	6.209114096	0.027486966	0.361198369
LOC112268208	4.977493137	0.449393128	6.227063393	0.027507702	0.361198369
TAP1_1	-7.374185666	-0.042119999	7.065909655	0.027519441	0.361198369
MIR3667HG	2.340190723	3.030745193	6.225766575	0.027520988	0.361198369
SH2D6	3.492421914	1.794023097	6.222043194	0.027559179	0.361198369
PCDHAC1	4.0357055	0.477971584	6.21513869	0.027559459	0.361198369
LHX3	5.446523923	-0.91613614	6.214558247	0.027588061	0.361198369
CDH20	2.869803731	1.723081986	6.203101569	0.027602607	0.361198369
B4GALNT4	3.747255882	1.483122177	6.217764004	0.027603147	0.361198369
TMEM63C	3.690585795	1.816208954	6.210366949	0.027679348	0.361198369
CRACDL	1.483515608	3.642259712	6.186805551	0.027717676	0.361198369
STRA6	4.229918263	0.892080844	6.205409975	0.027730551	0.361198369
SYNGR4	5.226382358	-0.217178837	6.205336282	0.027731314	0.361198369
LOC105372862	3.395812424	0.848652413	6.187799574	0.027734928	0.361198369
NGLY1	-1.824148996	5.078783101	6.204250903	0.02774254	0.361198369
LOC105375024	4.999624142	-1.163234725	6.190256776	0.027745639	0.361198369
FBXO15	3.611256449	0.846995423	6.189619615	0.027769954	0.361198369
CDCA2	2.849935097	1.457085064	6.1824968	0.027778365	0.361198369
AURKB	3.325246193	1.099382817	6.186825619	0.027795199	0.361198369
LOC100507437	2.481397324	-0.146609898	6.177415167	0.027815473	0.361198369
LOC107986675	3.546641358	1.450510504	6.193706231	0.027830846	0.361198369
LOC105370542	3.915342296	-0.366055577	6.176670043	0.027833611	0.361198369
MRPS6	-1.700382294	3.828619462	6.183565453	0.027843758	0.361198369
DSC3	4.539705619	0.037513318	6.187261281	0.027880247	0.361198369
LOC105373680	4.170211442	-0.928331204	6.169099583	0.027902417	0.361198369
NR1H3	2.86735451	5.915785931	6.186026432	0.027931854	0.361198369
LOC105378512	1.356044669	3.302866313	6.165420944	0.027940982	0.361198369
SLC2A3	-3.549147873	9.70296982	6.183067265	0.027962738	0.361198369
ABR	2.257174062	5.65594551	6.182661683	0.027966974	0.361198369
NHSL1	1.731686868	5.354715354	6.180240288	0.027992279	0.361198369
HOXA1	3.30395585	0.027164824	6.160004471	0.027997879	0.361198369
GPCPD1	-2.879034116	8.392683812	6.176557042	0.028030824	0.361198369
CPNE4	4.409068193	1.107630539	6.176150626	0.028035081	0.361198369
ATF3	-1.699000082	7.876607081	6.157373525	0.028041495	0.361198369
GBX2	5.152339678	0.09307981	6.173571413	0.028062115	0.361198369
SULT1C3	4.496409041	0.21136426	6.172257135	0.02806337	0.361198369
LOC646030	2.971686079	1.443418772	6.156119413	0.028066496	0.361198369
CDKN1A	-2.067000756	8.876444157	6.160647838	0.028069406	0.361198369
USP32	-1.659584661	6.503198358	6.159627328	0.028094586	0.361198369
HIGD1A	-1.39351327	4.873549178	6.153192379	0.028097366	0.361198369
UBQLN3	3.599946754	0.639456562	6.154626477	0.028132876	0.361435938
PITX2	5.576517178	1.488402997	6.161470049	0.028189366	0.361732902
MREG	2.763090443	3.851254217	6.161402514	0.028190078	0.361732902
FBXO33	-1.369183827	4.685892221	6.139653527	0.028228858	0.361855634
CNST	-1.525372577	6.260945218	6.142798351	0.028233741	0.361855634
TTPAL	-1.728965772	5.361470949	6.154414343	0.028263875	0.361945952
LOC105370763	4.536320449	0.390245146	6.153372588	0.028274896	0.361945952
RAPSN	2.547346668	0.188735843	6.131469946	0.028299891	0.36204755
UBXN10	3.051883999	0.975622796	6.129673983	0.028319028	0.362074126
RLIM	-1.884827075	7.153435433	6.140550407	0.028371786	0.36253028
CDA	-3.818654036	3.677852786	6.142032713	0.02839519	0.362611022
OR51B2	4.307606021	-1.093128593	6.115364545	0.028477312	0.363441051
LOC112268248	5.508260614	-1.655172152	6.117446541	0.028514282	0.363694187
GPRASP1	-1.558194682	5.309617286	6.120365638	0.028554936	0.363787777
CRYBG2	4.416351326	1.478191619	6.126971324	0.028555901	0.363787777
CPB1	4.617574221	-1.62337853	6.10538021	0.028579401	0.363868746
LOC105369777	5.819536362	-1.004877127	6.120932679	0.028620637	0.364175304
LOC105374296	2.208688758	1.379246695	6.097623065	0.028663134	0.364497521
RPS5	-1.261815554	6.48483564	6.09369469	0.028705649	0.364590117
TAB2	-1.455473777	6.559812342	6.094175756	0.028710938	0.364590117
LOC105373122	4.322912411	-0.619345913	6.094774675	0.02872195	0.364590117
LOC102723914	4.721380918	0.215100726	6.107900964	0.028760935	0.364768186
LOC112268225	2.35243968	1.818603701	6.08625149	0.028786408	0.364768186
LOC105371077	4.833607638	0.717060904	6.103581624	0.028807616	0.364768186
LOC107984393	4.860891397	-0.237303543	6.100479973	0.02881983	0.364768186
SCN5A	3.504392846	1.858324903	6.102260577	0.028821911	0.364768186
PDK1	-1.651947081	6.266847685	6.093037248	0.028848977	0.364859056
CNN2	-1.522301783	7.009173614	6.080137048	0.028863473	0.364859056
OR14A2	4.352689863	0.431266204	6.09397235	0.02891179	0.365039441
CARD14	2.476236352	3.977422355	6.093922878	0.028912328	0.365039441
LITAF	-2.488138239	8.451172156	6.092357415	0.028929341	0.365039441
PRSS36	2.760921347	3.648757694	6.090074881	0.028954169	0.365113883
TUBB1	-5.176840175	8.016313067	6.088653191	0.028969647	0.365113883
LOC105371858	4.756524572	-0.312632882	6.079069927	0.029001966	0.365171925
LOC105378036	4.956666645	-0.198245643	6.084008475	0.029020279	0.365171925
LOC101929045	3.923266912	0.485798028	6.071209893	0.029071789	0.365171925
TRIM55	4.645289047	0.385292145	6.077835438	0.029087735	0.365171925
TONSL	2.011447252	2.630892387	6.060136668	0.029088066	0.365171925
TCEAL5	5.033384726	0.449632972	6.076653595	0.02910067	0.365171925
PRKAR2B	-3.667896729	5.81223726	6.076147542	0.029106211	0.365171925
CCNH	-1.875192993	6.969536722	6.069899924	0.029163271	0.365171925
CD1B	4.856883934	1.154682337	6.069436668	0.02917981	0.365171925
SYT16	4.252099258	1.347888126	6.069363832	0.02918061	0.365171925
FAM110B	-1.844153199	4.116338276	6.069068865	0.02918385	0.365171925
ZFAND6	-1.541410332	5.705884836	6.057854507	0.029194004	0.365171925
CAMK2B	3.428925089	1.812527472	6.067787977	0.029197925	0.365171925
CASC3	-1.153241532	7.024876006	6.040456063	0.02928924	0.365977328
ENPP7	4.927643812	-0.962429856	6.047444665	0.029296809	0.365977328
GPR157	1.518093235	3.628709591	6.037987518	0.029316638	0.366009608
LOC107986516	4.876327364	-1.281880824	6.036164673	0.02936515	0.366228535
LOC105373134	6.407473134	-1.842378413	6.838390314	0.02939521	0.366228535
RAB5B	-0.959701039	5.112681015	6.02886581	0.029418143	0.366228535
LRFN5-DT	4.112374517	0.329733286	6.039450347	0.029438654	0.366228535
SHC3	2.13633363	3.47440689	6.044829067	0.029451575	0.366228535
MAPRE1	-1.427616043	6.768941088	6.023079458	0.029482747	0.366228535
PDIA2	2.814065941	0.378935375	6.022891916	0.029484844	0.366228535
DNTTIP2	-1.828083403	5.911488602	6.041658776	0.029486805	0.366228535
ZNF730	2.93182575	1.040361268	6.022477945	0.029489473	0.366228535
ATP10B	4.096536557	1.512212256	6.032242977	0.029591733	0.367283585
LOC105370910	-2.065192737	3.967962919	6.030683234	0.029609157	0.367285062
KCTD10	-1.26667892	6.907083777	6.00359093	0.029701573	0.368045496
CASR	4.798918963	1.606487106	6.019471412	0.029734764	0.368045496
CFAP57	4.154634705	1.607965321	6.018488675	0.029745804	0.368045496
SYNPO2L	3.477990378	1.690619037	6.017556864	0.029756276	0.368045496
LOC105376231	5.257672049	0.248237575	6.017477751	0.029757165	0.368045496
VMP1	-1.502101859	8.007194331	5.996889865	0.029777259	0.36807953
OR9Q1	5.443675916	0.32601493	6.011509853	0.029824341	0.368446926
LOC105370576	3.243901928	1.917529236	6.008168414	0.029862032	0.368697942
GTF2B	-1.737321638	4.289309706	6.004462002	0.029903905	0.369000279
TERB1	4.100981131	-0.467947753	5.979776818	0.029994821	0.369783098
LOC105374882	2.80944129	0.432682512	5.977093201	0.030002191	0.369783098
SVIL-AS1	-1.33079729	6.842251913	5.972360456	0.030056262	0.370234532
CYP11B1	4.52658391	0.152410938	5.988794622	0.030081678	0.370332672
PCDH15	4.923703706	1.34484615	5.98142749	0.030165703	0.370426621
FAN1_2	-3.898275177	-0.839884229	5.961172797	0.030184538	0.370426621
SORCS3	4.642194341	1.034171958	5.977544222	0.030210105	0.370426621
LOC105371024	5.151948334	0.860300121	5.972749811	0.030265032	0.370426621
IFIT1	1.638638006	4.624975991	5.97131894	0.030267789	0.370426621
MS4A6E	4.189066021	-0.174713127	5.960370879	0.030289498	0.370426621
LOC105375787	-2.802215078	3.962241061	5.969727569	0.030299717	0.370426621
SARAF	-1.622422654	7.581954235	5.949586394	0.030334537	0.370426621
LOC105371236	4.774166616	-0.310290382	5.963193085	0.030334732	0.370426621
TMEM167B	-1.406061699	5.136751446	5.953577991	0.030338255	0.370426621
CYLC1	7.288079312	-1.567663042	6.743077856	0.030351107	0.370426621
FDCSP	7.288079312	-1.567663042	6.743077856	0.030351107	0.370426621
LOC105376584	7.288079312	-1.567663042	6.743077856	0.030351107	0.370426621
LOC107985704	7.288079312	-1.567663042	6.743077856	0.030351107	0.370426621
OR10Q1	7.288079312	-1.567663042	6.743077856	0.030351107	0.370426621
LOC101929200	2.539453211	2.231050782	5.952341916	0.030382112	0.370591917
GLP1R	4.406458419	1.941924376	5.959317862	0.030419545	0.3708354
LOC105371288	5.93451382	-1.502500022	5.94796474	0.030477093	0.371323278
SLC29A3	2.577389847	4.524606162	5.951404808	0.03051101	0.371323278
LOC107984850	4.336239695	-0.869030815	5.934782067	0.030518425	0.371323278
ARHGEF39	-1.545393707	5.223750865	5.935849452	0.030617839	0.371323278
MAP3K2	-2.036066486	7.549559157	5.942015196	0.030619965	0.371323278
NUTM2F	4.083006469	0.454179775	5.938269676	0.030623104	0.371323278
B2M_1	-2.101519151	4.782559824	5.941422278	0.030626861	0.371323278
LOC105373087	2.99869856	1.486439666	5.927362559	0.030655367	0.371323278
AFF4	-1.37902088	8.010759162	5.91980219	0.030664547	0.371323278
CYP27A1	2.979817872	7.034088808	5.936801407	0.030680664	0.371323278
IGLVVI-25-1	6.987623792	-1.634157269	6.706539152	0.030694179	0.371323278
LOC105374817	6.987623792	-1.634157269	6.706539152	0.030694179	0.371323278
SLC22A23	1.374268503	5.196318137	5.918459661	0.030709068	0.371323278
PNPLA3	3.934375778	0.933554732	5.933982083	0.030713546	0.371323278
MARCHF4	4.330985701	1.347107644	5.931673848	0.030740498	0.371323278
LOC107987094	5.446628131	-1.649132397	5.912138619	0.030835669	0.371323278
TSPYL2	-1.403542374	6.567682866	5.90409202	0.030849188	0.371323278
ATXN7L2	1.631748877	3.471918153	5.905700725	0.030859073	0.371323278
SLC36A2	5.153982134	-0.200205704	5.921406356	0.030860726	0.371323278
SHISA6	4.711905391	1.112087457	5.921115465	0.03086414	0.371323278
FGFR4	4.130370339	1.258170639	5.91844594	0.030895494	0.371323278
THEM6	1.844833557	3.45240266	5.910494268	0.030914895	0.371323278
SLC6A12	3.228223015	2.29742045	5.91582526	0.030926312	0.371323278
OSBPL9	-1.311492779	6.136627323	5.896961261	0.03093343	0.371323278
LOC101927098	4.858387164	2.359967219	5.914539412	0.030941446	0.371323278
LOC105372003	5.408875595	-1.865487668	5.898170281	0.030948014	0.371323278
LOC105376808	5.408875595	-1.865487668	5.898170281	0.030948014	0.371323278
MFSD14A	-1.387897524	5.505573798	5.896927125	0.030974247	0.371323278
KCNIP1	2.968428589	1.050231591	5.892909705	0.030986866	0.371323278
RET	2.87611475	1.500824217	5.892804412	0.031011574	0.371323278
ZNF433	-2.477226613	3.979248075	5.902995926	0.031077702	0.371323278
LOC112268156	3.649660103	0.280130214	5.888590865	0.031100037	0.371323278
LOC107986812	4.354785351	-1.506845044	5.878522676	0.031152525	0.371323278
E2F8	3.445837792	1.484981388	5.895487241	0.031152892	0.371323278
RP1	4.333264865	1.875901793	5.89626323	0.031157502	0.371323278
MAMSTR	2.295467741	2.405299438	5.881374381	0.031185545	0.371323278
G0S2	-4.725584502	8.022283126	5.892117176	0.031206764	0.371323278
GTPBP1	-1.964602818	7.736337751	5.883072458	0.031273902	0.371323278
LOC105369301	1.923333696	2.796504063	5.870646165	0.031275687	0.371323278
UNC13A	3.034327702	2.78781406	5.8862217	0.031276971	0.371323278
PELI2	-1.438135339	6.275867063	5.869720097	0.031286783	0.371323278
LOC107986197	2.49147217	1.348631386	5.866951957	0.03129095	0.371323278
ASIC3	2.282908263	1.628458199	5.863140882	0.031336703	0.371323278
IGSF22	2.02617338	2.380913522	5.85910234	0.031385273	0.371323278
PSMC6	-1.435792356	5.122881682	5.865044447	0.031395904	0.371323278
UBE2B	-2.457728988	5.546994476	5.876062142	0.031398397	0.371323278
WBP11	-1.217563389	5.762760896	5.856607122	0.031415327	0.371323278
PTPN5	3.199191846	1.626089749	5.866853646	0.031458128	0.371323278
TNS4	3.108115032	1.59767099	5.862519241	0.031462384	0.371323278
LPCAT4	0.967540379	4.242169128	5.851112762	0.031481624	0.371323278
LOC105374653	3.871848435	-0.461666703	5.852288713	0.031484142	0.371323278
MT1A	-4.587056991	4.294282437	5.868006126	0.031495079	0.371323278
PAQR9	5.053991432	0.197992153	5.867703136	0.031498722	0.371323278
LOC645752	3.490044553	1.562305047	5.867619066	0.031499733	0.371323278
KDM7A	-1.942012717	6.525147145	5.865633798	0.031523617	0.371323278
PBXIP1	-1.19911138	7.178417459	5.84230052	0.031588301	0.371323278
ATL2	-1.216192643	5.030883095	5.841461853	0.031598476	0.371323278
LOC107984451	2.690213873	1.651076073	5.8436588	0.031599119	0.371323278
IVNS1ABP	-2.852498857	8.796800223	5.857773908	0.031618387	0.371323278
UBE2D2	-1.019649824	5.508740049	5.838309869	0.031636751	0.371323278
ACTL8	6.658451728	-1.696355841	6.605082047	0.031672633	0.371323278
FAM9B	6.658451728	-1.696355841	6.605082047	0.031672633	0.371323278
FLJ33534	6.658451728	-1.696355841	6.605082047	0.031672633	0.371323278
LOC105370213	6.658451728	-1.696355841	6.605082047	0.031672633	0.371323278
LOC105373598	6.658451728	-1.696355841	6.605082047	0.031672633	0.371323278
OR1N1	6.658451728	-1.696355841	6.605082047	0.031672633	0.371323278
RNASE9	6.658451728	-1.696355841	6.605082047	0.031672633	0.371323278
PPEF1	3.265697211	-0.61213398	5.834560567	0.031682351	0.371323278
CSF1	1.819840403	6.569785303	5.850931	0.03170117	0.371323278
BAG6_5	-7.506938708	0.064108073	6.601849422	0.031704447	0.371323278
TTBK1	4.268980366	2.519520167	5.849719461	0.031715854	0.371323278
PPTC7	-1.482191958	5.866505745	5.838048867	0.031722334	0.371323278
POM121L9P	2.58428187	2.278910409	5.84182305	0.031736733	0.371323278
LOC105371485	3.30216844	0.878227607	5.830498529	0.031772679	0.371539031
RTN4RL2	2.327701303	1.574852698	5.822403722	0.031830741	0.371869198
TMEM132A	1.468279372	3.939926704	5.824366003	0.031835956	0.371869198
HSD3B7	2.14963021	5.065827877	5.8320135	0.031931368	0.37277852
DGKG	-2.06138125	4.422448417	5.824763936	0.032020109	0.373353717
CBX8	2.067295399	2.234675059	5.805777011	0.032035026	0.373353717
TEKT3	3.757629758	0.784499777	5.817174235	0.032042282	0.373353717
DNAI3	3.242865776	0.293148058	5.803162886	0.032067286	0.373353717
UIMC1	-1.313274553	5.408992303	5.804421773	0.032068593	0.373353717
GINS1	2.346908723	1.890334897	5.796258666	0.032152672	0.373578218
SLC26A11	2.130717488	5.573760061	5.812282294	0.032173581	0.373578218
DENND2C	-1.825157026	3.422582857	5.801290821	0.032188576	0.373578218
UPP2	3.582011162	-0.744301875	5.792223155	0.032202705	0.373578218
H3-3A	-2.042986699	7.447401762	5.80834229	0.032222208	0.373578218
SPTA1	3.026059941	1.55810781	5.797492978	0.032234844	0.373578218
PPP1R37	1.821337321	5.106613603	5.806933259	0.032239619	0.373578218
CNTN5	4.828312883	1.746240957	5.806314658	0.032247266	0.373578218
LOC105376035	2.777560092	0.087299723	5.787775803	0.032257951	0.373578218
LOC105378542	5.029113569	-0.669785266	5.799632434	0.032300751	0.373578218
OR56A1	4.59808462	0.681872396	5.801424243	0.0323078	0.373578218
COX6B2	4.640599069	-0.274175397	5.796274913	0.032330481	0.373578218
ANGPTL4	-2.462422213	5.717877289	5.799540596	0.032331151	0.373578218
DNAAF4	3.444006584	-0.904844829	5.780542974	0.032348038	0.373578218
RGS7	4.854863226	0.433793569	5.797868123	0.032351902	0.373578218
LOC101928855	1.897656672	2.302546816	5.777467793	0.032386431	0.373773578
LOC105376892	3.272067243	0.867919316	5.777852618	0.032414782	0.373793416
LOC107985675	2.717018314	1.847591487	5.78065121	0.032423374	0.373793416
H4C5	-1.083119137	5.98123257	5.766290835	0.032526427	0.374777894
H3-3B	-1.893863757	8.756583943	5.765612798	0.032576856	0.375107036
TMEM159	-1.637415348	3.721287329	5.767615149	0.032593124	0.375107036
PRKAG3	2.391489287	2.276321039	5.766430246	0.032608014	0.375107036
KMT2E	-1.571163358	8.022777627	5.757162818	0.03264129	0.375286429
TRIM7	1.645317763	2.581541031	5.754639145	0.032673132	0.375449137
LGALSL	-1.709970296	5.130704111	5.770431229	0.032694578	0.375492278
RIT1	-2.154806711	6.087748487	5.766975802	0.03273804	0.375677434
CYP4F12	3.39831878	2.175231125	5.766335466	0.032746101	0.375677434
NOS2	2.922926907	1.415257909	5.740537303	0.03289315	0.376838078
CLSPN	2.423314483	2.220124066	5.743648461	0.032895866	0.376838078
LOC729968	4.121453762	-1.08930285	5.736700139	0.032900535	0.376838078
WASHC1	1.258964152	4.174820534	5.732202488	0.032957843	0.376874502
KRT5	3.811959549	2.663563018	5.748933754	0.032966084	0.376874502
CRISPLD2	-2.974062592	7.579748508	5.745308526	0.033012132	0.376874502
FANK1	1.506397233	2.491018563	5.727836429	0.033013587	0.376874502
IQGAP3	2.393454703	3.358463627	5.744706108	0.033019792	0.376874502
TM2D3	-1.185191685	4.187877895	5.727350426	0.033019799	0.376874502
EXOC3L4	3.488264073	0.419576451	5.731037125	0.033028014	0.376874502
USP43	4.044191565	0.833964913	5.740779164	0.033069772	0.376936043
SNORA73A	-1.60158464	5.483364689	5.738294503	0.033101442	0.376936043
SLC38A7	1.742912057	4.787581826	5.73775714	0.033108296	0.376936043
SRARP	5.192094614	-0.330250856	5.737082892	0.033116899	0.376936043
MIR616	-3.521658309	0.946310863	5.724697311	0.033137614	0.376936043
LOC105376794	1.428680039	5.188407133	5.724814273	0.033139967	0.376936043
VAMP2	-1.042459755	5.815434123	5.713577678	0.033196417	0.37704416
DDX11L10	-6.099686501	3.093474104	5.73002865	0.03320706	0.37704416
LOC107984851	3.316371753	5.163478465	5.728128912	0.033231391	0.37704416
LYPD4	5.526349007	1.365962745	5.7267759	0.033248733	0.37704416
LOC107984629	4.322540736	0.12187241	5.72414704	0.033282457	0.37704416
ACHE	2.774568818	1.872679006	5.713306737	0.033299417	0.37704416
LOC101927692	3.147899223	1.195780703	5.707611092	0.033331343	0.37704416
OAF	1.745576873	4.224684931	5.71965035	0.033340237	0.37704416
PRKG1	-1.889996683	6.773029141	5.71687479	0.033375961	0.37704416
LOC105373156	4.056068132	0.307019712	5.712720476	0.033377475	0.37704416
RHEX	2.878590008	0.688033365	5.697950114	0.033398177	0.37704416
FAM135B	4.342664631	1.270425135	5.714370147	0.033408237	0.37704416
WEE1	-1.52440198	5.127843814	5.709724628	0.033416135	0.37704416
LOC102724804	-3.186177413	2.751166753	5.710582212	0.033457121	0.37704416
KLHL14	4.291870461	1.825043974	5.710400179	0.033459472	0.37704416
LOC105378726	2.258090133	3.208579572	5.710171001	0.033462432	0.37704416
MYPN	4.401979934	0.363568176	5.70964802	0.033469189	0.37704416
TIMM10B	-1.194774557	4.822673675	5.692472272	0.033469242	0.37704416
FNDC10	2.636868258	2.117311728	5.700073877	0.033516489	0.377376111
TBC1D21	3.563605267	1.017311336	5.697576231	0.033548894	0.377540685
SH3BGRL	-1.669989017	7.090559903	5.692400081	0.033569372	0.377570932
LRFN4	1.71514305	4.218261976	5.699005534	0.033607045	0.377794448
LOC105370398	4.589792076	-0.815401902	5.682996735	0.033677015	0.377910676
LOC105376078	3.891035046	0.074513994	5.682239603	0.033702466	0.377910676
GPR45	3.317090594	-0.969525187	5.67385424	0.033712121	0.377910676
TPX2	2.050144356	2.750571167	5.679192901	0.033726733	0.377910676
HLA-B_2	3.354037896	6.959460428	5.685112106	0.033788026	0.377910676
ITPRIP	-1.972845803	7.644159969	5.684507067	0.033795933	0.377910676
ADGRG6	2.208013397	3.792882148	5.683489238	0.033809241	0.377910676
SLC20A2	-1.385622989	6.221201254	5.665719153	0.033843311	0.377910676
LOC105379331	-3.456068283	0.129467978	5.662974481	0.033855018	0.377910676
LOC101927432	3.86332009	1.523179044	5.679542543	0.033860901	0.377910676
LOC101928152	-2.384355976	6.575460729	5.678615488	0.03387305	0.377910676
ADAMTS19	3.275253824	0.730755644	5.662177299	0.033895484	0.377910676
LOC105376222	3.771983479	0.133237931	5.664626641	0.033917931	0.377910676
TMTC2	1.234293785	3.724920846	5.657471461	0.033927569	0.377910676
LOC105375026	5.707630073	1.769969945	5.673485987	0.033940361	0.377910676
PFKFB2	-1.062107897	4.889918459	5.655988657	0.033947149	0.377910676
CEP63	-1.260737357	4.763571474	5.655780719	0.033949896	0.377910676
RNF24	-1.472884927	6.247591743	5.662119486	0.033950719	0.377910676
C4orf50	3.733456046	2.026941069	5.672319165	0.033955694	0.377910676
RBM27	-1.203708419	5.846535656	5.651431881	0.034007406	0.378000397
NT5DC3	-1.635875112	6.01318187	5.666205627	0.034023972	0.378000397
TREM1	-3.609607337	7.545601946	5.665578168	0.034044441	0.378000397
EIF4E	-1.394942888	4.716839203	5.648443453	0.034116488	0.378000397
RPS14	-1.319324228	8.040938646	5.643140415	0.034117373	0.378000397
CNNM2	-0.868780562	6.270022929	5.64205429	0.034131809	0.378000397
ROBO3	1.617121381	3.650758282	5.648127202	0.034136058	0.378000397
FSHR	4.787519305	0.016441184	5.653852765	0.034199466	0.378000397
ADAM19	-1.525486295	6.68470892	5.639629528	0.034224206	0.378000397
FRMPD1	5.505247468	1.531783703	5.651560033	0.034229877	0.378000397
DYNLT1	-1.23533017	4.384914464	5.632031965	0.034265362	0.378000397
LOC105375168	4.135465442	-1.303625772	5.629451791	0.034299844	0.378000397
LOC107986022	5.005474382	1.088465609	5.64544719	0.034311114	0.378000397
SLA2	-2.807040405	4.906084311	5.645179222	0.034314681	0.378000397
HROB	2.244963143	1.205518436	5.628305161	0.034315182	0.378000397
LOC105372694	4.953773664	0.114678595	5.644833701	0.03431928	0.378000397
RUNDC3A	2.895982243	0.77332829	5.626650053	0.034337335	0.378000397
DNAJB6	-1.215854032	6.535866176	5.625233246	0.034356311	0.378000397
GADD45B	-2.083419918	8.447279279	5.638865071	0.034370993	0.378000397
RMC1	-1.296654924	5.080282007	5.624446543	0.034391418	0.378000397
LEMD3	-1.163262802	5.374073079	5.622219212	0.034396723	0.378000397
LOC112268267	-1.51616893	5.490080829	5.634234196	0.034408056	0.378000397
ABHD17B	-1.030745268	4.44547305	5.62093526	0.034413955	0.378000397
ZNF99	3.794962118	0.88956243	5.633726287	0.034455264	0.378000397
LOC107985862	4.89239348	-1.588052218	5.618173702	0.034468393	0.378000397
CUL7	1.196158833	5.362348026	5.615746094	0.034483703	0.378000397
SCRG1	-1.454510563	3.567123041	5.615549303	0.034486352	0.378000397
EIF1	-1.578713534	8.073603416	5.615269226	0.034490121	0.378000397
DDX11	1.773642466	4.070055653	5.629437968	0.034524957	0.378000397
ABLIM2	1.590480754	3.354943107	5.613815579	0.034527046	0.378000397
ZSWIM6	-1.857532137	6.588705746	5.629056896	0.034530067	0.378000397
LOC105376363	3.094696277	-0.281272246	5.612035756	0.034533677	0.378000397
LOC105376314	5.068657036	0.921281479	5.625282895	0.034580717	0.378320171
ATP1A4	4.358114322	1.108118553	5.622130359	0.034623094	0.378588639
LOC105378009	4.41529945	-1.114308384	5.606153197	0.034643311	0.378590022
ZNF410	-1.057240138	5.071455742	5.602766738	0.034658896	0.378590022
ATP8B3	2.349848526	2.169315784	5.596936131	0.034768208	0.379508287
LOC107985880	3.722253767	1.059500096	5.610591951	0.034778723	0.379508287
CHRM3	2.659088554	3.162266287	5.601508613	0.034901823	0.38055528
N4BP2L1	-1.515955111	4.935167245	5.596971664	0.034910532	0.38055528
MUC3A	3.908575888	3.426161863	5.594570944	0.034996192	0.381086265
AKIRIN1	-1.212246357	5.687282069	5.576822186	0.035012263	0.381086265
TGFB2	-2.151364155	5.09217878	5.591001445	0.035044864	0.381086265
USP17L18	5.35954006	-0.133518666	5.589557878	0.035064571	0.381086265
NKPD1	2.734289233	1.572806064	5.574104048	0.035079905	0.381086265
MAPK6	-1.303555216	5.503003295	5.573728327	0.035083137	0.381086265
LSM14A	-1.953084031	2.366496284	5.571525326	0.03508493	0.381086265
GPR155	-0.956775078	4.581651142	5.566556963	0.035153254	0.381633073
ADHFE1	-1.281041358	2.87796505	5.563028771	0.035201868	0.381964407
GRIP1	2.477249591	1.305475563	5.561731187	0.035219767	0.381964407
RDH12	2.739086917	0.138186914	5.556709493	0.03528914	0.3825213
TMX4	-1.253334989	6.03099194	5.554859061	0.035314744	0.38260343
SKP1	-1.32000656	6.952685334	5.547870317	0.035411643	0.383457506
LOC105373239	4.307755356	1.14774804	5.559985906	0.035471178	0.383906312
LOC107986666	4.531450157	-0.060547848	5.555440158	0.035534176	0.384185383
RNASEH2A	1.633989453	2.148412635	5.537959466	0.035549599	0.384185383
GLS	-1.240968743	7.918675811	5.536888609	0.035564543	0.384185383
GABRA2	4.417510605	1.012704195	5.552904938	0.035569369	0.384185383
MYLK	-1.767285477	9.303053454	5.53311502	0.035617264	0.384507022
CHCHD6	1.579891705	3.449917236	5.529403246	0.035699792	0.384940611
LOC101927088	2.485445275	1.502353355	5.527116309	0.035701263	0.384940611
SEPTIN7P2	-1.235942874	4.173386563	5.523688095	0.035749373	0.384940611
FOXO4	-1.120686451	4.473205001	5.521885786	0.035774696	0.384940611
TROAP-AS1	1.98665759	1.408761571	5.52157741	0.035779031	0.384940611
CYP26B1	2.059296152	3.265190025	5.536799447	0.035793905	0.384940611
LOC728975	-3.143190647	4.178454427	5.536363124	0.035800012	0.384940611
CD55	-2.408883384	7.285254803	5.532837401	0.0358494	0.384940611
PCNP	-1.338792342	6.678352368	5.51611362	0.035855942	0.384940611
NECTIN4	3.899002846	2.523403523	5.532217113	0.035858098	0.384940611
LOC105371731	4.872444465	-1.935549191	5.511754883	0.035917439	0.384940611
RASSF10	3.949936879	-0.078724442	5.518423077	0.035925271	0.384940611
LOC107983980	2.87754339	-0.07653346	5.509294492	0.035952207	0.384940611
DHH	2.282707905	2.166161466	5.510889145	0.035960335	0.384940611
HSD3BP4	2.438758099	2.145830648	5.514851312	0.035960353	0.384940611
CFAP221	4.3737478	1.727546142	5.520105606	0.036028424	0.384940611
ESYT2	-1.155671441	8.007154779	5.503712599	0.036031234	0.384940611
SIGLEC1	3.473245556	8.199046349	5.51765331	0.036063027	0.384940611
SLC4A9	3.713314862	1.346670891	5.515264806	0.036096769	0.384940611
XYLB	1.438780455	3.687587882	5.496894409	0.036133838	0.384940611
PLOD2	-2.411492198	6.937331888	5.512128491	0.036141132	0.384940611
PARP8	-1.534773728	6.117895459	5.504269327	0.036162307	0.384940611
LOC107984212	3.636328739	-1.375053725	5.493350106	0.036178491	0.384940611
PPP1R3B_1	-2.591948471	0.294603346	5.493088639	0.036182216	0.384940611
NTNG1	3.909421001	2.149452759	5.50857348	0.036191495	0.384940611
LOC105377109	5.52999748	0.315818496	5.506165877	0.036225651	0.384940611
LOC102724008	4.41832747	-0.242732045	5.500370758	0.036239704	0.384940611
PARP10	1.762122093	6.417527485	5.501971621	0.036285244	0.384940611
CSRP1	-2.219616376	8.987382078	5.500381645	0.036307866	0.384940611
ASIP	3.000033377	1.030854064	5.486299363	0.036309874	0.384940611
H2AC6	-1.57903898	5.923494976	5.496513178	0.036339513	0.384940611
STMN4	3.959739629	-0.230377947	5.486817555	0.036358412	0.384940611
TUBAL3	4.573269175	-0.051445261	5.496365046	0.036365086	0.384940611
[truncated: 19,225 more rows]
