# Supplementary material for: Potential prognostic biomarkers in restenosis of peripheral arteries identified through comprehensive ceRNA network analysis
Source: Front Genet. 2025 Dec 1;16:1597644. doi: 10.3389/fgene.2025.1597644 (PMC12702502; doi:10.3389/fgene.2025.1597644)
Supplement: Supplementary file 2 [file DataSheet6.csv]

	logFC	logCPM	F	PValue	FDR	sig
FLJ16779	6.817535415	4.763586961	17.62263982	0.000256677	0.142609795	up
MEIS1-AS3	5.952399736	4.346932321	13.91217976	0.000887808	0.142609795	up
LINC02554	7.529942952	4.264847812	14.34107886	0.000951639	0.142609795	up
PTCSC2	6.532610529	4.472970944	13.4921458	0.001029895	0.142609795	up
LINC02457	7.130640962	3.734433421	13.72704493	0.001146734	0.142609795	up
LINC01166	7.359242684	4.017772712	13.58855806	0.001201114	0.142609795	up
LINC02074	7.582261881	4.248066087	13.6076004	0.001260731	0.142609795	up
LINC02058	7.150818118	3.950221312	13.3163223	0.001316414	0.142609795	up
LINC01868	7.530300484	4.219895875	13.44759191	0.001329182	0.142609795	up
LINC02814	4.271242837	5.345356245	12.76348052	0.001338117	0.142609795	up
ERICH3-AS1	7.241561553	3.968091072	13.24640406	0.001347942	0.142609795	up
LINC01961	5.870384196	4.564622952	12.65024399	0.001394378	0.142609795	up
MIR202HG	7.555834497	4.164252914	13.2305554	0.001428626	0.142609795	up
LINC01559	7.176283963	3.828458914	13.06405491	0.001434118	0.142609795	up
LINC01782	7.445259809	4.106319248	13.0401102	0.001505716	0.142609795	up
LINC00391	6.357159776	4.1792034	12.43197797	0.001510174	0.142609795	up
C5orf38	5.202203381	4.296650026	12.42257651	0.001515389	0.142609795	up
INHBA-AS1	-4.554389432	7.495896609	12.62068564	0.001529232	0.142609795	down
LINC00898	7.423846646	4.165586317	12.94755153	0.00157075	0.142609795	up
LINC00837	7.330536835	4.051631635	12.79321133	0.001588863	0.142609795	up
LINC01837	7.346247173	4.002771321	12.72082417	0.001613126	0.142609795	up
FEZF1-AS1	7.131275376	3.822424245	12.62800867	0.001665631	0.142609795	up
LINC00343	7.294100914	3.947849163	12.48029115	0.001753088	0.142609795	up
LINC02318	7.294100914	3.947849163	12.48029115	0.001753088	0.142609795	up
GRHL3-AS1	6.070256045	4.655143684	11.83712905	0.001917614	0.142609795	up
TP73-AS3	7.068011897	3.876986913	12.19204735	0.001938564	0.142609795	up
ZNF433-AS1	-3.243413376	7.859230455	11.69824088	0.00198231	0.142609795	down
LINC00337	7.052119971	3.861930165	11.90681117	0.002143435	0.142609795	up
LINC01833	7.101875166	3.870550746	11.88677109	0.002158695	0.142609795	up
LINC02117	6.263771597	4.234551916	11.37077021	0.002242648	0.142609795	up
DYNLL2-DT	6.940363751	3.767901106	11.69172813	0.002313581	0.142609795	up
LINC01164	7.126283308	3.768262536	11.67233432	0.002329635	0.142609795	up
MIR124-2HG	7.046780528	3.780800331	11.63838683	0.00235803	0.142609795	up
SEZ6L-AS1	7.046780528	3.780800331	11.63838683	0.00235803	0.142609795	up
LINC02649	-3.524395521	8.850684093	11.21955764	0.002375152	0.142609795	down
LINC02248	7.139014713	3.727652114	11.4820628	0.002493764	0.142609795	up
LINC00964	5.361076336	4.411152359	11.02123461	0.002561943	0.142609795	up
LINC02343	6.976462842	3.757368198	11.38766373	0.002579857	0.142609795	up
LINC02744	6.976462842	3.757368198	11.38766373	0.002579857	0.142609795	up
LINC01789	6.056786661	3.839961992	10.98861991	0.002594156	0.142609795	up
TENM3-AS1	5.893359762	3.982516761	10.83850742	0.002748183	0.142609795	up
LINC00442	6.858811468	3.697646811	11.16601776	0.002795072	0.142609795	up
DNAJB8-AS1	6.853819578	3.693206814	11.14676108	0.002814679	0.142609795	up
BMP7-AS1	6.916056571	3.656356281	11.06807782	0.00289637	0.142609795	up
LINC01257	6.666559994	3.428416471	10.83067002	0.003159008	0.142609795	up
LINC01847	5.88282653	3.97599775	10.44715828	0.003198327	0.142609795	up
LINC01692	7.247834092	3.659201273	10.78055232	0.003217723	0.142609795	up
LINC02756	6.846143349	3.589902079	10.76264882	0.003238987	0.142609795	up
LINC02796	6.938935862	3.561321834	10.72024598	0.003289966	0.142609795	up
HOTTIP	6.633143539	3.457211412	10.61934325	0.003414847	0.142609795	up
LINC02240	6.629979647	3.454341372	10.610657	0.003425838	0.142609795	up
FLJ36000	6.710306992	3.574349047	10.59576575	0.003444771	0.142609795	up
LINC01938	5.385994856	4.257532834	10.22692032	0.003486325	0.142609795	up
PROX1-AS1	6.427040006	3.307063192	10.55235672	0.003500618	0.142609795	up
LINC02031	6.765547302	3.569641351	10.53613139	0.003521746	0.142609795	up
FLJ46284	6.77281921	3.520296614	10.4401031	0.003649691	0.142609795	up
DSG2-AS1	4.437889981	4.688124758	10.0778871	0.003697104	0.142609795	up
SILC1	6.871555017	3.484798101	10.36610966	0.003751754	0.142609795	up
LINC00615	6.540059596	3.378264766	10.35220524	0.00377128	0.142609795	up
FLJ42969	6.130403642	3.154150359	10.29001415	0.00385999	0.142609795	up
LINC02864	6.624086912	3.503785536	10.26594612	0.003894933	0.142609795	up
LINC02460	6.545257523	3.314560568	10.25882257	0.003905342	0.142609795	up
LINC02372	6.687913392	3.501491593	10.22208391	0.003959509	0.142609795	up
LINC01022	6.977907806	3.442127383	10.14791542	0.004071392	0.142609795	up
MYT1L-AS1	6.888866756	3.422307318	10.13807173	0.0040865	0.142609795	up
LINC01630	6.69504698	3.447255288	10.12935583	0.004099928	0.142609795	up
LINC02177	5.106757958	4.435337441	9.792410688	0.004140494	0.142609795	up
LINC01234	6.704926102	3.386577904	9.997455271	0.004309165	0.142609795	up
LINC02735	6.704926102	3.386577904	9.997455271	0.004309165	0.142609795	up
LINC01475	6.538461737	3.435210933	9.991438603	0.004318984	0.142609795	up
LINC02395	6.605150331	3.43016217	9.94702313	0.004392239	0.142609795	up
LINC02504	6.605150331	3.43016217	9.94702313	0.004392239	0.142609795	up
LINC00523	6.611002076	3.370458958	9.880961774	0.004503728	0.142609795	up
LINC02437	6.611002076	3.370458958	9.880961774	0.004503728	0.142609795	up
TGFB2-AS1	-3.365950884	6.296933353	9.572057548	0.004522182	0.142609795	down
LINC02028	5.070793517	4.039501202	9.544944199	0.004571726	0.142609795	up
LINC02375	6.719241667	3.317914618	9.799415191	0.004645654	0.142609795	up
LINC01648	5.448278504	3.405483434	9.490002628	0.004673936	0.142609795	up
LINC01168	5.046849325	4.223877499	9.428311346	0.004791668	0.142609795	up
BPESC1	6.516598119	3.355377528	9.705480146	0.004815255	0.142609795	up
LINC01951	6.516598119	3.355377528	9.705480146	0.004815255	0.142609795	up
LINC02152	6.516598119	3.355377528	9.705480146	0.004815255	0.142609795	up
LINC02607	6.516598119	3.355377528	9.705480146	0.004815255	0.142609795	up
LINC02487	5.430547729	2.721495422	9.596731411	0.00502014	0.142609795	up
LINC01276	6.244409791	3.137860074	9.577788102	0.005056799	0.142609795	up
KIAA0087	5.369938224	3.473312683	9.274957222	0.005098521	0.142609795	up
SIX3-AS1	6.636757303	3.22649451	9.514489624	0.005181442	0.142609795	up
LINC00517	6.094178641	2.966863813	9.509230881	0.005191947	0.142609795	up
LINC00901	6.280659716	3.240227461	9.497671257	0.005215124	0.142609795	up
LINC02286	5.468552256	4.556243791	9.278006441	0.005218943	0.142609795	up
LINC00543	5.386922961	3.666270581	9.181986055	0.005294899	0.142609795	up
LBX1-AS1	6.422252553	3.276831075	9.451077927	0.005309698	0.142609795	up
OSTM1-AS1	6.532304362	3.214865984	9.448917916	0.005314128	0.142609795	up
C5orf64-AS1	6.131788128	3.564697267	9.170477009	0.005319775	0.142609795	up
CLEC12A-AS1	4.245725364	4.203346682	9.144329711	0.005376764	0.142609795	up
LINC02192	5.958666333	3.01491281	9.388985295	0.005438672	0.142609795	up
LINC01829	5.792509365	2.820114334	9.376450426	0.005465124	0.142609795	up
BAALC-AS2	4.525085504	4.106961422	9.055289356	0.005575861	0.142609795	up
LINC00559	6.249119223	3.212921392	9.268688715	0.005698447	0.142609795	up
LINC02656	-3.085231633	8.381985899	8.995941903	0.005713007	0.142609795	down
LINC00701	6.245524932	3.210000703	9.260094763	0.00571752	0.142609795	up
SPATA3-AS1	4.937062626	4.335991227	8.971658777	0.005770176	0.142609795	up
LINC00700	6.321226507	3.194181884	9.197836287	0.005857808	0.142609795	up
LINC00917	6.321226507	3.194181884	9.197836287	0.005857808	0.142609795	up
PACRG-AS2	6.321226507	3.194181884	9.197836287	0.005857808	0.142609795	up
LINC01813	6.076310564	3.095575823	9.167127419	0.005928395	0.142609795	up
MPPED2-AS1	4.949862399	4.064878027	8.900879902	0.005940386	0.142609795	up
LINC02142	5.974301809	2.856878085	9.131611564	0.006011198	0.142609795	up
LINC02841	6.322846817	3.113737655	9.113901328	0.006052962	0.142609795	up
LINC02140	6.136654331	3.130603513	9.04694794	0.006213758	0.142609795	up
LINC01388	4.56035511	4.632386949	8.776081714	0.006253952	0.142609795	up
LINC02232	6.052061017	3.074899451	9.027988566	0.00626014	0.142609795	up
LINC02401	6.052061017	3.074899451	9.027988566	0.00626014	0.142609795	up
LINC01209	5.147907333	3.675508307	8.753003397	0.006313887	0.142609795	up
IQCF5-AS1	6.211154934	3.107051494	8.973583858	0.006395361	0.142609795	up
LINC01524	6.211154934	3.107051494	8.973583858	0.006395361	0.142609795	up
LINC02543	6.211154934	3.107051494	8.973583858	0.006395361	0.142609795	up
LINC01849	5.562356631	3.390941498	8.661652384	0.006557331	0.142609795	up
LINC02431	5.990680085	2.847620855	8.88698214	0.006617279	0.142609795	up
LINC00210	6.568139177	3.028238728	8.884400369	0.006624023	0.142609795	up
MCHR2-AS1	6.568139177	3.028238728	8.884400369	0.006624023	0.142609795	up
CAVIN2-AS1	3.345913749	5.339502424	8.627327181	0.006651429	0.142609795	up
CLDN10-AS1	5.650712168	2.837563251	8.865259966	0.006674261	0.142609795	up
MRGPRG-AS1	6.21049988	3.017884328	8.852790703	0.006707214	0.142609795	up
ADIPOQ-AS1	6.014649839	7.066279582	9.617109325	0.006710155	0.142609795	up
LINC01775	6.01947281	3.047700768	8.82075065	0.006792712	0.142609795	up
LINC02176	5.922567582	2.985841441	8.768895727	0.006933635	0.142609795	up
LIPC-AS1	-6.654078366	3.738067377	8.761654659	0.006953569	0.142609795	down
MYHAS	5.417877737	3.195729422	8.490110136	0.007042534	0.142609795	up
CASC17	6.091821601	3.01502112	8.72257865	0.007062231	0.142609795	up
LINC00261	6.091821601	3.01502112	8.72257865	0.007062231	0.142609795	up
LINC00974	6.091821601	3.01502112	8.72257865	0.007062231	0.142609795	up
LINC01553	6.091821601	3.01502112	8.72257865	0.007062231	0.142609795	up
LINC02113	6.091821601	3.01502112	8.72257865	0.007062231	0.142609795	up
PTPRD-AS2	6.091821601	3.01502112	8.72257865	0.007062231	0.142609795	up
SHANK2-AS3	6.091821601	3.01502112	8.72257865	0.007062231	0.142609795	up
IDH1-AS1	5.188742503	3.60600747	8.470694214	0.007099867	0.142609795	up
LINC01227	5.740125133	2.881928997	8.643952602	0.007286579	0.142609795	up
LINC02732	5.218437958	2.488586035	8.606159337	0.007397198	0.142609795	up
LINC01208	5.494219605	2.723953367	8.605101559	0.00740032	0.142609795	up
OVAAL	5.494219605	2.723953367	8.605101559	0.00740032	0.142609795	up
NTM-AS1	5.839582181	2.735288879	8.595372737	0.007429107	0.142609795	up
LINC02806	4.888141816	3.904448481	8.356727989	0.007446807	0.142609795	up
LINC01838	6.087777638	2.916009929	8.567050373	0.007513616	0.142609795	up
LINC02252	6.087777638	2.916009929	8.567050373	0.007513616	0.142609795	up
LINC00616	5.305561406	3.449359678	8.32784857	0.007537625	0.142609795	up
LINC02687	5.876736583	2.949487739	8.536888351	0.007604778	0.142609795	up
OSTN-AS1	4.953724706	2.484205476	8.505499099	0.007700944	0.142609795	up
LINC01887	5.604598833	3.372314576	8.268710344	0.007727385	0.142609795	up
LINC02137	4.946405647	3.739172556	8.240394006	0.007820081	0.142609795	up
LINC00905	5.961111086	2.917629797	8.448809561	0.007878031	0.142609795	up
LINC01053	5.961111086	2.917629797	8.448809561	0.007878031	0.142609795	up
LINC01205	5.961111086	2.917629797	8.448809561	0.007878031	0.142609795	up
LINC02326	5.961111086	2.917629797	8.448809561	0.007878031	0.142609795	up
SH3TC2-DT	5.486788666	3.52242537	8.213637497	0.007908786	0.142609795	up
LINC01856	5.64677191	3.587086456	8.207683382	0.007928674	0.142609795	up
LINC01979	4.139785993	4.552881816	8.207469046	0.00792939	0.142609795	up
LMO7DN	4.765653075	3.503209243	8.170494925	0.00805413	0.142609795	up
LINC01267	5.421648105	3.199275387	8.152208816	0.00811661	0.142609795	up
LINC02869	6.170363931	2.757760912	8.334865639	0.008247686	0.142609795	up
LINC02190	5.947844853	2.807504491	8.312823632	0.008321377	0.142609795	up
LRRC52-AS1	5.947844853	2.807504491	8.312823632	0.008321377	0.142609795	up
D21S2088E	5.7287909	2.85318848	8.306817409	0.008341582	0.142609795	up
LINC01523	5.7287909	2.85318848	8.306817409	0.008341582	0.142609795	up
LINC02713	5.7287909	2.85318848	8.306817409	0.008341582	0.142609795	up
LINC00670	-3.388117258	7.08924747	8.189287276	0.00834448	0.142609795	down
LINC01595	5.744359531	3.556018609	8.084390292	0.008352987	0.142609795	up
LINC01038	6.225164915	2.791403135	8.298080111	0.008371071	0.142609795	up
LINC02471	6.225164915	2.791403135	8.298080111	0.008371071	0.142609795	up
LEMD1-DT	5.63436691	2.801549697	8.294154404	0.008384358	0.142609795	up
LINC00636	5.386574294	2.733755403	8.284627288	0.008416701	0.142609795	up
LINC01893	5.621582307	2.793125514	8.275425478	0.00844807	0.142609795	up
LINC02198	5.621582307	2.793125514	8.275425478	0.00844807	0.142609795	up
DHCR24-DT	4.873624762	3.955877346	8.046630994	0.008487837	0.142609795	up
LINC00347	5.813746421	2.814374253	8.211442638	0.008669778	0.142609795	up
LINC01442	5.813746421	2.814374253	8.211442638	0.008669778	0.142609795	up
LINC01580	5.813746421	2.814374253	8.211442638	0.008669778	0.142609795	up
LINC02238	5.813746421	2.814374253	8.211442638	0.008669778	0.142609795	up
ESRG	4.687307813	3.854886042	7.985632916	0.008710718	0.142609795	up
CTD-2154B17.1	5.231814813	2.573920748	8.185122361	0.008762834	0.142609795	up
LINC02668	4.039326567	4.415177386	7.960244887	0.008805356	0.142609795	up
LINC02843	6.137047728	2.715834182	8.149842461	0.008889299	0.142609795	up
LINC01134	4.029043336	3.957403856	7.898170535	0.009041504	0.142609795	up
PACRG-AS1	5.303824516	3.257718447	7.894857981	0.009054298	0.142609795	up
FOXF2-DT	5.379226915	3.500477722	7.887438023	0.009083029	0.142609795	up
LINC01974	5.569628123	2.755404913	8.072444185	0.009173844	0.142609795	up
LINC00538	5.369162545	2.661215723	8.043847062	0.009281504	0.142609795	up
LINC00474	5.940574968	2.677195545	8.034263383	0.009317895	0.142609795	up
LINC01965	5.309711997	2.517512863	8.03395967	0.009319051	0.142609795	up
LINC02266	5.309711997	2.517512863	8.03395967	0.009319051	0.142609795	up
LINC01968	5.448254345	3.290604059	7.827119271	0.00932031	0.142609795	up
LINC01539	5.791244087	2.691708596	8.024769335	0.009354101	0.142609795	up
LINC01885	4.960562397	3.999175546	7.778850211	0.00951506	0.142609795	up
LINC02690	4.501119449	2.286759729	7.969926459	0.009566303	0.142609795	up
LINC00989	-3.459011165	7.943232841	7.840052236	0.009653129	0.142609795	down
DPP10-AS1	5.64846126	2.70471167	7.945397834	0.009662924	0.142609795	up
LINC00958	5.64846126	2.70471167	7.945397834	0.009662924	0.142609795	up
LINC01103	5.64846126	2.70471167	7.945397834	0.009662924	0.142609795	up
LINC01427	5.64846126	2.70471167	7.945397834	0.009662924	0.142609795	up
LINC02253	5.64846126	2.70471167	7.945397834	0.009662924	0.142609795	up
LINC02414	5.64846126	2.70471167	7.945397834	0.009662924	0.142609795	up
LINC02710	5.64846126	2.70471167	7.945397834	0.009662924	0.142609795	up
STEAP2-AS1	5.64846126	2.70471167	7.945397834	0.009662924	0.142609795	up
WSPAR	5.196817705	3.384009128	7.723634495	0.009743298	0.142609795	up
LINC00303	4.810223756	2.297769889	7.917258212	0.009775096	0.142609795	up
DIRC1	5.155569952	2.550795976	7.875274818	0.009945131	0.142609795	up
LINC02387	5.155569952	2.550795976	7.875274818	0.009945131	0.142609795	up
ZIM2-AS1	5.069098621	2.523780173	7.870634297	0.009964124	0.142609795	up
LSINCT5	5.395201518	3.525806929	7.663604439	0.009998232	0.142609795	up
NEXN-AS1	-2.12705425	7.475253163	7.65075903	0.010053723	0.142609795	down
LINC00518	5.39154868	2.652726027	7.822743544	0.010162494	0.142609795	up
LINC02292	5.239397834	2.578248465	7.818944615	0.010178415	0.142609795	up
FER1L6-AS1	5.383852898	2.648108739	7.816585962	0.010188314	0.142609795	up
LINC02465	5.603063871	2.567925569	7.767537411	0.010396587	0.142609795	up
TBX5-AS1	4.955080056	3.685797604	7.549652104	0.010502417	0.142609795	up
JRKL-AS1	5.246429817	3.407518108	7.537255443	0.010558919	0.142609795	up
CNTN4-AS2	-3.677667823	5.323397248	7.530643788	0.010589189	0.142609795	down
SCUBE1-AS1	5.088453901	3.364661996	7.530220791	0.010591129	0.142609795	up
LINC01203	5.036984472	2.384234752	7.712792498	0.01063461	0.142609795	up
LINC00461	4.607022886	4.252383995	7.515762722	0.010657666	0.142609795	up
LINC00392	5.455280916	2.588066942	7.707116866	0.010659629	0.142609795	up
LINC00624	5.455280916	2.588066942	7.707116866	0.010659629	0.142609795	up
LINC00929	5.455280916	2.588066942	7.707116866	0.010659629	0.142609795	up
LINC01299	5.455280916	2.588066942	7.707116866	0.010659629	0.142609795	up
LINC01428	5.455280916	2.588066942	7.707116866	0.010659629	0.142609795	up
LINC02558	5.455280916	2.588066942	7.707116866	0.010659629	0.142609795	up
LINC02624	5.455280916	2.588066942	7.707116866	0.010659629	0.142609795	up
LINC00642	5.21749146	3.247261764	7.506503486	0.010700518	0.142609795	up
SYNPO2L-AS1	4.383077403	3.946990225	7.503070229	0.010716454	0.142609795	up
LINC00707	4.121829735	4.038434238	7.476735574	0.010839562	0.142609795	up
LINC02508	4.905987702	2.434250311	7.666714396	0.010839615	0.142609795	up
LINC01735	5.107995957	3.123612918	7.466664335	0.01088705	0.142609795	up
LINC01915	4.814593453	2.328015042	7.650631086	0.010912194	0.142609795	up
LINC01866	5.168591656	2.534522762	7.646181078	0.010932371	0.142609795	up
LINC02419	5.168591656	2.534522762	7.646181078	0.010932371	0.142609795	up
DDC-AS1	5.160541331	2.530052759	7.6405193	0.0109581	0.142609795	up
LINC02355	5.160541331	2.530052759	7.6405193	0.0109581	0.142609795	up
COL25A1-DT	4.932497682	3.583612635	7.443539114	0.010996952	0.142609795	up
LINC01999	5.000988875	2.461434823	7.625062563	0.011028684	0.142609795	up
HIF1A-AS3	-2.711868874	8.746090832	7.434263986	0.011041372	0.142609795	down
LINC00575	4.982791757	2.452181012	7.610145444	0.011097279	0.142609795	up
USP12-AS2	4.861997871	3.178814645	7.416564774	0.01112668	0.142609795	up
LINC01848	4.746983435	2.37981846	7.598577088	0.0111508	0.142609795	up
SLC25A48-AS1	4.708584525	2.381531686	7.582030298	0.011227849	0.142609795	up
GPR158-AS1	5.407261378	3.415155609	7.384819049	0.0112815	0.142609795	up
LINC00560	5.22375357	2.463846513	7.466943695	0.011780282	0.142609795	up
LINC00668	5.22375357	2.463846513	7.466943695	0.011780282	0.142609795	up
LINC00708	5.22375357	2.463846513	7.466943695	0.011780282	0.142609795	up
LINC01005	5.22375357	2.463846513	7.466943695	0.011780282	0.142609795	up
LINC01120	5.22375357	2.463846513	7.466943695	0.011780282	0.142609795	up
LINC01189	5.22375357	2.463846513	7.466943695	0.011780282	0.142609795	up
LINC01249	5.22375357	2.463846513	7.466943695	0.011780282	0.142609795	up
LINC01532	5.22375357	2.463846513	7.466943695	0.011780282	0.142609795	up
LINC01549	5.22375357	2.463846513	7.466943695	0.011780282	0.142609795	up
LINC01584	5.22375357	2.463846513	7.466943695	0.011780282	0.142609795	up
LINC01863	5.22375357	2.463846513	7.466943695	0.011780282	0.142609795	up
LINC02338	5.22375357	2.463846513	7.466943695	0.011780282	0.142609795	up
PGM5P3-AS1	5.22375357	2.463846513	7.466943695	0.011780282	0.142609795	up
VSTM2B-DT	5.22375357	2.463846513	7.466943695	0.011780282	0.142609795	up
DAOA-AS1	5.369434854	2.435444639	7.461286417	0.011808201	0.142609795	up
LINC01360	5.369434854	2.435444639	7.461286417	0.011808201	0.142609795	up
LINC01955	5.369434854	2.435444639	7.461286417	0.011808201	0.142609795	up
LINC01206	4.909929687	3.84315669	7.261678715	0.011904691	0.142609795	up
ABCA9-AS1	3.622239014	4.562431746	7.25239711	0.011953166	0.142609795	up
CISTR	4.914980091	2.414180937	7.421693365	0.012005653	0.142609795	up
LINC00466	4.914980091	2.414180937	7.421693365	0.012005653	0.142609795	up
LINC00648	4.914980091	2.414180937	7.421693365	0.012005653	0.142609795	up
LINC01953	4.914980091	2.414180937	7.421693365	0.012005653	0.142609795	up
PWRN2	4.914980091	2.414180937	7.421693365	0.012005653	0.142609795	up
LINC01842	4.659043189	2.332672032	7.418631201	0.012021076	0.142609795	up
CNIH3-AS2	3.005978128	5.523104359	7.237863975	0.012029501	0.142609795	up
LINC01705	4.817707344	3.360297688	7.219660214	0.012125869	0.142609795	up
LINC00644	4.525681557	2.300942884	7.392634381	0.012152892	0.142609795	up
LINC01443	4.050884828	2.135931892	7.389256441	0.012170136	0.142609795	up
EP300-AS1	4.252139189	3.636499787	7.204751983	0.012205419	0.142609795	up
LINC02237	4.607262994	2.31124096	7.368967705	0.012274282	0.142609795	up
LINC02331	4.839491458	3.11671627	7.191228208	0.012278075	0.142609795	up
MYOCD-AS1	-3.002659399	6.150859067	7.173358457	0.012374806	0.142609795	down
LINC02789	4.715906537	2.337807641	7.346041127	0.012393154	0.142609795	up
SRGAP3-AS4	4.715906537	2.337807641	7.346041127	0.012393154	0.142609795	up
LINC02101	4.693408532	2.327922187	7.322451301	0.012516794	0.143519968	up
LINC02052	4.413748002	4.164175019	7.120231527	0.012667342	0.143842908	up
CNIH3-AS1	2.877391896	5.232534785	7.11262458	0.012709844	0.143842908	up
LINC02646	2.569175617	5.568117776	7.066663888	0.012969978	0.143842908	up
LINC02703	4.05948871	4.353242884	7.045992262	0.013088872	0.143842908	up
LINC01700	4.701692685	2.247985291	7.204871025	0.013153738	0.143842908	up
LINC02552	4.701692685	2.247985291	7.204871025	0.013153738	0.143842908	up
CASC23	4.688041509	2.242495255	7.182065348	0.01328138	0.143842908	up
LINC01030	4.688041509	2.242495255	7.182065348	0.01328138	0.143842908	up
KCNIP1-AS1	4.862579171	3.280774354	6.999818147	0.013358771	0.143842908	up
LINC01944	4.374742743	2.234438143	7.147154372	0.013479435	0.143842908	up
LINC00276	5.047423161	3.272854166	6.974978831	0.013506477	0.143842908	up
LINC01177	4.452379585	2.244877325	7.129478909	0.013580954	0.143842908	up
HPYR1	4.936991295	2.331461126	7.105098522	0.013722372	0.143842908	up
KIAA2012-AS1	4.936991295	2.331461126	7.105098522	0.013722372	0.143842908	up
LINC00682	4.936991295	2.331461126	7.105098522	0.013722372	0.143842908	up
LINC01014	4.936991295	2.331461126	7.105098522	0.013722372	0.143842908	up
LINC01520	4.936991295	2.331461126	7.105098522	0.013722372	0.143842908	up
LINC01621	4.936991295	2.331461126	7.105098522	0.013722372	0.143842908	up
LINC01653	4.936991295	2.331461126	7.105098522	0.013722372	0.143842908	up
LINC01682	4.936991295	2.331461126	7.105098522	0.013722372	0.143842908	up
LINC01850	4.936991295	2.331461126	7.105098522	0.013722372	0.143842908	up
LINC02162	4.936991295	2.331461126	7.105098522	0.013722372	0.143842908	up
PRNT	4.936991295	2.331461126	7.105098522	0.013722372	0.143842908	up
TCERG1L-AS1	4.936991295	2.331461126	7.105098522	0.013722372	0.143842908	up
LINC02490	4.620879557	2.292227635	7.100308772	0.013750346	0.143842908	up
LINCMD1	4.620879557	2.292227635	7.100308772	0.013750346	0.143842908	up
RBAKDN	4.620879557	2.292227635	7.100308772	0.013750346	0.143842908	up
FLNC-AS1	-2.755822603	8.620649329	6.908535413	0.013910437	0.144611674	down
LINC02489	4.305104813	2.209042156	7.072569268	0.0139136	0.144611674	up
DKFZP434A062	4.037381866	4.142208242	6.862316245	0.014199229	0.14710584	up
BCAN-AS1	2.465022534	5.907582847	6.829547643	0.014407952	0.14834979	up
ATXN1-AS1	-2.227001237	7.27650517	6.829012958	0.014411386	0.14834979	down
PAQR5-DT	4.655417905	2.826032624	6.816060428	0.014494834	0.148392093	up
LINC02011	4.483955516	3.445518951	6.811617054	0.014523583	0.148392093	up
LINC01954	4.39491891	2.218479529	6.960166067	0.014597414	0.148392093	up
LINC02665	4.038463729	2.150535307	6.959797089	0.014599719	0.148392093	up
LINC01708	3.912086103	2.106989507	6.944535742	0.014695412	0.148895021	up
LINC01612	4.363051832	2.206980427	6.920950652	0.014844665	0.149467222	up
LINC02037	4.363051832	2.206980427	6.920950652	0.014844665	0.149467222	up
CYTOR	-2.523446074	9.781296463	6.751793379	0.014916785	0.149725483	down
ATXN8OS	4.458042678	2.175487875	6.889576937	0.015045813	0.150027178	up
LINC02700	3.207891944	4.857695496	6.727250248	0.015081459	0.150027178	up
BANCR	4.333866678	2.196420735	6.883282406	0.015086532	0.150027178	up
LINC02800	4.923909193	2.973643362	6.707038606	0.015218565	0.150874517	up
LINC02186	4.804808212	2.916808234	6.692900337	0.015315285	0.15136763	up
EWSAT1	4.232156853	3.950067219	6.674303572	0.015443531	0.152168371	up
LINC01943	-2.410889815	7.842809949	6.646428343	0.015637972	0.153614471	down
LINC02747	4.999257422	2.935840517	6.624949173	0.015789628	0.154249801	up
LINC01348	-2.734299614	5.619067194	6.623714195	0.015798397	0.154249801	down
FRMD6-AS2	3.74705139	2.039187332	6.725015251	0.016151533	0.156537005	up
CCDC26	4.511201242	3.636244107	6.566838581	0.016208064	0.156537005	up
BRWD1-AS1	4.656373812	2.962059455	6.556200987	0.01628597	0.156537005	up
LINC01228	5.088689129	2.998737127	6.546747089	0.016355552	0.156537005	up
LINC02691	4.616828031	3.389348774	6.510713064	0.01662377	0.156537005	up
SCUBE1-AS2	4.084166937	2.126274992	6.648940948	0.016692865	0.156537005	up
LINC02476	4.883692316	3.070590096	6.494020382	0.016749654	0.156537005	up
LINC00428	3.884565582	2.063000919	6.625907406	0.016860708	0.156537005	up
WDR5B-DT	-2.307809145	6.310770311	6.455722013	0.017042439	0.156537005	down
LINC01111	4.23461679	2.157423018	6.600278992	0.017049662	0.156537005	up
LINC01378	3.953759102	2.101915682	6.598363483	0.017063878	0.156537005	up
LINC02264	3.953759102	2.101915682	6.598363483	0.017063878	0.156537005	up
LINC01975	4.955436999	3.039584417	6.438556281	0.017175486	0.156537005	up
LINC00456	4.216488228	2.151454554	6.57444481	0.01724251	0.156537005	up
LINC01028	4.216488228	2.151454554	6.57444481	0.01724251	0.156537005	up
LINC02108	4.216488228	2.151454554	6.57444481	0.01724251	0.156537005	up
LINC02115	4.216488228	2.151454554	6.57444481	0.01724251	0.156537005	up
LINC02254	4.216488228	2.151454554	6.57444481	0.01724251	0.156537005	up
FENDRR	4.651249278	3.452457133	6.420025804	0.017320391	0.156537005	up
CASC20	4.200010055	2.145981551	6.549979773	0.017427369	0.156537005	up
SHANK2-AS1	5.030540235	3.043105684	6.389156759	0.017564768	0.156537005	up
MYLK-AS1	-2.366794642	9.565232542	6.376588491	0.017665348	0.156537005	down
LINC00452	4.6391546	3.052394405	6.368254935	0.017732387	0.156537005	up
LINC01122	4.867173639	3.155985425	6.341442281	0.017949981	0.156537005	up
ATP2B2-IT2	4.566528711	2.190359611	6.46671544	0.018073174	0.156537005	up
GPR50-AS1	4.566528711	2.190359611	6.46671544	0.018073174	0.156537005	up
LINC00604	4.566528711	2.190359611	6.46671544	0.018073174	0.156537005	up
LINC01242	4.566528711	2.190359611	6.46671544	0.018073174	0.156537005	up
LINC01345	4.566528711	2.190359611	6.46671544	0.018073174	0.156537005	up
LINC01720	4.566528711	2.190359611	6.46671544	0.018073174	0.156537005	up
LINC01830	4.566528711	2.190359611	6.46671544	0.018073174	0.156537005	up
LINC01846	4.566528711	2.190359611	6.46671544	0.018073174	0.156537005	up
LINC01945	4.566528711	2.190359611	6.46671544	0.018073174	0.156537005	up
LINC02337	4.566528711	2.190359611	6.46671544	0.018073174	0.156537005	up
LINC02440	4.566528711	2.190359611	6.46671544	0.018073174	0.156537005	up
LINC02532	4.566528711	2.190359611	6.46671544	0.018073174	0.156537005	up
LINC02658	4.566528711	2.190359611	6.46671544	0.018073174	0.156537005	up
LINC02667	4.566528711	2.190359611	6.46671544	0.018073174	0.156537005	up
LINC02840	4.566528711	2.190359611	6.46671544	0.018073174	0.156537005	up
NPSR1-AS1	4.566528711	2.190359611	6.46671544	0.018073174	0.156537005	up
RGPD4-AS1	4.566528711	2.190359611	6.46671544	0.018073174	0.156537005	up
TINAG-AS1	4.566528711	2.190359611	6.46671544	0.018073174	0.156537005	up
DIAPH1-AS1	-2.421389805	7.436395451	6.306260424	0.018239951	0.157557967	down
PSG8-AS1	4.619299604	2.697146146	6.290038685	0.01837538	0.158303405	up
ECE1-AS1	-2.16610464	7.437658062	6.279239067	0.018466153	0.15866119	down
LINC01993	3.910941103	3.767253317	6.228182836	0.018902013	0.161634892	up
CYP2U1-AS1	-2.206174572	7.256189507	6.226960329	0.018912587	0.161634892	down
LINC01141	4.58152119	3.947122025	6.217063116	0.018998431	0.161803519	up
ZNF30-AS1	3.572711123	1.991290346	6.336145179	0.019140004	0.161803519	up
LUCAT1	-3.005771973	8.6999348	6.25739856	0.019198931	0.161803519	down
NRAD1	4.479949575	2.705069738	6.188112874	0.019251999	0.161803519	up
LINC02633	4.941143964	3.051561726	6.181886216	0.019307021	0.161803519	up
LINC02272	5.021852462	3.059013662	6.179243895	0.019330422	0.161803519	up
HTR3E-AS1	4.245689077	2.103095183	6.311455444	0.019349487	0.161803519	up
LINC02086	4.031228409	4.346487478	6.162631883	0.019478259	0.161803519	up
LMX1A-AS2	3.767550835	2.044746238	6.28512214	0.019575725	0.161803519	up
F10-AS1	3.904612447	2.068627852	6.284031713	0.019585156	0.161803519	up
HAR1B	3.904612447	2.068627852	6.284031713	0.019585156	0.161803519	up
LINC00485	3.904612447	2.068627852	6.284031713	0.019585156	0.161803519	up
LINC01069	3.904612447	2.068627852	6.284031713	0.019585156	0.161803519	up
SETD4-AS1	4.247890828	3.679275266	6.144919556	0.019637257	0.161819031	up
LINC01998	4.617664068	2.779227334	6.09432157	0.020099369	0.164901125	up
LINC01055	3.8642118	2.05735745	6.223843813	0.020113638	0.164901125	up
VCAN-AS1	-2.572139414	6.687708338	6.063910117	0.02038286	0.166684197	down
LINC02026	4.949917577	3.062583589	6.050638289	0.020507953	0.167124466	up
LINC00354	4.857751097	3.143174642	6.047206375	0.020540437	0.167124466	up
LINC01181	3.05166685	5.180758067	6.040069087	0.020608176	0.167253256	up
LINC02575	4.269959048	3.618038223	6.001634158	0.020977204	0.16948431	up
APOA1-AS	-2.579837548	5.043703555	6.000491996	0.02098828	0.16948431	down
SIM1-AS1	4.711068208	3.138283027	5.970069985	0.0212857	0.171452688	up
LINC02015	3.523421509	4.233873965	5.964721844	0.021338463	0.171452688	up
TUSC7	4.733537676	3.4078641	5.930768395	0.021676814	0.173738044	up
LINC01088	-2.634965468	7.443892315	5.940151195	0.021855934	0.174739002	down
MIR4432HG	4.494708378	3.268141943	5.870153804	0.022295618	0.177813073	up
PACRG-AS3	4.275628944	2.59605531	5.859965605	0.022401524	0.178216565	up
GRM3-AS1	3.721523342	3.869590716	5.84712319	0.022535809	0.178843293	up
LINC02290	3.088066759	4.848908368	5.838735318	0.022623994	0.17890782	up
LINC02327	4.582331913	3.145363954	5.83102149	0.022705429	0.17890782	up
LINC02261	3.893931803	3.93441125	5.823832928	0.022781608	0.17890782	up
LINC00678	4.173356625	3.143901632	5.816961105	0.022854694	0.17890782	up
LINC01551	4.678956637	2.842888215	5.812151482	0.022906001	0.17890782	up
BMPR1B-DT	4.24413553	3.341480933	5.809660019	0.022932629	0.17890782	up
GREB1L-DT	4.360390957	2.882963694	5.791398863	0.02312884	0.180002708	up
MYO18B-AS1	-5.213707141	2.809063913	5.871020481	0.023549025	0.182831224	down
LHFPL3-AS1	4.427607035	2.6692412	5.739054251	0.023701587	0.183133127	up
LINC01987	4.427607035	2.6692412	5.739054251	0.023701587	0.183133127	up
LINGO1-AS1	4.420958243	2.793454214	5.714957671	0.023970485	0.183859104	up
LINC01873	4.691083286	2.952312598	5.712012276	0.024003584	0.183859104	up
LINC01298	4.159041912	3.089042119	5.711340648	0.024011138	0.183859104	up
TFAP2A-AS1	4.202353809	3.280179549	5.707256376	0.024057133	0.183859104	up
LINC01678	-4.255772435	3.28544614	5.698932396	0.024151175	0.183859104	down
LINC00628	3.67970902	3.952299169	5.696215345	0.024181959	0.183859104	up
LINC01796	3.715936826	2.014663372	5.796107238	0.024359623	0.183859104	up
LINC02632	3.715936826	2.014663372	5.796107238	0.024359623	0.183859104	up
LINC02871	3.715936826	2.014663372	5.796107238	0.024359623	0.183859104	up
LINC02044	4.022269526	3.489721258	5.670459345	0.02447593	0.183859104	up
LINC01516	4.568585708	3.428451298	5.661307822	0.02458133	0.183859104	up
LINC00379	3.68983183	2.008308212	5.754546847	0.024822691	0.183859104	up
LINC00446	3.68983183	2.008308212	5.754546847	0.024822691	0.183859104	up
LINC01883	3.68983183	2.008308212	5.754546847	0.024822691	0.183859104	up
LINC01932	3.68983183	2.008308212	5.754546847	0.024822691	0.183859104	up
LINC02200	3.68983183	2.008308212	5.754546847	0.024822691	0.183859104	up
LINC02450	3.68983183	2.008308212	5.754546847	0.024822691	0.183859104	up
SPATA42	3.68983183	2.008308212	5.754546847	0.024822691	0.183859104	up
LINC02296	4.371087015	2.992343108	5.617868887	0.025088493	0.183863675	up
LAMP5-AS1	3.93122742	3.463963836	5.608517105	0.02519918	0.183863675	up
LINC02099	3.257565187	6.091218262	5.715821961	0.025217031	0.183863675	up
TAB2-AS1	4.500766322	2.918533597	5.605211067	0.025238439	0.183863675	up
LINC00310	-2.238755313	5.857543727	5.604659241	0.025244999	0.183863675	down
DSCR8	3.665741289	2.002458373	5.714357084	0.025279829	0.183863675	up
LINC01681	3.665741289	2.002458373	5.714357084	0.025279829	0.183863675	up
LINC02411	3.665741289	2.002458373	5.714357084	0.025279829	0.183863675	up
CNN3-DT	-2.145057115	7.419721415	5.593317749	0.02538023	0.184178156	down
LINC01312	4.62779671	3.176283379	5.586848019	0.02545773	0.184325409	up
LINC00603	4.423045426	3.194055369	5.565399823	0.025716529	0.185781739	up
LINC01920	4.676192697	2.775545996	5.558891426	0.025795633	0.18593631	up
GPRACR	2.767255359	4.825902342	5.549874625	0.025905669	0.18631265	up
PRKAR2B-AS1	3.103809734	5.062563673	5.535937989	0.026076765	0.187125469	up
HECW1-IT1	4.674386049	2.79984667	5.51693783	0.026312035	0.188394168	up
SALRNA2	2.440368698	6.165093802	5.504679807	0.026465062	0.189069692	up
LPP-AS1	-2.144779984	6.617317298	5.476918976	0.026815269	0.190725824	down
PTPRK-AS1	-3.553554997	4.104107873	5.459069006	0.02704315	0.191922971	down
GRM8-AS1	4.067874173	2.432023413	5.453224479	0.027118228	0.192032811	up
MIR17HG	-2.036449677	8.00774335	5.43612544	0.027339203	0.192971976	down
LINC01337	4.20423485	2.553048449	5.433705474	0.027370637	0.192971976	up
USP3-AS1	-2.011997621	7.964152896	5.428958832	0.02743241	0.192985206	down
LINC01763	4.306119003	2.828107516	5.413123646	0.027639604	0.193412803	up
LINC01287	4.859774664	2.843799965	5.410562422	0.027673278	0.193412803	up
EZR-AS1	-2.051417503	7.509745376	5.382564732	0.028044353	0.195582046	down
PART1	-2.28191594	7.794249695	5.368030617	0.028239149	0.196240647	down
LINC02217	4.304682018	3.56003569	5.36643675	0.028260602	0.196240647	up
LINC02389	4.171469281	2.858795138	5.352242413	0.028452449	0.197147938	up
LINC02384	-3.478278451	4.645360198	5.329835108	0.028758236	0.198488014	down
CADM3-AS1	2.694614077	7.436416869	5.377321119	0.028769057	0.198488014	up
LINC01567	4.389011951	2.765583707	5.31016262	0.029029697	0.199783459	up
LINC00488	3.336647514	1.935496371	5.396515762	0.029244374	0.199783459	up
LINC02540	4.267455468	2.489343591	5.29462152	0.029246152	0.199783459	up
LINC02787	4.267455468	2.489343591	5.29462152	0.029246152	0.199783459	up
PRKG1-AS1	-2.131189995	7.362478216	5.293142064	0.029266851	0.199783459	down
GABARAPL1-AS1	-2.099725248	8.631584262	5.244124443	0.029961882	0.204095523	down
LINC00702	-2.678825932	6.746275897	5.281650509	0.030094805	0.204568487	down
LINC00567	4.243907773	2.674501742	5.207903293	0.030487196	0.206375475	up
LINC02866	3.273095996	1.922517863	5.30658354	0.030488742	0.206375475	up
PTPRN2-AS1	2.309905434	7.559503897	5.200374093	0.030597666	0.206678574	up
FAM66A	-4.19468613	2.304363811	5.286034027	0.030781313	0.207484078	down
LINC00836	4.368219939	2.894400777	5.171185707	0.03103013	0.20872459	up
CTB-3M24.3	3.814421504	4.678257221	5.189551599	0.031435478	0.211010644	up
WDR7-OT1	2.567805011	4.72718654	5.131008239	0.031636516	0.211525881	up
GS1-24F4.2	3.21268069	1.910510471	5.217392388	0.031781574	0.211525881	up
KCNQ1-AS1	3.21268069	1.910510471	5.217392388	0.031781574	0.211525881	up
LINC01693	3.21268069	1.910510471	5.217392388	0.031781574	0.211525881	up
EGFLAM-AS4	3.53091696	4.170334592	5.117684861	0.031840488	0.211525881	up
LINC00293	4.246702773	2.674759274	5.104775663	0.032039509	0.212224256	up
GCSIR	3.969232402	2.444258276	5.102331405	0.032077347	0.212224256	up
LINC01779	3.788952968	3.850838885	5.088506996	0.032292288	0.212947795	up
LINC02720	3.958316126	2.439107908	5.086802936	0.032318892	0.212947795	up
MIR223HG	-2.458968683	7.107663432	5.077900618	0.032781777	0.215556906	down
PCAT4	3.980380785	3.379778739	5.041674917	0.033032369	0.216762308	up
LRRC3-DT	4.369541409	3.250085427	5.035235619	0.03313559	0.216997704	up
FAM87A	3.515733081	3.758509628	4.973106464	0.03415008	0.222735948	up
FSIP2-AS2	3.849108108	2.701773532	4.954635568	0.034458291	0.224292146	up
LINC01657	3.603477083	3.66249086	4.935923968	0.034773666	0.225888612	up
LINC00858	4.424438739	2.742478529	4.927893795	0.034909991	0.226317891	up
SCTR-AS1	4.191181569	2.86207334	4.918897193	0.035063428	0.22663716	up
LRRC7-AS1	3.58728847	3.948523233	4.916763937	0.03509992	0.22663716	up
LYPLAL1-DT	-2.684989298	4.770810485	4.895273197	0.035469908	0.228568086	down
BARX1-DT	4.311020021	3.254624104	4.882310209	0.035695172	0.229201497	up
LINC01490	4.207129607	2.799408597	4.881432835	0.035710475	0.229201497	up
EDRF1-DT	2.412522425	4.709660288	4.874258782	0.035835884	0.22954914	up
LINC00703	4.113948388	3.000840078	4.86508858	0.035996899	0.230123032	up
LINC02231	3.870379354	2.694008152	4.852436839	0.036220364	0.231093097	up
ACTA2-AS1	-2.431596867	14.17064586	4.847784736	0.03630292	0.231162075	down
LINC02721	3.957740643	3.194668661	4.843307228	0.036382576	0.231212344	up
LINC02568	3.743069931	2.303371082	4.833207776	0.036562959	0.231901285	up
LINC01478	4.035359912	3.094580458	4.81507126	0.036889387	0.233511995	up
LINC01778	3.982409523	2.35944967	4.797471327	0.037209255	0.234614911	up
LINC01886	3.982409523	2.35944967	4.797471327	0.037209255	0.234614911	up
SLC6A12-AS1	3.408405162	3.667931301	4.791871382	0.037311675	0.234801208	up
LINC00683	4.137233932	3.161647727	4.787492923	0.037391974	0.234847835	up
LMO7DN-IT1	3.780698431	2.552636746	4.772738396	0.037663979	0.234954404	up
LINC01342	4.038990773	2.563003863	4.772585168	0.037666816	0.234954404	up
PP12613	4.023288642	3.458230599	4.770759439	0.037700629	0.234954404	up
LINC02530	3.661160573	2.41344088	4.754466855	0.038003874	0.23513722	up
SHROOM3-AS1	-2.487707411	5.448050221	4.741608078	0.038245121	0.23513722	down
HHIP-AS1	3.304215837	3.59513351	4.733377584	0.038400429	0.23513722	up
FAM131B-AS1	4.184384104	2.631790518	4.73027235	0.038459206	0.23513722	up
LINC02013	4.184384104	2.631790518	4.73027235	0.038459206	0.23513722	up
LINC01629	-4.162461029	4.332096302	4.729331444	0.038517688	0.23513722	down
LINC02739	3.023284594	3.842190277	4.719145934	0.038670634	0.23513722	up
RPL37A-DT	2.541342975	4.547667789	4.713154054	0.038785029	0.23513722	up
LINC01153	4.171719196	3.065195474	4.708408634	0.038875894	0.23513722	up
ARHGAP26-AS1	-2.026446871	7.328655082	4.700829216	0.039021515	0.23513722	down
FAM41C	3.682760568	3.086112826	4.686081819	0.039306594	0.23513722	up
LINC02550	3.960902455	3.168103304	4.682495601	0.039376268	0.23513722	up
LINC02535	3.861493792	3.656699846	4.678197566	0.039459953	0.23513722	up
FOXC2-AS1	-2.205528296	6.545226518	4.676377588	0.039495448	0.23513722	down
ZMIZ1-AS1	2.114422171	6.273954876	4.647450686	0.040064408	0.23513722	up
LINC00269	4.030235349	2.040074452	5.334333203	0.04006528	0.23513722	up
LINC00348	4.030235349	2.040074452	5.334333203	0.04006528	0.23513722	up
LINC00557	4.030235349	2.040074452	5.334333203	0.04006528	0.23513722	up
LINC01448	4.030235349	2.040074452	5.334333203	0.04006528	0.23513722	up
LINC01563	4.030235349	2.040074452	5.334333203	0.04006528	0.23513722	up
LINC01787	4.030235349	2.040074452	5.334333203	0.04006528	0.23513722	up
LINC01972	4.030235349	2.040074452	5.334333203	0.04006528	0.23513722	up
LINC02071	4.030235349	2.040074452	5.334333203	0.04006528	0.23513722	up
LINC02180	4.030235349	2.040074452	5.334333203	0.04006528	0.23513722	up
LINC02216	4.030235349	2.040074452	5.334333203	0.04006528	0.23513722	up
LINC02281	4.030235349	2.040074452	5.334333203	0.04006528	0.23513722	up
LINC02303	4.030235349	2.040074452	5.334333203	0.04006528	0.23513722	up
LINC02509	4.030235349	2.040074452	5.334333203	0.04006528	0.23513722	up
LINC02512	4.030235349	2.040074452	5.334333203	0.04006528	0.23513722	up
LINC02513	4.030235349	2.040074452	5.334333203	0.04006528	0.23513722	up
LNCARSR	4.030235349	2.040074452	5.334333203	0.04006528	0.23513722	up
LNCPRESS1	4.030235349	2.040074452	5.334333203	0.04006528	0.23513722	up
LINC01960	2.789767474	4.109667907	4.631872428	0.040374588	0.236193189	up
LNX1-AS2	3.287782324	3.959069097	4.62691725	0.040473811	0.236193189	up
GDF5-AS1	2.96730122	3.715868991	4.625764927	0.040496924	0.236193189	up
LINC01828	3.59201323	2.542861865	4.623697226	0.040538434	0.236193189	up
LINC01726	3.733300848	2.271958903	4.614854711	0.040716487	0.236802386	up
PLCXD2-AS1	-3.426904801	4.17724083	4.608803636	0.040838833	0.236947037	down
LINC02068	3.65025424	2.313825112	4.605820119	0.040899308	0.236947037	up
LINC01381	3.570813635	1.956098539	4.674490108	0.041109061	0.236947037	up
LINC02149	3.570813635	1.956098539	4.674490108	0.041109061	0.236947037	up
PWRN1	3.570813635	1.956098539	4.674490108	0.041109061	0.236947037	up
LINC00398	-3.56028028	5.440501774	4.656127327	0.041418751	0.237457679	down
LINC01182	3.68303672	3.187516812	4.575158263	0.041526616	0.237653206	up
LINC00658	4.039128697	3.4392931	4.562206399	0.041794809	0.238509523	up
SCARNA10	-2.095159285	13.68675013	4.560788035	0.041824296	0.238509523	down
MIR9-1HG	3.27772917	4.763920372	4.577392208	0.042049104	0.239356172	up
MGC27382	3.588940325	2.575825213	4.541021384	0.042237653	0.239356172	up
LINC02235	2.989289983	4.080805764	4.537998495	0.042301268	0.239356172	up
ADIRF-AS1	-2.225285702	11.98692104	4.52766975	0.042519435	0.239356172	down
LINC02197	3.53151068	1.94924593	4.603537987	0.04254096	0.239356172	up
NEUROG2-AS1	3.53151068	1.94924593	4.603537987	0.04254096	0.239356172	up
LINC02317	3.766532657	3.787798063	4.526404146	0.042546254	0.239356172	up
CLLU1	3.904289708	3.006973375	4.525422618	0.042567066	0.239356172	up
LINC01063	3.601281683	3.40510796	4.481900037	0.043501407	0.242886409	up
LINC02813	3.74336796	2.823560226	4.466757434	0.04383183	0.242886409	up
SYNPR-AS1	4.090698642	2.639912062	4.461049982	0.043957097	0.242886409	up
LINC01727	3.494651106	1.942927058	4.534293847	0.043992711	0.242886409	up
ANO3-AS1	2.953545439	1.863700158	4.528502385	0.044116639	0.242886409	up
FAM242F	2.953545439	1.863700158	4.528502385	0.044116639	0.242886409	up
LINC00378	2.953545439	1.863700158	4.528502385	0.044116639	0.242886409	up
LINC01282	2.953545439	1.863700158	4.528502385	0.044116639	0.242886409	up
LINC01159	3.781505219	3.594450533	4.44786928	0.044247913	0.242886409	up
HCP5	-3.92835074	3.590599122	4.443463996	0.044345588	0.242886409	down
RIPOR3-AS1	3.815497538	2.486074243	4.427925264	0.044692042	0.242886409	up
KLHDC7B-DT	-2.420286519	5.713031536	4.413475702	0.045016924	0.242886409	down
TUSC8	3.82283062	2.620382498	4.411433206	0.045063059	0.242886409	up
LINC00664	-2.675162444	5.938476233	4.443958541	0.045106324	0.242886409	down
PTGES2-AS1	3.446399846	2.811031172	4.407056369	0.045162099	0.242886409	up
LINC02528	3.816571886	2.560600003	4.403286172	0.045247607	0.242886409	up
LINC01363	3.866033357	2.58548557	4.397461823	0.045380058	0.242886409	up
FAM230D	2.911763484	1.856949783	4.46703777	0.045456395	0.242886409	up
GPC5-AS1	2.911763484	1.856949783	4.46703777	0.045456395	0.242886409	up
LINC00366	2.911763484	1.856949783	4.46703777	0.045456395	0.242886409	up
LINC00605	2.911763484	1.856949783	4.46703777	0.045456395	0.242886409	up
LINC01065	2.911763484	1.856949783	4.46703777	0.045456395	0.242886409	up
LINC01078	2.911763484	1.856949783	4.46703777	0.045456395	0.242886409	up
LINC01322	2.911763484	1.856949783	4.46703777	0.045456395	0.242886409	up
LINC02461	2.911763484	1.856949783	4.46703777	0.045456395	0.242886409	up
LINC02627	2.911763484	1.856949783	4.46703777	0.045456395	0.242886409	up
ROCR	2.911763484	1.856949783	4.46703777	0.045456395	0.242886409	up
TFPI2-DT	2.911763484	1.856949783	4.46703777	0.045456395	0.242886409	up
LINC02772	3.960914838	3.181551702	4.387897216	0.045598507	0.243242364	up
CTD-2297D10.2	3.690241289	3.946273361	4.384248848	0.045682141	0.243285718	up
TRDN-AS1	3.769349507	2.553273179	4.377062522	0.045847381	0.24376281	up
AGK-DT	3.181485502	3.61744311	4.364943588	0.046127554	0.244848398	up
LINC01800	3.612992694	3.482370721	4.353976182	0.046382752	0.245798073	up
LINC00907	3.244665235	3.345512832	4.340677136	0.046694323	0.246397465	up
LINC02199	2.872200187	1.850709856	4.406035207	0.046831585	0.246397465	up
LINC02278	2.872200187	1.850709856	4.406035207	0.046831585	0.246397465	up
LINC02503	2.872200187	1.850709856	4.406035207	0.046831585	0.246397465	up
NREP-AS1	3.270414144	2.307565974	4.330091296	0.046944	0.246397465	up
LINC02659	3.483241676	3.603307123	4.329639045	0.0469547	0.246397465	up
FAM225A	2.766160257	3.962968658	4.315893838	0.047281204	0.247452497	up
TBC1D26-AS1	4.063020564	2.490297682	4.30937793	0.047436869	0.247452497	up
LINC02125	3.457820163	3.122890772	4.308288331	0.047462956	0.247452497	up
AFDN-DT	2.789790559	4.428774172	4.303216223	0.047584599	0.247685911	up
ATP11AUN	3.916900245	2.765682935	4.297308822	0.047726715	0.247945407	up
LINC01923	3.947035116	3.295153127	4.270387769	0.048380395	0.250613559	up
LINC01937	3.912773096	2.514999322	4.266140731	0.04848443	0.250749333	up
LINC01845	3.430847149	3.468436607	4.253375846	0.048798626	0.251473849	up
FAM27C	-2.980392464	3.894299515	4.233838837	0.04928393	0.252059674	down
LINC01710	-3.775691631	2.151591418	4.300253154	0.049328967	0.252059674	down
SLC39A12-AS1	3.803915007	2.585343694	4.230650449	0.049363642	0.252059674	up
LINC00244	3.348499598	2.405558287	4.210220236	0.049877845	0.253680645	up
DSG1-AS1	3.955564923	2.654981492	4.207984194	0.049934486	0.253680645	up
LINC01095	3.955564923	2.654981492	4.207984194	0.049934486	0.253680645	up
