# Supplementary material for: Potential prognostic biomarkers in restenosis of peripheral arteries identified through comprehensive ceRNA network analysis
Source: Front Genet. 2025 Dec 1;16:1597644. doi: 10.3389/fgene.2025.1597644 (PMC12702502; doi:10.3389/fgene.2025.1597644)
Supplement: Supplementary file 3 [file DataSheet3.csv]

gene	drug
KCNC1	NERISPIRDINE
KCNC1	DALFAMPRIDINE
KCNC1	TEDISAMIL
KCNC1	GUANIDINE HYDROCHLORIDE
NOS1	RESINIFERATOXIN
NOS1	THIOURACIL
NOS1	PHENYLEPHRINE
NOS1	ROSIGLITAZONE
NOS1	VOLANESORSEN SODIUM
NOS1	PRASTERONE
NOS1	ANDROSTANOLONE
NOS1	AZITHROMYCIN
NOS1	TESTOSTERONE
NOS1	CYCLOPHOSPHAMIDE
NOS1	BENZODIAZEPINE
NOS1	BACLOFEN
NOS1	NIMESULIDE
NOS1	IDOXIFENE
NOS1	ANAKINRA
NOS1	ACETAZOLAMIDE
NOS1	FLUOROURACIL
NOS1	SIROLIMUS
NOS1	EPIRUBICIN
NOS1	IBUPROFEN
NOS1	PRAVASTATIN
NOS1	METHYLTESTOSTERONE
NOS1	CARVEDILOL
NOS1	PROPOFOL
NOS1	CLARITHROMYCIN
NOS1	STAUROSPORINE
NOS1	DOXORUBICIN
NOS1	ATORVASTATIN
NOS1	LIOTHYRONINE SODIUM
NOS1	CAFFEINE
NOS1	BCG VACCINE
NOS1	CIMETIDINE
NOS1	TIRAPAZAMINE
NOS1	PENICILLIN G POTASSIUM
NOS1	GABAPENTIN
NOS1	ENALAPRIL
NOS1	THEOPHYLLINE
NOS1	PRAZOSIN
ATP2B2	Desflurane
ATP2B2	Ritodrine
ATP2B2	Sevoflurane
