# Supplementary material for: Potential prognostic biomarkers in restenosis of peripheral arteries identified through comprehensive ceRNA network analysis
Source: Front Genet. 2025 Dec 1;16:1597644. doi: 10.3389/fgene.2025.1597644 (PMC12702502; doi:10.3389/fgene.2025.1597644)
Supplement: Supplementary file 4 [file Table2.xls]

## Sheet: ClueGO Results
ID	Term	Ontology Source	Term PValue	Term PValue Corrected with Bonferroni step down	Group PValue	Group PValue Corrected with Bonferroni step down	GOLevels	GOGroups	% Associated Genes	Nr. Genes	Associated Genes Found
KEGG:04970	Salivary secretion	KEGG_25.05.2022	0.000307886	0.000307886	0.000307886	0.000615773	[-1]	Group0	2.17391	2	[ATP2B2, NOS1]
GO:0044298	cell body membrane	GO_CellularComponent-EBI-UniProt-GOA-ACAP-ARAP_25.05.2022_00h00	4.15819e-05	0.000249492	0.000859384	0.000859384	[2, 3, 4]	Group1	5.88235	2	[ATP2B2, KCNC1]
GO:0032809	neuronal cell body membrane	GO_CellularComponent-EBI-UniProt-GOA-ACAP-ARAP_25.05.2022_00h00	3.448e-05	0.00024136	0.000859384	0.000859384	[3, 4, 5]	Group1	6.45161	2	[ATP2B2, KCNC1]
GO:0032589	neuron projection membrane	GO_CellularComponent-EBI-UniProt-GOA-ACAP-ARAP_25.05.2022_00h00	0.000153538	0.00061415	0.000859384	0.000859384	[3, 4, 5, 6]	Group1	3.07692	2	[ATP2B2, KCNC1]
GO:0032590	dendrite membrane	GO_CellularComponent-EBI-UniProt-GOA-ACAP-ARAP_25.05.2022_00h00	7.00254e-05	0.000350127	0.000859384	0.000859384	[4, 5, 6, 7]	Group1	4.54545	2	[ATP2B2, KCNC1]
GO:0098889	intrinsic component of presynaptic membrane	GO_CellularComponent-EBI-UniProt-GOA-ACAP-ARAP_25.05.2022_00h00	0.000281705	0.00056341	0.000859384	0.000859384	[4, 5, 6, 7]	Group1	2.27273	2	[ATP2B2, KCNC1]
GO:0099056	integral component of presynaptic membrane	GO_CellularComponent-EBI-UniProt-GOA-ACAP-ARAP_25.05.2022_00h00	0.000238656	0.000715967	0.000859384	0.000859384	[5, 6, 7, 8]	Group1	2.46914	2	[ATP2B2, KCNC1]
