# Supplementary material for: Potential prognostic biomarkers in restenosis of peripheral arteries identified through comprehensive ceRNA network analysis
Source: Front Genet. 2025 Dec 1;16:1597644. doi: 10.3389/fgene.2025.1597644 (PMC12702502; doi:10.3389/fgene.2025.1597644)
Supplement: Supplementary file 6 [file DataSheet11.csv]

mirnaid	miRNAid	geneID	geneName	geneType	chromosome	start	end	strand
hsa-miR-143-3p	MIMAT0000435	ENSG00000186493	C5orf38	Degradome sequencing	positive	validated	tarbase
hsa-miR-1251-5p	MIMAT0005903	ENSG00000259459	LINC02568	lincRNA	chr15	63730065	63730087	+
hsa-miR-1252-5p	MIMAT0005944	ENSG00000258630	LINC02292	lincRNA	chr14	95801075	95801096	+
hsa-miR-1252-5p	MIMAT0005944	ENSG00000198221	AFDN-DT	lincRNA	chr6	168227351	168227372	-
hsa-miR-1252-5p	MIMAT0005944	ENSG00000224596	ZMIZ1-AS1	antisense	chr10	80721597	80721618	-
hsa-miR-1252-5p	MIMAT0005944	ENSG00000233642	GPR158-AS1	antisense	chr10	25447181	25447205	-
hsa-miR-143-3p	MIMAT0000435	ENSG00000267225	WDR7-OT1	sense_overlapping	chr18	54695112	54695131	+
hsa-miR-143-3p	MIMAT0000435	ENSG00000244649	LINC02086	lincRNA	chr17	46783946	46783964	+
hsa-miR-143-3p	MIMAT0000435	ENSG00000260737	LINC01227	lincRNA	chr16	80603108	80603129	-
hsa-miR-1914-3p	MIMAT0007890	ENSG00000232065	LINC01063	antisense	chr3	196358460	196358479	-
hsa-miR-1914-3p	MIMAT0007890	ENSG00000224596	ZMIZ1-AS1	antisense	chr10	80704094	80704119	-
hsa-miR-2278	MIMAT0011778	ENSG00000268388	FENDRR	lincRNA	chr16	86522327	86522346	-
hsa-miR-2278	MIMAT0011778	ENSG00000243197	TUSC7	antisense	chr3	116435324	116435346	+
hsa-miR-2278	MIMAT0011778	ENSG00000255693	LINC02389	lincRNA	chr12	65277266	65277287	+
hsa-miR-30a-5p	MIMAT0000087	ENSG00000259974	LINC00261	lincRNA	chr20	22545665	22545686	-
hsa-miR-30a-5p	MIMAT0000087	ENSG00000238266	LINC00707	lincRNA	chr10	6883163	6883184	+
hsa-miR-30a-5p	MIMAT0000087	ENSG00000234155	LINC02535	lincRNA	chr6	86099212	86099231	-
hsa-miR-3174	MIMAT0015051	ENSG00000251381	LINC00958	lincRNA	chr11	13001663	13001688	-
hsa-miR-328-3p	MIMAT0000752	ENSG00000236671	PRKG1-AS1	antisense	chr10	54001950	54001972	-
hsa-miR-328-3p	MIMAT0000752	ENSG00000206337	HCP5	sense_overlapping	chr6	31432647	31432668	+
hsa-miR-34b-5p	MIMAT0000685	ENSG00000239523	MYLK-AS1	antisense	chr3	123349562	123349584	+
hsa-miR-3612	MIMAT0017989	ENSG00000224596	ZMIZ1-AS1	antisense	chr10	80703790	80703813	-
hsa-miR-378g	MIMAT0018937	ENSG00000259974	LINC00261	lincRNA	chr20	22544911	22544931	-
hsa-miR-378g	MIMAT0018937	ENSG00000235931	LINC01553	lincRNA	chr10	61715201	61715221	-
hsa-miR-3924	MIMAT0018199	ENSG00000224596	ZMIZ1-AS1	antisense	chr10	80703734	80703755	-
hsa-miR-4782-3p	MIMAT0019945	ENSG00000259974	LINC00261	lincRNA	chr20	22544764	22544784	-
hsa-miR-510-5p	MIMAT0002882	ENSG00000251381	LINC00958	lincRNA	chr11	13001647	13001668	-
hsa-miR-510-5p	MIMAT0002882	ENSG00000231987	LINC01787	lincRNA	chr1	96719762	96719783	-
hsa-miR-514a-5p	MIMAT0022702	ENSG00000230316	FEZF1-AS1	antisense	chr7	121945846	121945868	+
hsa-miR-514a-5p	MIMAT0022702	ENSG00000205634	LINC00898	lincRNA	chr22	48020539	48020560	-
hsa-miR-520a-5p	MIMAT0002833	ENSG00000272734	ADIRF-AS1	processed_transcript	chr10	88729354	88729376	-
hsa-miR-520a-5p	MIMAT0002833	ENSG00000206337	HCP5	sense_overlapping	chr6	31431179	31431202	+
hsa-miR-520a-5p	MIMAT0002833	ENSG00000206337	HCP5	sense_overlapping	chr6	31431738	31431758	+
hsa-miR-520h	MIMAT0002867	ENSG00000228709	LINC02575	lincRNA	chr21	45905691	45905712	+
hsa-miR-520h	MIMAT0002867	ENSG00000235931	LINC01553	lincRNA	chr10	61717273	61717294	-
hsa-miR-6783-3p	MIMAT0027467	ENSG00000244649	LINC02086	lincRNA	chr17	46783561	46783582	+
hsa-miR-6783-3p	MIMAT0027467	ENSG00000259974	LINC00261	lincRNA	chr20	22544909	22544931	-
hsa-miR-6783-3p	MIMAT0027467	ENSG00000180861	LINC01559	lincRNA	chr12	13528506	13528527	-
hsa-miR-6783-3p	MIMAT0027467	ENSG00000258630	LINC02292	lincRNA	chr14	95801256	95801278	+
hsa-miR-6884-5p	MIMAT0027668	ENSG00000238266	LINC00707	lincRNA	chr10	6882605	6882625	+
hsa-miR-6884-5p	MIMAT0027668	ENSG00000260737	LINC01227	lincRNA	chr16	80603098	80603120	-
hsa-miR-766-5p	MIMAT0022714	ENSG00000264859	DSG2-AS1	antisense	chr18	29136547	29136568	-
hsa-miR-766-5p	MIMAT0022714	ENSG00000224596	ZMIZ1-AS1	antisense	chr10	80704113	80704134	-
hsa-miR-766-5p	MIMAT0022714	ENSG00000259129	LINC00648	lincRNA	chr14	48236280	48236303	-
hsa-miR-92b-3p	MIMAT0003218	ENSG00000230316	FEZF1-AS1	antisense	chr7	121949893	121949914	+
hsa-miR-92b-3p	MIMAT0003218	ENSG00000229404	LINC00858	lincRNA	chr10	86053465	86053486	+
hsa-miR-92b-3p	MIMAT0003218	ENSG00000255399	TBX5-AS1	antisense	chr12	114850074	114850098	+
hsa-miR-92b-3p	MIMAT0003218	ENSG00000265485	LINC01915	lincRNA	chr18	22242119	22242140	+
