# Supplementary material for: Potential prognostic biomarkers in restenosis of peripheral arteries identified through comprehensive ceRNA network analysis
Source: Front Genet. 2025 Dec 1;16:1597644. doi: 10.3389/fgene.2025.1597644 (PMC12702502; doi:10.3389/fgene.2025.1597644)
Supplement: Supplementary file 7 [file DataSheet8.csv]

	ID	Description	GeneRatio	BgRatio	pvalue	p.adjust	qvalue	geneID	Count
hsa05033	hsa05033	Nicotine addiction	14/513	40/8157	6.44782091437854e-08	1.94079409522794e-05	1.81217703593586e-05	2904/2567/1137/2902/55879/2558/2893/2566/2559/200959/774/2555/2556/2905	14
hsa04080	hsa04080	Neuroactive ligand-receptor interaction	49/513	362/8157	2.0900797432127e-07	3.14557001353512e-05	2.9371120601989e-05	3352/7425/2904/1816/2567/2918/5024/1137/2917/5340/2902/2900/10886/55879/2558/2688/1129/2893/5023/553/4161/9248/2566/3354/2911/399967/134/3358/2912/2837/2559/3973/200959/165829/155/117/552/2740/2492/1131/2555/2556/3375/3355/2905/1134/1132/2357/10911	49
hsa04727	hsa04727	GABAergic synapse	20/513	89/8157	4.35297529851809e-07	4.36748521617981e-05	4.07805054282221e-05	6538/57468/2567/778/81539/55879/3763/2558/6540/10991/23710/2566/5582/2559/200959/774/776/6539/2555/2556	20
hsa04950	hsa04950	Maturity onset diabetes of the young	9/513	26/8157	1.70698895053833e-05	0.00114419731310072	0.00106837098303163	3175/3172/3651/6514/4821/4760/6928/3375/6927	9
hsa04024	hsa04024	cAMP signaling pathway	31/513	221/8157	1.90065998853941e-05	0.00114419731310072	0.00106837098303163	3352/2904/1816/5144/1258/487/84699/778/2902/1129/2893/491/3354/1262/134/338442/268/3973/84152/776/117/816/2740/2492/480/10398/5142/3355/2905/492/8843	31
hsa04974	hsa04974	Protein digestion and absorption	17/513	103/8157	0.000211076177069337	0.00953673754632219	0.00890473483080268	256076/1280/1286/4224/91522/8645/11136/1285/340024/1298/285641/131873/57642/169044/1360/153201/480	17
hsa04020	hsa04020	Calcium signaling pathway	30/513	240/8157	0.000221784594100516	0.00953673754632219	0.00890473483080268	1816/5024/487/778/2902/1129/5023/553/491/5582/2911/2249/3358/3973/774/776/4842/6261/155/552/816/2264/5979/4843/1131/91807/2905/7852/8822/492	30
