# Supplementary material for: Potential prognostic biomarkers in restenosis of peripheral arteries identified through comprehensive ceRNA network analysis
Source: Front Genet. 2025 Dec 1;16:1597644. doi: 10.3389/fgene.2025.1597644 (PMC12702502; doi:10.3389/fgene.2025.1597644)
Supplement: Supplementary file 8 [file DataSheet9.csv]

Category	Subcategory	Enrichment	P-value	P-adjusted	Q-value	Expected	Observed	miRNAs/precursors
Annotations derived over miRTarBase (Gene Ontology)	positive regulation of caveolin-mediated endocytosis GO2001288	over-represented	1.28e-5	1.28e-5	0.160262	1.98361	10	hsa-miR-558; hsa-miR-7843-3p; hsa-miR-6504-3p; hsa-miR-5186; hsa-miR-4257; hsa-miR-656-3p; hsa-miR-877-3p; hsa-miR-30a-5p; hsa-miR-3612; hsa-miR-3924
Annotations derived over miRTarBase (Gene Ontology)	regulation of sodium ion transmembrane transport GO1902305	over-represented	2.66e-4	2.66e-4	0.613894	3.78689	12	hsa-miR-558; hsa-miR-7843-3p; hsa-miR-6504-3p; hsa-miR-5186; hsa-miR-4257; hsa-miR-656-3p; hsa-miR-938; hsa-miR-30a-5p; hsa-miR-3612; hsa-miR-3924; hsa-miR-92b-3p; hsa-miR-6891-3p
Annotations derived over miRTarBase (Gene Ontology)	wound healing, spreading of epidermal cells GO0035313	under-represented	2.67e-4	2.67e-4	0.613894	15.5082	4	hsa-miR-222-5p; hsa-miR-5703; hsa-miR-143-3p; hsa-miR-603
Annotations derived over miRTarBase (Gene Ontology)	negative regulation of sodium ion transmembrane transport GO1902306	over-represented	2.93e-4	2.93e-4	0.613894	2.28415	9	hsa-miR-558; hsa-miR-7843-3p; hsa-miR-6504-3p; hsa-miR-5186; hsa-miR-4257; hsa-miR-656-3p; hsa-miR-30a-5p; hsa-miR-3612; hsa-miR-3924
Annotations derived over miRTarBase (Gene Ontology)	nuclear import signal receptor activity GO0061608	under-represented	3.32e-4	3.32e-4	0.613894	40.694	23	hsa-miR-607; hsa-miR-3187-5p; hsa-miR-483-5p; hsa-miR-5703; hsa-miR-3617-5p; hsa-miR-520h; hsa-miR-7702; hsa-miR-6504-3p; hsa-miR-320a-3p; hsa-miR-2681-5p; hsa-miR-6783-3p; hsa-miR-4257; hsa-miR-191-5p; hsa-miR-603; hsa-miR-877-3p; hsa-miR-30a-5p; hsa-miR-3924; hsa-miR-6884-5p; hsa-miR-92b-3p; hsa-miR-5582-3p; hsa-miR-4305; hsa-miR-3159; hsa-miR-6891-3p
Annotations derived over miRTarBase (Gene Ontology)	regulation of flagellated sperm motility GO1901317	over-represented	4.13e-4	4.13e-4	0.613894	0.721311	5	hsa-miR-4749-3p; hsa-miR-328-3p; hsa-miR-4639-5p; hsa-miR-518a-5p; hsa-miR-527
Annotations derived over miRTarBase (Gene Ontology)	synaptic membrane adhesion GO0099560	under-represented	5.01e-4	5.01e-4	0.613894	14.7869	4	hsa-miR-574-5p; hsa-miR-4257; hsa-miR-3924; hsa-miR-219b-3p
Annotations derived over miRTarBase (Gene Ontology)	positive regulation of cardiac muscle hypertrophy GO0010613	under-represented	0.0010495	0.0010495	0.613894	27.8306	14	hsa-miR-483-5p; hsa-miR-129-2-3p; hsa-miR-574-5p; hsa-miR-625-3p; hsa-miR-1284; hsa-miR-379-3p; hsa-miR-603; hsa-miR-196b-3p; hsa-miR-30a-5p; hsa-miR-3924; hsa-miR-6884-5p; hsa-miR-92b-3p; hsa-miR-539-5p; hsa-miR-759
Annotations derived over miRTarBase (Gene Ontology)	protein localization to chromosome, telomeric region GO0070198	under-represented	0.0022919	0.0022919	0.613894	14.4863	5	hsa-miR-1251-5p; hsa-miR-877-3p; hsa-miR-30a-5p; hsa-miR-6884-5p; hsa-miR-219b-3p
Annotations derived over miRTarBase (Gene Ontology)	importin-alpha family protein binding GO0061676	under-represented	0.0023862	0.0023862	0.613894	12.9235	4	hsa-miR-6802-5p; hsa-miR-6504-3p; hsa-miR-6783-3p; hsa-miR-6506-5p
Annotations derived over miRTarBase (Gene Ontology)	replication fork reversal GO0071932	under-represented	0.0028908	0.0028908	0.613894	11.1202	3	hsa-miR-6757-5p; hsa-miR-129-2-3p; hsa-miR-6884-5p
Annotations derived over miRTarBase (Gene Ontology)	histone H4R3 methyltransferase activity GO0044020	over-represented	0.0029049	0.0029049	0.613894	2.52459	8	hsa-miR-320a-3p; hsa-miR-656-3p; hsa-miR-6895-5p; hsa-miR-877-3p; hsa-miR-30a-5p; hsa-miR-92b-3p; hsa-miR-6505-3p; hsa-miR-3919
Annotations derived over miRTarBase (Gene Ontology)	transforming growth factor beta receptor signaling pathway GO0007179	under-represented	0.0029835	0.0029835	0.613894	74.9563	58	hsa-miR-4685-5p; hsa-miR-4632-5p; hsa-miR-6757-5p; hsa-miR-607; hsa-miR-1587; hsa-miR-4446-5p; hsa-miR-3187-3p; hsa-miR-558; hsa-miR-4699-3p; hsa-miR-6802-5p; hsa-miR-6735-3p; hsa-miR-3148; hsa-miR-501-5p; hsa-miR-3187-5p; hsa-let-7b-3p; hsa-miR-520h; hsa-miR-4732-5p; hsa-miR-154-5p; hsa-miR-373-5p; hsa-miR-1264; hsa-miR-3151-5p; hsa-miR-3186-3p; hsa-miR-580-5p; hsa-miR-6504-3p; hsa-miR-574-5p; h…
Annotations derived over miRTarBase (Gene Ontology)	transcription by RNA polymerase II GO0006366	under-represented	0.0031271	0.0031271	0.613894	96.5956	80	hsa-miR-6749-5p; hsa-miR-4685-5p; hsa-miR-4503; hsa-miR-6757-5p; hsa-miR-607; hsa-miR-4446-5p; hsa-miR-6743-3p; hsa-miR-4749-3p; hsa-miR-558; hsa-miR-3674; hsa-miR-6755-5p; hsa-miR-4699-3p; hsa-miR-6802-5p; hsa-miR-3174; hsa-miR-6735-3p; hsa-miR-2117; hsa-miR-6747-5p; hsa-miR-483-5p; hsa-miR-328-3p; hsa-miR-520a-5p; hsa-miR-4519; hsa-miR-5703; hsa-miR-520h; hsa-miR-129-2-3p; hsa-miR-6718-5p; hsa-…
Annotations derived over miRTarBase (Gene Ontology)	negative regulation of establishment of protein localization to mitochondrion GO1903748	over-represented	0.0036939	0.0036939	0.613894	3.78689	10	hsa-miR-548q; hsa-miR-3174; hsa-miR-520h; hsa-miR-6504-3p; hsa-miR-656-3p; hsa-miR-938; hsa-miR-30a-5p; hsa-miR-6891-3p; hsa-miR-518a-5p; hsa-miR-527
Annotations derived over miRTarBase (Gene Ontology)	histone H2AR3 methyltransferase activity GO0070612	over-represented	0.0037243	0.0037243	0.613894	0.360656	3	hsa-miR-6895-5p; hsa-miR-6505-3p; hsa-miR-3919
Annotations derived over miRTarBase (Gene Ontology)	cytoplasmic sequestering of transcription factor GO0042994	under-represented	0.0038648	0.0038648	0.613894	9.13661	2	hsa-miR-6766-5p; hsa-miR-92b-3p
Annotations derived over miRTarBase (Gene Ontology)	G-quadruplex DNA unwinding GO0044806	over-represented	0.0040919	0.0040919	0.613894	11.4809	21	hsa-miR-4446-5p; hsa-miR-4641; hsa-miR-7843-3p; hsa-miR-4464; hsa-miR-7154-3p; hsa-miR-5008-5p; hsa-miR-6781-3p; hsa-miR-500b-3p; hsa-miR-191-5p; hsa-miR-877-3p; hsa-miR-6506-5p; hsa-miR-30a-5p; hsa-miR-4311; hsa-miR-510-5p; hsa-miR-6884-5p; hsa-miR-5582-3p; hsa-miR-1252-5p; hsa-miR-219b-3p; hsa-miR-539-5p; hsa-miR-3919; hsa-miR-766-5p
Annotations derived over miRTarBase (Gene Ontology)	potassium channel inhibitor activity GO0019870	over-represented	0.0041279	0.0041279	0.613894	5.10929	12	hsa-miR-558; hsa-miR-7843-3p; hsa-miR-373-5p; hsa-miR-6504-3p; hsa-miR-5186; hsa-miR-4257; hsa-miR-656-3p; hsa-miR-877-3p; hsa-miR-30a-5p; hsa-miR-3612; hsa-miR-3924; hsa-miR-6848-3p
Annotations derived over miRTarBase (Gene Ontology)	histone H4K20 demethylase activity GO0035575	over-represented	0.004156	0.004156	0.613894	3.84699	10	hsa-miR-514a-5p; hsa-miR-7155-5p; hsa-miR-222-5p; hsa-let-7b-3p; hsa-miR-1284; hsa-miR-2681-5p; hsa-miR-656-3p; hsa-miR-603; hsa-miR-4700-5p; hsa-miR-539-5p
Annotations derived over miRTarBase (Gene Ontology)	negative regulation of rDNA heterochromatin formation GO0061188	over-represented	0.0041667	0.0041667	0.613894	3.2459	9	hsa-miR-514a-5p; hsa-miR-7155-5p; hsa-miR-222-5p; hsa-let-7b-3p; hsa-miR-1284; hsa-miR-2681-5p; hsa-miR-656-3p; hsa-miR-603; hsa-miR-4700-5p
Annotations derived over miRTarBase (Gene Ontology)	citrate transport GO0015746	over-represented	0.0042508	0.0042508	0.613894	0.721311	4	hsa-miR-6504-3p; hsa-miR-496; hsa-miR-4672; hsa-miR-605-5p
Annotations derived over miRTarBase (Gene Ontology)	cellular response to arsenic-containing substance GO0071243	under-represented	0.0043681	0.0043681	0.613894	24.3443	13	hsa-miR-5572; hsa-miR-4446-5p; hsa-miR-6776-3p; hsa-miR-3617-5p; hsa-miR-4797-5p; hsa-miR-6504-3p; hsa-miR-320a-3p; hsa-miR-6130; hsa-miR-3921; hsa-miR-92b-3p; hsa-miR-5582-3p; hsa-miR-4999-5p; hsa-miR-766-5p
Annotations derived over miRTarBase (Gene Ontology)	sodium channel inhibitor activity GO0019871	over-represented	0.0044285	0.0044285	0.613894	6.4918	14	hsa-miR-558; hsa-miR-3174; hsa-miR-7843-3p; hsa-miR-483-5p; hsa-miR-6504-3p; hsa-miR-500b-3p; hsa-miR-5186; hsa-miR-4257; hsa-miR-656-3p; hsa-miR-4700-5p; hsa-miR-30a-5p; hsa-miR-3612; hsa-miR-3924; hsa-miR-759
Annotations derived over miRTarBase (Gene Ontology)	negative regulation of translation GO0017148	over-represented	0.0047692	0.0047692	0.613894	77.9617	94	hsa-miR-5572; hsa-miR-4685-5p; hsa-miR-4503; hsa-miR-4632-5p; hsa-miR-6757-5p; hsa-miR-323b-5p; hsa-miR-607; hsa-miR-4758-5p; hsa-miR-4446-5p; hsa-miR-6805-3p; hsa-miR-5587-5p; hsa-miR-4749-3p; hsa-miR-3187-3p; hsa-miR-558; hsa-miR-3674; hsa-miR-6755-5p; hsa-miR-4699-3p; hsa-miR-6776-3p; hsa-miR-4641; hsa-miR-6834-3p; hsa-miR-4782-3p; hsa-miR-3174; hsa-miR-6735-3p; hsa-miR-3148; hsa-miR-501-5p; h…
Annotations derived over miRTarBase (Gene Ontology)	social behavior GO0035176	under-represented	0.0048993	0.0048993	0.613894	41.8962	28	hsa-miR-4503; hsa-miR-607; hsa-miR-4446-5p; hsa-miR-6802-5p; hsa-miR-501-5p; hsa-miR-520a-5p; hsa-miR-520h; hsa-miR-6718-5p; hsa-miR-4797-5p; hsa-miR-1264; hsa-miR-6504-3p; hsa-miR-320a-3p; hsa-miR-574-5p; hsa-miR-4257; hsa-miR-34b-5p; hsa-miR-6766-5p; hsa-miR-603; hsa-miR-512-5p; hsa-miR-1914-3p; hsa-miR-877-3p; hsa-miR-518c-3p; hsa-miR-6506-5p; hsa-miR-6848-3p; hsa-miR-510-5p; hsa-miR-4672; hsa…
Annotations derived over miRTarBase (Gene Ontology)	rRNA metabolic process GO0016072	over-represented	0.0052308	0.0052308	0.613894	2.76503	8	hsa-miR-548q; hsa-miR-520h; hsa-miR-4797-5p; hsa-miR-938; hsa-miR-30a-5p; hsa-miR-6848-3p; hsa-miR-518a-5p; hsa-miR-527
Annotations derived over miRTarBase (Gene Ontology)	Notch receptor processing GO0007220	under-represented	0.0053113	0.0053113	0.613894	8.77596	2	hsa-miR-6783-3p; hsa-miR-3612
Annotations derived over miRTarBase (Gene Ontology)	positive regulation of tyrosine phosphorylation of STAT protein GO0042531	under-represented	0.0054044	0.0054044	0.613894	37.1475	24	hsa-miR-5587-5p; hsa-miR-3148; hsa-miR-7155-5p; hsa-miR-6747-5p; hsa-miR-4529-5p; hsa-miR-520h; hsa-miR-6504-3p; hsa-miR-320a-3p; hsa-miR-574-5p; hsa-miR-143-3p; hsa-miR-4257; hsa-miR-6766-5p; hsa-miR-603; hsa-miR-7111-3p; hsa-miR-6506-5p; hsa-miR-1262; hsa-miR-3924; hsa-miR-510-5p; hsa-miR-6884-5p; hsa-miR-92b-3p; hsa-miR-5582-3p; hsa-miR-4305; hsa-miR-539-5p; hsa-miR-766-5p
Annotations derived over miRTarBase (Gene Ontology)	lung epithelium development GO0060428	under-represented	0.005755	0.005755	0.613894	13.2842	5	hsa-miR-4685-5p; hsa-miR-607; hsa-miR-379-3p; hsa-miR-634; hsa-miR-6848-3p
Annotations derived over miRTarBase (Gene Ontology)	fusion of virus membrane with host plasma membrane GO0019064	over-represented	0.0058562	0.0058562	0.613894	0.781421	4	hsa-miR-320a-3p; hsa-miR-5008-5p; hsa-miR-4257; hsa-miR-30a-5p
Annotations derived over miRTarBase (Gene Ontology)	odontogenesis of dentin-containing tooth GO0042475	over-represented	0.0059927	0.0059927	0.613894	13.4044	23	hsa-miR-5572; hsa-miR-4446-5p; hsa-miR-4699-3p; hsa-miR-4782-3p; hsa-miR-501-5p; hsa-miR-7155-5p; hsa-miR-6747-5p; hsa-miR-483-5p; hsa-miR-4519; hsa-miR-520h; hsa-miR-4464; hsa-miR-320a-3p; hsa-miR-574-5p; hsa-miR-6766-5p; hsa-miR-6895-5p; hsa-miR-1914-3p; hsa-miR-30a-5p; hsa-miR-4311; hsa-miR-3924; hsa-miR-510-5p; hsa-miR-200b-5p; hsa-miR-518a-5p; hsa-miR-527
Annotations derived over miRTarBase (Gene Ontology)	deacetylase activity GO0019213	under-represented	0.006218	0.006218	0.613894	8.59563	2	hsa-miR-191-5p; hsa-miR-877-3p
Pathways (KEGG)	Gastric cancer	over-represented	0.0063823	0.0063823	0.531549	111.496	125	hsa-miR-5572; hsa-miR-6749-5p; hsa-miR-33b-3p; hsa-miR-4685-5p; hsa-miR-4632-5p; hsa-miR-323b-5p; hsa-miR-607; hsa-miR-1587; hsa-miR-4446-5p; hsa-miR-5587-5p; hsa-miR-514a-5p; hsa-miR-3187-3p; hsa-miR-558; hsa-miR-3674; hsa-miR-6755-5p; hsa-miR-4699-3p; hsa-miR-6802-5p; hsa-miR-6776-3p; hsa-miR-4641; hsa-miR-6735-3p; hsa-miR-2117; hsa-miR-3148; hsa-miR-501-5p; hsa-miR-7155-5p; hsa-miR-3187-5p; hs…
Annotations derived over miRTarBase (Gene Ontology)	transforming growth factor beta receptor activity GO0005024	under-represented	0.0065392	0.0065392	0.613894	17.2514	8	hsa-miR-4732-5p; hsa-miR-574-5p; hsa-miR-6783-3p; hsa-miR-34b-5p; hsa-miR-7111-3p; hsa-miR-3690; hsa-miR-4324; hsa-miR-92b-3p
Annotations derived over miRTarBase (Gene Ontology)	nucleolus GO0005730	over-represented	0.006552	0.006552	0.613894	145.464	152	hsa-miR-5572; hsa-miR-6749-5p; hsa-miR-33b-3p; hsa-miR-4685-5p; hsa-miR-4503; hsa-miR-4632-5p; hsa-miR-6757-5p; hsa-miR-323b-5p; hsa-miR-607; hsa-miR-4758-5p; hsa-miR-1587; hsa-miR-4446-5p; hsa-miR-6743-3p; hsa-miR-6805-3p; hsa-miR-548q; hsa-miR-5587-5p; hsa-miR-4749-3p; hsa-miR-514a-5p; hsa-miR-3187-3p; hsa-miR-558; hsa-miR-4515; hsa-miR-3674; hsa-miR-6755-5p; hsa-miR-4699-3p; hsa-miR-6802-5p; h…
Annotations derived over miRTarBase (Gene Ontology)	sarcoplasm GO0016528	over-represented	0.0066117	0.0066117	0.613894	5.40984	12	hsa-miR-6805-3p; hsa-miR-558; hsa-miR-3174; hsa-miR-3151-5p; hsa-miR-574-5p; hsa-miR-4257; hsa-miR-603; hsa-miR-6130; hsa-miR-3612; hsa-miR-518a-5p; hsa-miR-527; hsa-miR-875-3p
Annotations derived over miRTarBase (Gene Ontology)	dendritic spine neck GO0044326	over-represented	0.0066773	0.0066773	0.613894	6.79235	14	hsa-miR-4699-3p; hsa-miR-6747-5p; hsa-miR-5703; hsa-miR-520h; hsa-miR-7702; hsa-miR-1264; hsa-miR-6504-3p; hsa-miR-2681-5p; hsa-miR-379-3p; hsa-miR-5186; hsa-miR-30a-5p; hsa-miR-92b-3p; hsa-miR-539-5p; hsa-miR-3919
Annotations derived over miRTarBase (Gene Ontology)	myeloid dendritic cell activation involved in immune response GO0002277	over-represented	0.0067864	0.0067864	0.613894	3.48634	9	hsa-miR-7154-3p; hsa-miR-6781-3p; hsa-miR-877-3p; hsa-miR-3921; hsa-miR-496; hsa-miR-6884-5p; hsa-miR-518a-5p; hsa-miR-527; hsa-miR-766-5p
Annotations derived over miRTarBase (Gene Ontology)	siRNA binding GO0035197	under-represented	0.0069212	0.0069212	0.613894	24.8251	14	hsa-miR-4699-3p; hsa-miR-520h; hsa-miR-154-5p; hsa-miR-1255a; hsa-miR-6783-3p; hsa-miR-6895-5p; hsa-miR-3690; hsa-miR-4700-5p; hsa-miR-6130; hsa-miR-3921; hsa-miR-6506-5p; hsa-miR-30a-5p; hsa-miR-3649; hsa-miR-8081
Annotations derived over miRTarBase (Gene Ontology)	Ino80 complex GO0031011	under-represented	0.0069754	0.0069754	0.613894	19.776	10	hsa-miR-6757-5p; hsa-miR-4758-5p; hsa-miR-4446-5p; hsa-let-7b-3p; hsa-miR-6504-3p; hsa-miR-320a-3p; hsa-miR-2681-5p; hsa-miR-6506-5p; hsa-miR-4672; hsa-miR-5582-3p
Annotations derived over miRTarBase (Gene Ontology)	positive regulation of telomere maintenance in response to DNA damage GO1904507	under-represented	0.0069754	0.0069754	0.613894	19.776	10	hsa-miR-6757-5p; hsa-miR-4758-5p; hsa-miR-4446-5p; hsa-let-7b-3p; hsa-miR-6504-3p; hsa-miR-320a-3p; hsa-miR-2681-5p; hsa-miR-6506-5p; hsa-miR-4672; hsa-miR-5582-3p
Annotations derived over miRTarBase (Gene Ontology)	spindle assembly GO0051225	under-represented	0.0071297	0.0071297	0.613894	31.9781	20	hsa-miR-3187-3p; hsa-miR-4699-3p; hsa-miR-6834-3p; hsa-miR-2117; hsa-miR-3187-5p; hsa-miR-5703; hsa-miR-520h; hsa-miR-6504-3p; hsa-miR-320a-3p; hsa-miR-6783-3p; hsa-miR-4257; hsa-miR-196b-3p; hsa-miR-6506-5p; hsa-miR-30a-5p; hsa-miR-3612; hsa-miR-6848-3p; hsa-miR-6884-5p; hsa-miR-92b-3p; hsa-miR-5582-3p; hsa-miR-3919
Annotations derived over miRTarBase (Gene Ontology)	negative regulation of potassium ion transmembrane transporter activity GO1901017	over-represented	0.0073095	0.0073095	0.613894	7.57377	15	hsa-miR-4685-5p; hsa-miR-4446-5p; hsa-miR-558; hsa-miR-4515; hsa-miR-7843-3p; hsa-miR-6504-3p; hsa-miR-5186; hsa-miR-4257; hsa-miR-656-3p; hsa-miR-7111-3p; hsa-miR-3690; hsa-miR-30a-5p; hsa-miR-3612; hsa-miR-3924; hsa-miR-539-5p
Annotations derived over miRTarBase (Gene Ontology)	calmodulin-dependent protein kinase activity GO0004683	under-represented	0.0073639	0.0073639	0.613894	31.918	20	hsa-miR-4446-5p; hsa-miR-6805-3p; hsa-miR-514a-5p; hsa-miR-483-5p; hsa-miR-520h; hsa-miR-4797-5p; hsa-miR-6504-3p; hsa-miR-574-5p; hsa-miR-500b-3p; hsa-miR-1255a; hsa-miR-4257; hsa-miR-6766-5p; hsa-miR-6130; hsa-miR-6506-5p; hsa-miR-30a-5p; hsa-miR-3612; hsa-miR-6884-5p; hsa-miR-92b-3p; hsa-miR-5582-3p; hsa-miR-759
Annotations derived over miRTarBase (Gene Ontology)	endomembrane system organization GO0010256	over-represented	0.007447	0.007447	0.613894	2.34426	7	hsa-miR-4797-5p; hsa-miR-424-3p; hsa-miR-3690; hsa-miR-877-3p; hsa-miR-92b-3p; hsa-miR-539-5p; hsa-miR-759
Annotations derived over miRTarBase (Gene Ontology)	response to retinoic acid GO0032526	under-represented	0.0074632	0.0074632	0.613894	30.7158	19	hsa-miR-558; hsa-miR-4641; hsa-miR-222-5p; hsa-miR-520a-5p; hsa-miR-5703; hsa-miR-129-2-3p; hsa-miR-154-5p; hsa-miR-7702; hsa-miR-4464; hsa-miR-2681-5p; hsa-miR-4266; hsa-miR-4257; hsa-miR-603; hsa-miR-6130; hsa-miR-4324; hsa-miR-3612; hsa-miR-92b-3p; hsa-miR-3159; hsa-miR-766-5p
Annotations derived over miRTarBase (Gene Ontology)	positive regulation of B cell receptor signaling pathway GO0050861	over-represented	0.0074796	0.0074796	0.613894	12.8634	22	hsa-miR-607; hsa-miR-520a-5p; hsa-miR-5703; hsa-miR-1264; hsa-miR-4639-5p; hsa-miR-556-5p; hsa-miR-7154-3p; hsa-miR-6504-3p; hsa-miR-320a-3p; hsa-miR-574-5p; hsa-miR-6781-3p; hsa-miR-4254; hsa-miR-6783-3p; hsa-miR-603; hsa-miR-512-5p; hsa-miR-3690; hsa-miR-877-3p; hsa-miR-6780b-3p; hsa-miR-5195-5p; hsa-miR-4672; hsa-miR-4999-5p; hsa-miR-539-5p
Annotations derived over miRTarBase (Gene Ontology)	ubiquitin-dependent protein catabolic process via the C-end degron rule pathway GO0140627	under-represented	0.0077956	0.0077956	0.613894	34.1421	22	hsa-miR-6757-5p; hsa-miR-607; hsa-miR-514a-5p; hsa-miR-558; hsa-miR-3674; hsa-miR-26b-3p; hsa-miR-4519; hsa-miR-520h; hsa-miR-4732-5p; hsa-miR-373-5p; hsa-miR-3151-5p; hsa-miR-5008-5p; hsa-miR-379-3p; hsa-miR-6783-3p; hsa-miR-877-3p; hsa-miR-6506-5p; hsa-miR-30a-5p; hsa-miR-4324; hsa-miR-3612; hsa-miR-4672; hsa-miR-92b-3p; hsa-miR-3919
Annotations derived over miRTarBase (Gene Ontology)	carnosine biosynthetic process GO0035499	over-represented	0.0078203	0.0078203	0.613894	0.84153	4	hsa-miR-3187-3p; hsa-miR-4529-5p; hsa-miR-574-5p; hsa-miR-4257
Annotations derived over miRTarBase (Gene Ontology)	carnosine synthase activity GO0047730	over-represented	0.0078203	0.0078203	0.613894	0.84153	4	hsa-miR-3187-3p; hsa-miR-4529-5p; hsa-miR-574-5p; hsa-miR-4257
Annotations derived over miRTarBase (Gene Ontology)	homocarnosine synthase activity GO0102102	over-represented	0.0078203	0.0078203	0.613894	0.84153	4	hsa-miR-3187-3p; hsa-miR-4529-5p; hsa-miR-574-5p; hsa-miR-4257
Annotations derived over miRTarBase (Gene Ontology)	metanephric collecting duct development GO0072205	under-represented	0.0078605	0.0078605	0.613894	12.8634	5	hsa-miR-4685-5p; hsa-miR-3148; hsa-miR-500b-3p; hsa-miR-6848-3p; hsa-miR-766-5p
Annotations derived over miRTarBase (Gene Ontology)	dendritic filopodium GO1902737	over-represented	0.0078623	0.0078623	0.613894	7.63388	15	hsa-miR-4699-3p; hsa-miR-6747-5p; hsa-miR-5703; hsa-miR-520h; hsa-miR-7702; hsa-miR-1264; hsa-miR-6504-3p; hsa-miR-574-5p; hsa-miR-2681-5p; hsa-miR-379-3p; hsa-miR-5186; hsa-miR-30a-5p; hsa-miR-92b-3p; hsa-miR-539-5p; hsa-miR-3919
Annotations derived over miRTarBase (Gene Ontology)	atrioventricular node development GO0003162	under-represented	0.0079896	0.0079896	0.613894	16.9508	8	hsa-miR-4749-3p; hsa-miR-5703; hsa-miR-154-5p; hsa-miR-191-5p; hsa-miR-603; hsa-miR-6130; hsa-miR-4324; hsa-miR-92b-3p
Annotations derived over miRTarBase (Gene Ontology)	GTP binding GO0005525	under-represented	0.008568	0.008568	0.613894	110.661	97	hsa-miR-5572; hsa-miR-4685-5p; hsa-miR-4632-5p; hsa-miR-6757-5p; hsa-miR-323b-5p; hsa-miR-607; hsa-miR-1587; hsa-miR-4446-5p; hsa-miR-6805-3p; hsa-miR-5587-5p; hsa-miR-514a-5p; hsa-miR-3187-3p; hsa-miR-558; hsa-miR-6802-5p; hsa-miR-6776-3p; hsa-miR-6834-3p; hsa-miR-4782-3p; hsa-miR-3174; hsa-miR-2117; hsa-miR-3148; hsa-miR-501-5p; hsa-miR-7155-5p; hsa-miR-6747-5p; hsa-miR-4529-5p; hsa-miR-483-5p;…
Annotations derived over miRTarBase (Gene Ontology)	dendritic spine morphogenesis GO0060997	under-represented	0.0086582	0.0086582	0.613894	26.8689	16	hsa-miR-607; hsa-miR-514a-5p; hsa-let-7b-3p; hsa-miR-520h; hsa-miR-129-2-3p; hsa-miR-6504-3p; hsa-miR-320a-3p; hsa-miR-574-5p; hsa-miR-2278; hsa-miR-603; hsa-miR-1914-3p; hsa-miR-6764-3p; hsa-miR-518c-3p; hsa-miR-92b-3p; hsa-miR-518a-5p; hsa-miR-527
Annotations derived over miRTarBase (Gene Ontology)	NLS-dependent protein nuclear import complex GO0042564	under-represented	0.0087871	0.0087871	0.613894	21.9399	12	hsa-miR-5703; hsa-miR-3617-5p; hsa-miR-520h; hsa-miR-6504-3p; hsa-miR-320a-3p; hsa-miR-2681-5p; hsa-miR-6783-3p; hsa-miR-4257; hsa-miR-603; hsa-miR-877-3p; hsa-miR-30a-5p; hsa-miR-3924
Annotations derived over miRTarBase (Gene Ontology)	negative regulation of transcription involved in G1S transition of mitotic cell cycle GO0071930	under-represented	0.0089483	0.0089483	0.613894	8.17486	2	hsa-miR-4685-5p; hsa-miR-3612
Annotations derived over miRTarBase (Gene Ontology)	negative regulation of endoplasmic reticulum stress-induced intrinsic apoptotic signaling pathway GO1902236	over-represented	0.0089672	0.0089672	0.613894	24.6448	36	hsa-miR-4685-5p; hsa-miR-4632-5p; hsa-miR-6805-3p; hsa-miR-4749-3p; hsa-miR-3187-3p; hsa-miR-558; hsa-miR-3674; hsa-miR-6755-5p; hsa-miR-6735-3p; hsa-miR-3187-5p; hsa-miR-483-5p; hsa-miR-520a-5p; hsa-miR-1251-5p; hsa-miR-4797-5p; hsa-miR-373-5p; hsa-miR-580-5p; hsa-miR-320a-3p; hsa-miR-6781-3p; hsa-miR-625-3p; hsa-miR-5186; hsa-miR-4257; hsa-miR-6766-5p; hsa-miR-656-3p; hsa-miR-1914-3p; hsa-miR-3…
Annotations derived over miRTarBase (Gene Ontology)	endoribonuclease activity, cleaving miRNA-paired mRNA GO0090624	under-represented	0.0092566	0.0092566	0.613894	26.7486	16	hsa-miR-4699-3p; hsa-miR-520a-5p; hsa-miR-1255a; hsa-miR-6783-3p; hsa-miR-6895-5p; hsa-miR-603; hsa-miR-3690; hsa-miR-4700-5p; hsa-miR-6130; hsa-miR-3921; hsa-miR-6506-5p; hsa-miR-30a-5p; hsa-miR-6848-3p; hsa-miR-3649; hsa-miR-219b-3p; hsa-miR-8081
Annotations derived over miRTarBase (Gene Ontology)	exit from mitosis GO0010458	under-represented	0.0093693	0.0093693	0.613894	12.623	5	hsa-miR-5572; hsa-miR-4797-5p; hsa-miR-6130; hsa-miR-6884-5p; hsa-miR-219b-3p
Annotations derived over miRTarBase (Gene Ontology)	positive regulation of interleukin-23 production GO0032747	under-represented	0.0094218	0.0094218	0.613894	8.11475	2	hsa-miR-3674; hsa-miR-6747-5p
Annotations derived over miRTarBase (Gene Ontology)	regulation of membrane depolarization GO0003254	over-represented	0.0097104	0.0097104	0.613894	4.32787	10	hsa-miR-558; hsa-miR-7843-3p; hsa-miR-4464; hsa-miR-6504-3p; hsa-miR-5186; hsa-miR-4257; hsa-miR-656-3p; hsa-miR-30a-5p; hsa-miR-3612; hsa-miR-3924
Annotations derived over miRTarBase (Gene Ontology)	site of double-strand break GO0035861	under-represented	0.0097159	0.0097159	0.613894	66.3005	52	hsa-miR-4632-5p; hsa-miR-4446-5p; hsa-miR-5587-5p; hsa-miR-558; hsa-miR-3174; hsa-miR-501-5p; hsa-miR-7155-5p; hsa-miR-6747-5p; hsa-miR-328-3p; hsa-miR-222-5p; hsa-miR-5703; hsa-miR-129-2-3p; hsa-miR-154-5p; hsa-miR-373-5p; hsa-miR-7702; hsa-miR-1264; hsa-miR-3151-5p; hsa-miR-580-5p; hsa-miR-4464; hsa-miR-320a-3p; hsa-miR-5008-5p; hsa-miR-574-5p; hsa-miR-6781-3p; hsa-miR-625-3p; hsa-miR-4254; hsa…
Annotations derived over miRTarBase (Gene Ontology)	response to cholesterol GO0070723	under-represented	0.0097339	0.0097339	0.613894	16.6503	8	hsa-let-7b-3p; hsa-miR-4732-5p; hsa-miR-320a-3p; hsa-miR-574-5p; hsa-miR-6783-3p; hsa-miR-34b-5p; hsa-miR-4324; hsa-miR-6891-3p
Annotations derived over miRTarBase (Gene Ontology)	negative regulation of hydrogen peroxide biosynthetic process GO0010730	over-represented	0.0098388	0.0098388	0.613894	2.46448	7	hsa-miR-4503; hsa-miR-373-5p; hsa-miR-512-5p; hsa-miR-3924; hsa-miR-6848-3p; hsa-miR-510-5p; hsa-miR-4999-5p
Annotations derived over miRTarBase (Gene Ontology)	detection of mechanical stimulus GO0050982	under-represented	0.0099192	0.0099192	0.613894	8.05464	2	hsa-miR-373-5p; hsa-miR-30a-5p
Annotations derived over miRTarBase (Gene Ontology)	spleen development GO0048536	under-represented	0.0099192	0.0099192	0.613894	8.05464	2	hsa-miR-6735-3p; hsa-miR-3148
Annotations derived over miRTarBase (Gene Ontology)	glomerular filtration GO0003094	under-represented	0.0099597	0.0099597	0.613894	9.61749	3	hsa-miR-3159; hsa-miR-219b-3p; hsa-miR-605-5p
Annotations derived over miRTarBase (Gene Ontology)	NFAT protein binding GO0051525	under-represented	0.0100136	0.0100136	0.613894	17.9126	9	hsa-miR-5703; hsa-miR-154-5p; hsa-miR-6781-3p; hsa-miR-603; hsa-miR-6130; hsa-miR-4324; hsa-miR-92b-3p; hsa-miR-518a-5p; hsa-miR-527
Annotations derived over miRTarBase (Gene Ontology)	glycosylphosphatidylinositol-N-acetylglucosaminyltransferase GPI-GnT complex GO0000506	under-represented	0.0102217	0.0102217	0.613894	12.5027	5	hsa-miR-4446-5p; hsa-miR-3174; hsa-miR-320a-3p; hsa-miR-6781-3p; hsa-miR-634
Annotations derived over miRTarBase (Gene Ontology)	histone-dependent DNA binding GO0099077	over-represented	0.0102307	0.0102307	0.613894	1.38251	5	hsa-miR-548q; hsa-miR-520h; hsa-miR-938; hsa-miR-518a-5p; hsa-miR-527
Annotations derived over miRTarBase (Gene Ontology)	microtubule lateral binding GO0099609	over-represented	0.0102307	0.0102307	0.613894	1.38251	5	hsa-miR-548q; hsa-miR-520h; hsa-miR-938; hsa-miR-518a-5p; hsa-miR-527
Annotations derived over miRTarBase (Gene Ontology)	neurofibrillary tangle assembly GO1902988	over-represented	0.0102307	0.0102307	0.613894	1.38251	5	hsa-miR-548q; hsa-miR-520h; hsa-miR-938; hsa-miR-518a-5p; hsa-miR-527
Annotations derived over miRTarBase (Gene Ontology)	plus-end-directed organelle transport along microtubule GO0072386	over-represented	0.0102307	0.0102307	0.613894	1.38251	5	hsa-miR-548q; hsa-miR-520h; hsa-miR-938; hsa-miR-518a-5p; hsa-miR-527
Annotations derived over miRTarBase (Gene Ontology)	positive regulation of diacylglycerol kinase activity GO1905689	over-represented	0.0102307	0.0102307	0.613894	1.38251	5	hsa-miR-548q; hsa-miR-520h; hsa-miR-938; hsa-miR-518a-5p; hsa-miR-527
Annotations derived over miRTarBase (Gene Ontology)	tubulin complex GO0045298	over-represented	0.0102307	0.0102307	0.613894	1.38251	5	hsa-miR-548q; hsa-miR-520h; hsa-miR-938; hsa-miR-518a-5p; hsa-miR-527
Annotations derived over miRTarBase (Gene Ontology)	serotonin-activated cation-selective channel complex GO1904602	over-represented	0.0103468	0.0103468	0.613894	0.180328	2	hsa-miR-4699-3p; hsa-miR-510-5p
Annotations derived over miRTarBase (Gene Ontology)	serotonin-gated monoatomic cation-selective channel activity GO0022850	over-represented	0.0103468	0.0103468	0.613894	0.180328	2	hsa-miR-4699-3p; hsa-miR-510-5p
Annotations derived over miRTarBase (Gene Ontology)	positive regulation of mRNA catabolic process GO0061014	under-represented	0.0105429	0.0105429	0.613894	19.1148	10	hsa-miR-4685-5p; hsa-miR-3187-5p; hsa-miR-520h; hsa-miR-7154-3p; hsa-miR-6783-3p; hsa-miR-6766-5p; hsa-miR-6130; hsa-miR-3924; hsa-miR-1252-5p; hsa-miR-219b-3p
Annotations derived over miRTarBase (Gene Ontology)	cAMP-dependent protein kinase complex GO0005952	under-represented	0.0109619	0.0109619	0.613894	9.49727	3	hsa-miR-129-2-3p; hsa-miR-6783-3p; hsa-miR-378g
Annotations derived over miRTarBase (Gene Ontology)	photoreceptor connecting cilium GO0032391	over-represented	0.010994	0.010994	0.613894	11.7213	20	hsa-miR-3674; hsa-miR-7843-3p; hsa-miR-483-5p; hsa-miR-520a-5p; hsa-miR-3617-5p; hsa-miR-4732-5p; hsa-miR-6718-5p; hsa-miR-373-5p; hsa-miR-4464; hsa-miR-6504-3p; hsa-miR-320a-3p; hsa-miR-500b-3p; hsa-miR-4474-3p; hsa-miR-512-5p; hsa-miR-7111-3p; hsa-miR-877-3p; hsa-miR-6506-5p; hsa-miR-30a-5p; hsa-miR-6848-3p; hsa-miR-6891-3p
Annotations derived over miRTarBase (Gene Ontology)	embryonic placenta development GO0001892	under-represented	0.0111462	0.0111462	0.613894	12.3825	5	hsa-miR-320a-3p; hsa-miR-5008-5p; hsa-miR-143-3p; hsa-miR-6895-5p; hsa-miR-1914-3p
Annotations derived over miRTarBase (Gene Ontology)	main axon GO0044304	over-represented	0.0112256	0.0112256	0.613894	2.52459	7	hsa-miR-548q; hsa-miR-5703; hsa-miR-520h; hsa-miR-574-5p; hsa-miR-938; hsa-miR-518a-5p; hsa-miR-527
Annotations derived over miRTarBase (Gene Ontology)	transcription elongation factor activity GO0003711	over-represented	0.0112448	0.0112448	0.613894	6.4918	13	hsa-miR-607; hsa-miR-3187-5p; hsa-miR-483-5p; hsa-miR-328-3p; hsa-miR-4797-5p; hsa-miR-373-5p; hsa-miR-320a-3p; hsa-miR-603; hsa-miR-512-5p; hsa-miR-877-3p; hsa-miR-496; hsa-miR-510-5p; hsa-miR-759
Annotations derived over miRTarBase (Gene Ontology)	positive regulation of transcription by RNA polymerase II GO0045944	over-represented	0.0115088	0.0115088	0.613894	149.732	154	hsa-miR-5572; hsa-miR-6749-5p; hsa-miR-33b-3p; hsa-miR-4685-5p; hsa-miR-4503; hsa-miR-4632-5p; hsa-miR-6757-5p; hsa-miR-323b-5p; hsa-miR-607; hsa-miR-4758-5p; hsa-miR-1587; hsa-miR-4446-5p; hsa-miR-6743-3p; hsa-miR-6805-3p; hsa-miR-548q; hsa-miR-5587-5p; hsa-miR-4749-3p; hsa-miR-514a-5p; hsa-miR-3187-3p; hsa-miR-558; hsa-miR-4515; hsa-miR-3674; hsa-miR-6755-5p; hsa-miR-4699-3p; hsa-miR-6802-5p; h…
Annotations derived over miRTarBase (Gene Ontology)	fructose transmembrane transport GO0015755	over-represented	0.0115887	0.0115887	0.613894	11	19	hsa-miR-1587; hsa-miR-4446-5p; hsa-miR-6805-3p; hsa-miR-3674; hsa-miR-6802-5p; hsa-miR-4641; hsa-miR-1264; hsa-miR-4464; hsa-miR-6504-3p; hsa-miR-500b-3p; hsa-miR-1255a; hsa-miR-512-5p; hsa-miR-1914-3p; hsa-miR-6130; hsa-miR-6506-5p; hsa-miR-510-5p; hsa-miR-6884-5p; hsa-miR-539-5p; hsa-miR-188-3p
Annotations derived over miRTarBase (Gene Ontology)	fructose transmembrane transporter activity GO0005353	over-represented	0.0115887	0.0115887	0.613894	11	19	hsa-miR-1587; hsa-miR-4446-5p; hsa-miR-6805-3p; hsa-miR-3674; hsa-miR-6802-5p; hsa-miR-4641; hsa-miR-1264; hsa-miR-4464; hsa-miR-6504-3p; hsa-miR-500b-3p; hsa-miR-1255a; hsa-miR-512-5p; hsa-miR-1914-3p; hsa-miR-6130; hsa-miR-6506-5p; hsa-miR-510-5p; hsa-miR-6884-5p; hsa-miR-539-5p; hsa-miR-188-3p
Annotations derived over miRTarBase (Gene Ontology)	mitochondrial envelope GO0005740	under-represented	0.0118105	0.0118105	0.613894	10.8798	4	hsa-miR-4632-5p; hsa-miR-501-5p; hsa-miR-556-5p; hsa-miR-3159
Annotations derived over miRTarBase (Gene Ontology)	regulation of DNA methylation GO0044030	over-represented	0.0122559	0.0122559	0.613894	11.0601	19	hsa-miR-4685-5p; hsa-miR-4503; hsa-miR-4632-5p; hsa-miR-558; hsa-miR-3148; hsa-miR-328-3p; hsa-miR-7154-3p; hsa-miR-5008-5p; hsa-miR-3667-5p; hsa-miR-34b-5p; hsa-miR-512-5p; hsa-miR-877-3p; hsa-miR-3921; hsa-miR-1262; hsa-miR-3612; hsa-miR-6884-5p; hsa-miR-92b-3p; hsa-miR-759; hsa-miR-766-5p
Annotations derived over miRTarBase (Gene Ontology)	rRNA uridine-C5--methyltransferase activity GO0070041	over-represented	0.0124239	0.0124239	0.613894	3.18579	8	hsa-miR-558; hsa-miR-5186; hsa-miR-143-3p; hsa-miR-512-5p; hsa-miR-1262; hsa-miR-510-5p; hsa-miR-6884-5p; hsa-miR-92b-3p
Annotations derived over miRTarBase (Gene Ontology)	histone H3K9 demethylase activity GO0032454	over-represented	0.0127339	0.0127339	0.613894	8.05464	15	hsa-miR-514a-5p; hsa-miR-7155-5p; hsa-miR-222-5p; hsa-let-7b-3p; hsa-miR-1284; hsa-miR-2681-5p; hsa-miR-656-3p; hsa-miR-603; hsa-miR-877-3p; hsa-miR-4700-5p; hsa-miR-30a-5p; hsa-miR-587; hsa-miR-92b-3p; hsa-miR-539-5p; hsa-miR-8081
Annotations derived over miRTarBase (Gene Ontology)	regulation of type I interferon-mediated signaling pathway GO0060338	under-represented	0.0128069	0.0128069	0.613894	7.7541	2	hsa-miR-320a-3p; hsa-miR-6766-5p
Pathways (KEGG)	Th17 cell differentiation	under-represented	0.0128387	0.0128387	0.531549	82.8999	69	hsa-miR-5572; hsa-miR-33b-3p; hsa-miR-4685-5p; hsa-miR-4503; hsa-miR-4446-5p; hsa-miR-6805-3p; hsa-miR-558; hsa-miR-3674; hsa-miR-6755-5p; hsa-miR-4641; hsa-miR-7843-3p; hsa-miR-3148; hsa-miR-501-5p; hsa-miR-3187-5p; hsa-miR-6747-5p; hsa-miR-4529-5p; hsa-miR-483-5p; hsa-let-7b-3p; hsa-miR-520a-5p; hsa-miR-5703; hsa-miR-3617-5p; hsa-miR-4732-5p; hsa-miR-154-5p; hsa-miR-4797-5p; hsa-miR-373-5p; hsa…
Annotations derived over miRTarBase (Gene Ontology)	potassium ion transmembrane transporter activity GO0015079	over-represented	0.0129407	0.0129407	0.613894	0.961749	4	hsa-miR-6504-3p; hsa-miR-320a-3p; hsa-miR-603; hsa-miR-30a-5p
Annotations derived over miRTarBase (Gene Ontology)	activation of protein kinase activity GO0032147	under-represented	0.0132228	0.0132228	0.613894	38.7705	27	hsa-miR-4503; hsa-miR-4632-5p; hsa-miR-4446-5p; hsa-miR-3187-3p; hsa-miR-4515; hsa-miR-483-5p; hsa-miR-5703; hsa-miR-520h; hsa-miR-4732-5p; hsa-miR-373-5p; hsa-miR-320a-3p; hsa-miR-574-5p; hsa-miR-500b-3p; hsa-miR-5186; hsa-miR-143-3p; hsa-miR-34b-5p; hsa-miR-6766-5p; hsa-miR-6895-5p; hsa-miR-603; hsa-miR-3690; hsa-miR-6130; hsa-miR-30a-5p; hsa-miR-4311; hsa-miR-4324; hsa-miR-3612; hsa-miR-3924; …
Annotations derived over miRTarBase (Gene Ontology)	nucleic acid phosphodiester bond hydrolysis GO0090305	under-represented	0.0132703	0.0132703	0.613894	16.1694	8	hsa-miR-3187-5p; hsa-miR-7702; hsa-miR-1264; hsa-miR-4257; hsa-miR-877-3p; hsa-miR-4324; hsa-miR-6884-5p; hsa-miR-766-5p
Annotations derived over miRTarBase (Gene Ontology)	NLS-bearing protein import into nucleus GO0006607	under-represented	0.0134299	0.0134299	0.613894	28.4317	18	hsa-miR-4699-3p; hsa-miR-5703; hsa-miR-3617-5p; hsa-miR-520h; hsa-miR-6504-3p; hsa-miR-320a-3p; hsa-miR-2681-5p; hsa-miR-6783-3p; hsa-miR-4257; hsa-miR-603; hsa-miR-877-3p; hsa-miR-30a-5p; hsa-miR-4311; hsa-miR-3924; hsa-miR-6884-5p; hsa-miR-539-5p; hsa-miR-518a-5p; hsa-miR-527
Annotations derived over miRTarBase (Gene Ontology)	melanocyte differentiation GO0030318	under-represented	0.0138098	0.0138098	0.613894	12.082	5	hsa-miR-373-5p; hsa-miR-574-5p; hsa-miR-7111-3p; hsa-miR-1262; hsa-miR-4305
Annotations derived over miRTarBase (Gene Ontology)	immune system process GO0002376	under-represented	0.0141733	0.0141733	0.613894	7.63388	2	hsa-miR-4503; hsa-miR-5582-3p
Annotations derived over miRTarBase (Gene Ontology)	collagen binding GO0005518	under-represented	0.01452	0.01452	0.613894	45.2022	33	hsa-miR-6757-5p; hsa-miR-6755-5p; hsa-miR-6735-3p; hsa-miR-328-3p; hsa-miR-5703; hsa-miR-129-2-3p; hsa-miR-373-5p; hsa-miR-3151-5p; hsa-miR-580-5p; hsa-miR-320a-3p; hsa-miR-574-5p; hsa-miR-4506; hsa-miR-1255a; hsa-miR-143-3p; hsa-miR-4257; hsa-miR-34b-5p; hsa-miR-6766-5p; hsa-miR-2278; hsa-miR-6895-5p; hsa-miR-603; hsa-miR-7111-3p; hsa-miR-1914-3p; hsa-miR-877-3p; hsa-miR-6130; hsa-miR-1262; hsa-…
Annotations derived over miRTarBase (Gene Ontology)	non-motile cilium assembly GO1905515	under-represented	0.0145587	0.0145587	0.613894	19.8361	11	hsa-miR-4446-5p; hsa-miR-501-5p; hsa-miR-6504-3p; hsa-miR-5008-5p; hsa-miR-5186; hsa-miR-4257; hsa-miR-656-3p; hsa-miR-3612; hsa-miR-587; hsa-miR-6884-5p; hsa-miR-605-5p
Annotations derived over miRTarBase (Gene Ontology)	canonical Wnt signaling pathway involved in osteoblast differentiation GO0044339	over-represented	0.0147271	0.0147271	0.613894	5.28962	11	hsa-miR-607; hsa-miR-520h; hsa-miR-320a-3p; hsa-miR-4474-3p; hsa-miR-34b-5p; hsa-miR-512-5p; hsa-miR-6130; hsa-miR-1255b-2-3p; hsa-miR-30a-5p; hsa-miR-1252-5p; hsa-miR-766-5p
Annotations derived over miRTarBase (Gene Ontology)	positive regulation of mRNA 3-end processing GO0031442	over-represented	0.0148436	0.0148436	0.613894	7.45355	14	hsa-miR-3674; hsa-miR-483-5p; hsa-miR-4732-5p; hsa-miR-4797-5p; hsa-miR-373-5p; hsa-miR-320a-3p; hsa-miR-5008-5p; hsa-miR-1262; hsa-miR-634; hsa-miR-30a-5p; hsa-miR-6884-5p; hsa-miR-219b-3p; hsa-miR-3919; hsa-miR-759
Annotations derived over miRTarBase (Gene Ontology)	G1 to G0 transition involved in cell differentiation GO0070315	under-represented	0.0148711	0.0148711	0.613894	13.3443	6	hsa-miR-5703; hsa-miR-154-5p; hsa-miR-603; hsa-miR-6130; hsa-miR-4324; hsa-miR-92b-3p
Annotations derived over miRTarBase (Gene Ontology)	positive regulation of cardiac muscle myoblast proliferation GO0110024	under-represented	0.0148711	0.0148711	0.613894	13.3443	6	hsa-miR-5703; hsa-miR-154-5p; hsa-miR-603; hsa-miR-6130; hsa-miR-4324; hsa-miR-92b-3p
Annotations derived over miRTarBase (Gene Ontology)	mitochondrial DNA repair GO0043504	under-represented	0.0149075	0.0149075	0.613894	7.57377	2	hsa-miR-129-2-3p; hsa-miR-6884-5p
Annotations derived over miRTarBase (Gene Ontology)	negative regulation of lipoprotein lipase activity GO0051005	under-represented	0.0149075	0.0149075	0.613894	7.57377	2	hsa-miR-3674; hsa-miR-6783-3p
Annotations derived over miRTarBase (Gene Ontology)	G protein-coupled acetylcholine receptor activity GO0016907	over-represented	0.0150264	0.0150264	0.613894	6.01093	12	hsa-miR-4446-5p; hsa-miR-4782-3p; hsa-miR-520h; hsa-miR-373-5p; hsa-miR-7702; hsa-miR-4445-5p; hsa-miR-5186; hsa-miR-4257; hsa-miR-6130; hsa-miR-4311; hsa-miR-3612; hsa-miR-6848-3p
Annotations derived over miRTarBase (Gene Ontology)	cellular response to cadmium ion GO0071276	under-represented	0.0152077	0.0152077	0.613894	33.9617	23	hsa-miR-6757-5p; hsa-miR-483-5p; hsa-miR-5703; hsa-miR-373-5p; hsa-miR-6504-3p; hsa-miR-320a-3p; hsa-miR-625-3p; hsa-miR-2681-5p; hsa-miR-1255a; hsa-miR-143-3p; hsa-miR-6783-3p; hsa-miR-6766-5p; hsa-miR-603; hsa-miR-7111-3p; hsa-miR-877-3p; hsa-miR-6130; hsa-miR-6764-3p; hsa-miR-30a-5p; hsa-miR-4324; hsa-miR-496; hsa-miR-92b-3p; hsa-miR-875-3p; hsa-miR-8081
Annotations derived over miRTarBase (Gene Ontology)	cellular hyperosmotic response GO0071474	over-represented	0.0152524	0.0152524	0.613894	10.5191	18	hsa-miR-558; hsa-miR-3174; hsa-miR-328-3p; hsa-miR-520a-5p; hsa-miR-580-5p; hsa-miR-320a-3p; hsa-miR-191-5p; hsa-miR-603; hsa-miR-1914-3p; hsa-miR-877-3p; hsa-miR-6130; hsa-miR-30a-5p; hsa-miR-4311; hsa-miR-3612; hsa-miR-6848-3p; hsa-miR-6884-5p; hsa-miR-1252-5p; hsa-miR-766-5p
Annotations derived over miRTarBase (Gene Ontology)	adrenomedullin receptor binding GO0031700	over-represented	0.0153342	0.0153342	0.613894	4.62842	10	hsa-miR-3174; hsa-miR-6747-5p; hsa-miR-4464; hsa-miR-379-3p; hsa-miR-500b-3p; hsa-miR-7111-3p; hsa-miR-877-3p; hsa-miR-938; hsa-miR-3924; hsa-miR-6884-5p
Annotations derived over miRTarBase (Gene Ontology)	positive regulation of progesterone biosynthetic process GO2000184	over-represented	0.0153342	0.0153342	0.613894	4.62842	10	hsa-miR-3174; hsa-miR-6747-5p; hsa-miR-4464; hsa-miR-379-3p; hsa-miR-500b-3p; hsa-miR-7111-3p; hsa-miR-877-3p; hsa-miR-938; hsa-miR-3924; hsa-miR-6884-5p
Annotations derived over miRTarBase (Gene Ontology)	regulation of urine volume GO0035809	over-represented	0.0153342	0.0153342	0.613894	4.62842	10	hsa-miR-3174; hsa-miR-6747-5p; hsa-miR-4464; hsa-miR-379-3p; hsa-miR-500b-3p; hsa-miR-7111-3p; hsa-miR-877-3p; hsa-miR-938; hsa-miR-3924; hsa-miR-6884-5p
Annotations derived over miRTarBase (Gene Ontology)	digestive tract development GO0048565	under-represented	0.0154864	0.0154864	0.613894	13.2842	6	hsa-miR-520h; hsa-miR-5186; hsa-miR-7111-3p; hsa-miR-877-3p; hsa-miR-1262; hsa-miR-4305
Annotations derived over miRTarBase (Gene Ontology)	positive regulation of anoikis GO2000210	under-represented	0.0160065	0.0160065	0.613894	9.01639	3	hsa-miR-6776-3p; hsa-miR-6884-5p; hsa-miR-92b-3p
Annotations derived over miRTarBase (Gene Ontology)	polyU RNA binding GO0008266	under-represented	0.0161138	0.0161138	0.613894	33.8415	23	hsa-miR-4503; hsa-miR-4632-5p; hsa-miR-4446-5p; hsa-miR-3674; hsa-miR-3187-5p; hsa-miR-4519; hsa-miR-520h; hsa-miR-6504-3p; hsa-miR-320a-3p; hsa-miR-6781-3p; hsa-miR-6783-3p; hsa-miR-34b-5p; hsa-miR-7111-3p; hsa-miR-877-3p; hsa-miR-30a-5p; hsa-miR-4311; hsa-miR-3924; hsa-miR-587; hsa-miR-6884-5p; hsa-miR-92b-3p; hsa-miR-6505-3p; hsa-miR-875-3p; hsa-miR-378g
Annotations derived over miRTarBase (Gene Ontology)	negative regulation of B cell receptor signaling pathway GO0050859	over-represented	0.0162401	0.0162401	0.613894	2.10383	6	hsa-miR-512-5p; hsa-miR-7111-3p; hsa-miR-877-3p; hsa-miR-510-5p; hsa-miR-6884-5p; hsa-miR-219b-3p
Annotations derived over miRTarBase (Gene Ontology)	protein targeting to membrane GO0006612	under-represented	0.016437	0.016437	0.613894	52.4754	40	hsa-miR-4503; hsa-miR-6757-5p; hsa-miR-607; hsa-miR-4446-5p; hsa-miR-6805-3p; hsa-miR-3187-3p; hsa-miR-3674; hsa-miR-6834-3p; hsa-miR-7843-3p; hsa-miR-501-5p; hsa-miR-7155-5p; hsa-miR-6747-5p; hsa-miR-328-3p; hsa-miR-222-5p; hsa-miR-520a-5p; hsa-miR-520h; hsa-miR-6718-5p; hsa-miR-4797-5p; hsa-miR-373-5p; hsa-miR-4639-5p; hsa-miR-7154-3p; hsa-miR-6504-3p; hsa-miR-574-5p; hsa-miR-5186; hsa-miR-6783…
Annotations derived over miRTarBase (Gene Ontology)	positive regulation of telomere capping GO1904355	under-represented	0.0165002	0.0165002	0.613894	30.3552	20	hsa-miR-6757-5p; hsa-miR-6805-3p; hsa-miR-483-5p; hsa-miR-520a-5p; hsa-miR-520h; hsa-miR-4732-5p; hsa-miR-320a-3p; hsa-miR-500b-3p; hsa-miR-1255a; hsa-miR-143-3p; hsa-miR-4257; hsa-miR-2278; hsa-miR-7111-3p; hsa-miR-6506-5p; hsa-miR-30a-5p; hsa-miR-4311; hsa-miR-4324; hsa-miR-3612; hsa-miR-6884-5p; hsa-miR-92b-3p
Annotations derived over miRTarBase (Gene Ontology)	low-density lipoprotein particle binding GO0030169	over-represented	0.0165075	0.0165075	0.613894	26.5082	37	hsa-miR-323b-5p; hsa-miR-4446-5p; hsa-miR-548q; hsa-miR-3187-3p; hsa-miR-4782-3p; hsa-miR-3174; hsa-miR-501-5p; hsa-miR-4529-5p; hsa-miR-483-5p; hsa-miR-26b-3p; hsa-let-7b-3p; hsa-miR-5703; hsa-miR-3617-5p; hsa-miR-520h; hsa-miR-4464; hsa-miR-1284; hsa-miR-379-3p; hsa-miR-500b-3p; hsa-miR-4257; hsa-miR-6766-5p; hsa-miR-512-5p; hsa-miR-877-3p; hsa-miR-4700-5p; hsa-miR-6780b-3p; hsa-miR-30a-5p; hsa…
Annotations derived over miRTarBase (Gene Ontology)	adrenomedullin receptor signaling pathway GO1990410	over-represented	0.0167029	0.0167029	0.613894	4.68852	10	hsa-miR-3174; hsa-miR-6747-5p; hsa-miR-4464; hsa-miR-379-3p; hsa-miR-500b-3p; hsa-miR-7111-3p; hsa-miR-877-3p; hsa-miR-938; hsa-miR-3924; hsa-miR-6884-5p
Annotations derived over miRTarBase (Gene Ontology)	NADP-retinol dehydrogenase activity GO0052650	under-represented	0.0168649	0.0168649	0.613894	17.071	9	hsa-miR-514a-5p; hsa-miR-3187-3p; hsa-miR-4782-3p; hsa-miR-4445-5p; hsa-miR-5186; hsa-miR-4324; hsa-miR-3612; hsa-miR-3919; hsa-miR-759
Annotations derived over miRTarBase (Gene Ontology)	vesicle budding from membrane GO0006900	under-represented	0.0168783	0.0168783	0.613894	18.3333	10	hsa-miR-4519; hsa-miR-520h; hsa-miR-2681-5p; hsa-miR-6766-5p; hsa-miR-2278; hsa-miR-6130; hsa-miR-30a-5p; hsa-miR-92b-3p; hsa-miR-1252-5p; hsa-miR-766-5p
Pathways (KEGG)	Spliceosome	over-represented	0.0169005	0.0169005	0.531549	95.2416	108	hsa-miR-5572; hsa-miR-6749-5p; hsa-miR-4685-5p; hsa-miR-4503; hsa-miR-4632-5p; hsa-miR-607; hsa-miR-4758-5p; hsa-miR-4446-5p; hsa-miR-6805-3p; hsa-miR-548q; hsa-miR-5587-5p; hsa-miR-514a-5p; hsa-miR-3187-3p; hsa-miR-558; hsa-miR-3674; hsa-miR-4699-3p; hsa-miR-6776-3p; hsa-miR-4641; hsa-miR-3174; hsa-miR-7843-3p; hsa-miR-6735-3p; hsa-miR-2117; hsa-miR-3148; hsa-miR-501-5p; hsa-miR-4536-3p; hsa-miR…
Annotations derived over miRTarBase (Gene Ontology)	S-adenosylmethionine-dependent tRNA m5U54 methyltransferase activity GO0030697	over-represented	0.0170906	0.0170906	0.613894	3.36612	8	hsa-miR-558; hsa-miR-5186; hsa-miR-143-3p; hsa-miR-512-5p; hsa-miR-1262; hsa-miR-510-5p; hsa-miR-6884-5p; hsa-miR-92b-3p
Annotations derived over miRTarBase (Gene Ontology)	regulation of postsynaptic neurotransmitter receptor activity GO0098962	under-represented	0.0172951	0.0172951	0.613894	15.7486	8	hsa-miR-1587; hsa-miR-129-2-3p; hsa-miR-3151-5p; hsa-miR-6766-5p; hsa-miR-603; hsa-miR-1914-3p; hsa-miR-3612; hsa-miR-496
Annotations derived over miRTarBase (Gene Ontology)	type II transforming growth factor beta receptor binding GO0005114	under-represented	0.0172951	0.0172951	0.613894	15.7486	8	hsa-miR-4446-5p; hsa-miR-373-5p; hsa-miR-1264; hsa-miR-6783-3p; hsa-miR-603; hsa-miR-7111-3p; hsa-miR-3690; hsa-miR-3649
Annotations derived over miRTarBase (Gene Ontology)	magnesium ion homeostasis GO0010960	over-represented	0.0174719	0.0174719	0.613894	8.35519	15	hsa-miR-3148; hsa-miR-4464; hsa-miR-5186; hsa-miR-4257; hsa-miR-6766-5p; hsa-miR-6895-5p; hsa-miR-603; hsa-miR-7111-3p; hsa-miR-877-3p; hsa-miR-6506-5p; hsa-miR-3924; hsa-miR-4672; hsa-miR-92b-3p; hsa-miR-188-3p; hsa-miR-766-5p
Annotations derived over miRTarBase (Gene Ontology)	neutrophil mediated immunity GO0002446	under-represented	0.0175727	0.0175727	0.613894	8.89617	3	hsa-miR-520h; hsa-miR-6506-5p; hsa-miR-6884-5p
Annotations derived over miRTarBase (Gene Ontology)	protection from non-homologous end joining at telomere GO0031848	under-represented	0.0175727	0.0175727	0.613894	8.89617	3	hsa-miR-1251-5p; hsa-miR-320a-3p; hsa-miR-6884-5p
Annotations derived over miRTarBase (Gene Ontology)	cytokine production GO0001816	over-represented	0.0176942	0.0176942	0.613894	20.5574	30	hsa-miR-5587-5p; hsa-miR-558; hsa-miR-3674; hsa-miR-3174; hsa-miR-520a-5p; hsa-miR-520h; hsa-miR-4732-5p; hsa-miR-373-5p; hsa-miR-580-5p; hsa-miR-6504-3p; hsa-miR-320a-3p; hsa-miR-2681-5p; hsa-miR-379-3p; hsa-miR-5186; hsa-miR-143-3p; hsa-miR-3667-5p; hsa-miR-4257; hsa-miR-603; hsa-miR-6130; hsa-miR-30a-5p; hsa-miR-4311; hsa-miR-3612; hsa-miR-3924; hsa-miR-496; hsa-miR-4672; hsa-miR-6884-5p; hsa-…
Annotations derived over miRTarBase (Gene Ontology)	peptidyl-serine dephosphorylation GO0070262	under-represented	0.017838	0.017838	0.613894	23.1421	14	hsa-miR-26b-3p; hsa-miR-5008-5p; hsa-miR-5186; hsa-miR-6766-5p; hsa-miR-603; hsa-miR-6506-5p; hsa-miR-30a-5p; hsa-miR-4672; hsa-miR-6884-5p; hsa-miR-5582-3p; hsa-miR-4305; hsa-miR-518a-5p; hsa-miR-527; hsa-miR-8081
Annotations derived over miRTarBase (Gene Ontology)	amino acid import GO0043090	over-represented	0.0179507	0.0179507	0.613894	10.6995	18	hsa-miR-607; hsa-miR-4446-5p; hsa-miR-4515; hsa-miR-4699-3p; hsa-miR-3148; hsa-miR-520a-5p; hsa-miR-520h; hsa-miR-4639-5p; hsa-miR-320a-3p; hsa-miR-574-5p; hsa-miR-4474-3p; hsa-miR-6766-5p; hsa-miR-2278; hsa-miR-877-3p; hsa-miR-30a-5p; hsa-miR-518a-5p; hsa-miR-527; hsa-miR-8081
Annotations derived over miRTarBase (Gene Ontology)	palmitoyl-CoA 9-desaturase activity GO0032896	over-represented	0.0179507	0.0179507	0.613894	10.6995	18	hsa-miR-4685-5p; hsa-miR-323b-5p; hsa-miR-607; hsa-miR-558; hsa-miR-4515; hsa-miR-3148; hsa-miR-328-3p; hsa-miR-6718-5p; hsa-miR-7154-3p; hsa-miR-574-5p; hsa-miR-625-3p; hsa-miR-424-3p; hsa-miR-3690; hsa-miR-634; hsa-miR-30a-5p; hsa-miR-6505-3p; hsa-miR-188-3p; hsa-miR-605-5p
Annotations derived over miRTarBase (Gene Ontology)	protein serine kinase activity GO0106310	under-represented	0.0179533	0.0179533	0.613894	15.6885	8	hsa-miR-2117; hsa-miR-501-5p; hsa-let-7b-3p; hsa-miR-6781-3p; hsa-miR-603; hsa-miR-877-3p; hsa-miR-3924; hsa-miR-5582-3p
Annotations derived over miRTarBase (Gene Ontology)	actomyosin structure organization GO0031032	under-represented	0.01811	0.01811	0.613894	32.459	22	hsa-miR-607; hsa-miR-520h; hsa-miR-580-5p; hsa-miR-320a-3p; hsa-miR-5008-5p; hsa-miR-574-5p; hsa-miR-625-3p; hsa-miR-4506; hsa-miR-379-3p; hsa-miR-4257; hsa-miR-877-3p; hsa-miR-6130; hsa-miR-6780b-3p; hsa-miR-30a-5p; hsa-miR-4311; hsa-miR-3649; hsa-miR-92b-3p; hsa-miR-5582-3p; hsa-miR-4305; hsa-miR-518a-5p; hsa-miR-527; hsa-miR-875-3p
Annotations derived over miRTarBase (Gene Ontology)	intestinal epithelial cell differentiation GO0060575	under-represented	0.0181892	0.0181892	0.613894	13.0437	6	hsa-miR-5703; hsa-miR-154-5p; hsa-miR-603; hsa-miR-6130; hsa-miR-4324; hsa-miR-92b-3p
Annotations derived over miRTarBase (Gene Ontology)	calcium-dependent protein serinethreonine kinase activity GO0009931	under-represented	0.0183638	0.0183638	0.613894	24.2842	15	hsa-miR-4446-5p; hsa-miR-6805-3p; hsa-miR-483-5p; hsa-miR-520h; hsa-miR-574-5p; hsa-miR-500b-3p; hsa-miR-1255a; hsa-miR-4257; hsa-miR-6766-5p; hsa-miR-6130; hsa-miR-6506-5p; hsa-miR-3612; hsa-miR-6884-5p; hsa-miR-92b-3p; hsa-miR-5582-3p
Annotations derived over miRTarBase (Gene Ontology)	calcium-independent cell-matrix adhesion GO0007161	under-represented	0.0184086	0.0184086	0.613894	8.83607	3	hsa-miR-4749-3p; hsa-miR-143-3p; hsa-miR-512-5p
Annotations derived over miRTarBase (Gene Ontology)	preribosome, large subunit precursor GO0030687	under-represented	0.0184229	0.0184229	0.613894	23.082	14	hsa-miR-33b-3p; hsa-miR-4446-5p; hsa-miR-3187-3p; hsa-miR-520a-5p; hsa-miR-373-5p; hsa-miR-320a-3p; hsa-miR-6781-3p; hsa-miR-2681-5p; hsa-miR-5186; hsa-miR-6766-5p; hsa-miR-30a-5p; hsa-miR-6848-3p; hsa-miR-3649; hsa-miR-766-5p
Annotations derived over miRTarBase (Gene Ontology)	positive regulation of protein localization to synapse GO1902474	over-represented	0.0184824	0.0184824	0.613894	6.91257	13	hsa-miR-4685-5p; hsa-miR-548q; hsa-miR-520a-5p; hsa-miR-5703; hsa-miR-520h; hsa-miR-129-2-3p; hsa-miR-154-5p; hsa-miR-6130; hsa-miR-938; hsa-miR-30a-5p; hsa-miR-3924; hsa-miR-518a-5p; hsa-miR-527
Annotations derived over miRTarBase (Gene Ontology)	negative regulation of serotonin uptake GO0051612	over-represented	0.0185472	0.0185472	0.613894	2.16393	6	hsa-miR-501-5p; hsa-miR-520a-5p; hsa-miR-574-5p; hsa-miR-143-3p; hsa-miR-3919; hsa-miR-605-5p
Pathways (KEGG)	Glutamatergic synapse	under-represented	0.0185559	0.0185559	0.531549	73.9898	61	hsa-miR-607; hsa-miR-4446-5p; hsa-miR-4515; hsa-miR-6755-5p; hsa-miR-4699-3p; hsa-miR-6776-3p; hsa-miR-4641; hsa-miR-3148; hsa-miR-501-5p; hsa-miR-3187-5p; hsa-miR-6747-5p; hsa-miR-483-5p; hsa-miR-222-5p; hsa-miR-520a-5p; hsa-miR-4519; hsa-miR-520h; hsa-miR-154-5p; hsa-miR-373-5p; hsa-miR-4639-5p; hsa-miR-580-5p; hsa-miR-7154-3p; hsa-miR-6504-3p; hsa-miR-320a-3p; hsa-miR-574-5p; hsa-miR-500b-3p; …
Annotations derived over miRTarBase (Gene Ontology)	positive regulation of hematopoietic progenitor cell differentiation GO1901534	over-represented	0.0185643	0.0185643	0.613894	8.4153	15	hsa-miR-4446-5p; hsa-miR-4782-3p; hsa-miR-501-5p; hsa-miR-483-5p; hsa-miR-222-5p; hsa-miR-4464; hsa-miR-320a-3p; hsa-miR-5008-5p; hsa-miR-6895-5p; hsa-miR-30a-5p; hsa-miR-200b-5p; hsa-miR-219b-3p; hsa-miR-3919; hsa-miR-518a-5p; hsa-miR-527
Annotations derived over miRTarBase (Gene Ontology)	amylin receptor signaling pathway GO0097647	over-represented	0.0186315	0.0186315	0.613894	5.46995	11	hsa-miR-3174; hsa-miR-6747-5p; hsa-miR-520a-5p; hsa-miR-4464; hsa-miR-379-3p; hsa-miR-500b-3p; hsa-miR-7111-3p; hsa-miR-877-3p; hsa-miR-938; hsa-miR-3924; hsa-miR-6884-5p
Annotations derived over miRTarBase (Gene Ontology)	testosterone dehydrogenase NADP activity GO0030283	over-represented	0.0186896	0.0186896	0.613894	0.601093	3	hsa-miR-320a-3p; hsa-miR-877-3p; hsa-miR-518c-3p
Annotations derived over miRTarBase (Gene Ontology)	positive regulation of cysteine-type endopeptidase activity involved in apoptotic signaling pathway GO2001269	over-represented	0.0187751	0.0187751	0.613894	4.08743	9	hsa-miR-6805-3p; hsa-miR-558; hsa-miR-320a-3p; hsa-miR-574-5p; hsa-miR-1255a; hsa-miR-603; hsa-miR-6130; hsa-miR-496; hsa-miR-6744-5p
Annotations derived over miRTarBase (Gene Ontology)	positive regulation of translational elongation GO0045901	over-represented	0.0188953	0.0188953	0.613894	3.42623	8	hsa-miR-6757-5p; hsa-miR-4758-5p; hsa-miR-320a-3p; hsa-miR-548ad-3p; hsa-miR-424-3p; hsa-miR-4266; hsa-miR-1255a; hsa-miR-30a-5p
Annotations derived over miRTarBase (Gene Ontology)	branching involved in blood vessel morphogenesis GO0001569	under-represented	0.0189532	0.0189532	0.613894	24.224	15	hsa-miR-607; hsa-miR-222-5p; hsa-miR-520h; hsa-miR-4732-5p; hsa-miR-320a-3p; hsa-miR-574-5p; hsa-miR-4474-3p; hsa-miR-34b-5p; hsa-miR-6766-5p; hsa-miR-603; hsa-miR-512-5p; hsa-miR-877-3p; hsa-miR-30a-5p; hsa-miR-4324; hsa-miR-3924
Annotations derived over miRTarBase (Gene Ontology)	positive regulation of macroautophagy GO0016239	over-represented	0.0189764	0.0189764	0.613894	47.7869	60	hsa-miR-33b-3p; hsa-miR-4503; hsa-miR-607; hsa-miR-4758-5p; hsa-miR-4446-5p; hsa-miR-5587-5p; hsa-miR-3674; hsa-miR-3148; hsa-miR-3935; hsa-miR-26b-3p; hsa-miR-222-5p; hsa-miR-520a-5p; hsa-miR-4519; hsa-miR-5703; hsa-miR-129-2-3p; hsa-miR-154-5p; hsa-miR-373-5p; hsa-miR-4464; hsa-miR-6504-3p; hsa-miR-574-5p; hsa-miR-6781-3p; hsa-miR-1284; hsa-miR-2681-5p; hsa-miR-548ad-3p; hsa-miR-424-3p; hsa-miR…
Annotations derived over miRTarBase (Gene Ontology)	regulation of phosphorylation GO0042325	under-represented	0.0191538	0.0191538	0.613894	7.27322	2	hsa-miR-2681-5p; hsa-miR-500b-3p
Annotations derived over miRTarBase (Gene Ontology)	adenosine transport GO0032238	under-represented	0.0192818	0.0192818	0.613894	8.77596	3	hsa-miR-34b-5p; hsa-miR-6130; hsa-miR-3612
Annotations derived over miRTarBase (Gene Ontology)	amyloid-beta formation GO0034205	under-represented	0.0192818	0.0192818	0.613894	8.77596	3	hsa-miR-328-3p; hsa-miR-6781-3p; hsa-miR-6783-3p
Annotations derived over miRTarBase (Gene Ontology)	vascular wound healing GO0061042	under-represented	0.0193386	0.0193386	0.613894	15.5683	8	hsa-miR-607; hsa-miR-501-5p; hsa-miR-5703; hsa-miR-520h; hsa-miR-320a-3p; hsa-miR-6766-5p; hsa-miR-603; hsa-miR-3924
Annotations derived over miRTarBase (Gene Ontology)	small nuclear ribonucleoprotein complex GO0030532	over-represented	0.0193608	0.0193608	0.613894	18.9945	28	hsa-miR-6749-5p; hsa-miR-4685-5p; hsa-miR-4758-5p; hsa-miR-3674; hsa-miR-4699-3p; hsa-miR-3174; hsa-miR-6735-3p; hsa-miR-3148; hsa-miR-3187-5p; hsa-miR-5703; hsa-miR-4759; hsa-miR-4797-5p; hsa-miR-320a-3p; hsa-miR-424-3p; hsa-miR-5186; hsa-miR-6783-3p; hsa-miR-4257; hsa-miR-512-5p; hsa-miR-3690; hsa-miR-877-3p; hsa-miR-1262; hsa-miR-3612; hsa-miR-510-5p; hsa-miR-6884-5p; hsa-miR-92b-3p; hsa-miR-7…
Annotations derived over miRTarBase (Gene Ontology)	positive regulation of T cell migration GO2000406	over-represented	0.0195847	0.0195847	0.613894	26.8087	37	hsa-miR-33b-3p; hsa-miR-607; hsa-miR-4446-5p; hsa-miR-6805-3p; hsa-miR-3187-3p; hsa-miR-6802-5p; hsa-miR-3187-5p; hsa-miR-4529-5p; hsa-miR-483-5p; hsa-miR-328-3p; hsa-miR-4519; hsa-miR-520h; hsa-miR-7154-3p; hsa-miR-6504-3p; hsa-miR-5008-5p; hsa-miR-574-5p; hsa-miR-548ad-3p; hsa-miR-500b-3p; hsa-miR-424-3p; hsa-miR-2278; hsa-miR-7111-3p; hsa-miR-877-3p; hsa-miR-6506-5p; hsa-miR-30a-5p; hsa-miR-43…
Pathways (KEGG)	RNA degradation	over-represented	0.0196569	0.0196569	0.531549	68.1501	81	hsa-miR-4685-5p; hsa-miR-6757-5p; hsa-miR-4758-5p; hsa-miR-4446-5p; hsa-miR-6805-3p; hsa-miR-548q; hsa-miR-5587-5p; hsa-miR-4749-3p; hsa-miR-3187-3p; hsa-miR-558; hsa-miR-6755-5p; hsa-miR-4699-3p; hsa-miR-4641; hsa-miR-6834-3p; hsa-miR-3174; hsa-miR-7843-3p; hsa-miR-501-5p; hsa-miR-4536-3p; hsa-miR-7155-5p; hsa-miR-3187-5p; hsa-miR-6747-5p; hsa-miR-4529-5p; hsa-miR-328-3p; hsa-let-7b-3p; hsa-miR-…
Annotations derived over miRTarBase (Gene Ontology)	ncRNA-mediated post-transcriptional gene silencing GO0035194	under-represented	0.0196906	0.0196906	0.613894	29.9945	20	hsa-miR-4685-5p; hsa-miR-548q; hsa-miR-5587-5p; hsa-miR-4699-3p; hsa-miR-3187-5p; hsa-miR-520a-5p; hsa-miR-1255a; hsa-miR-6783-3p; hsa-miR-6895-5p; hsa-miR-3690; hsa-miR-4700-5p; hsa-miR-6130; hsa-miR-3921; hsa-miR-6506-5p; hsa-miR-30a-5p; hsa-miR-6848-3p; hsa-miR-3649; hsa-miR-3919; hsa-miR-875-3p; hsa-miR-8081
Annotations derived over miRTarBase (Gene Ontology)	hemidesmosome GO0030056	over-represented	0.0197085	0.0197085	0.613894	8.47541	15	hsa-miR-558; hsa-miR-3174; hsa-miR-6718-5p; hsa-miR-3151-5p; hsa-miR-574-5p; hsa-miR-143-3p; hsa-miR-4257; hsa-miR-877-3p; hsa-miR-30a-5p; hsa-miR-3612; hsa-miR-6848-3p; hsa-miR-518a-5p; hsa-miR-527; hsa-miR-875-3p; hsa-miR-8081
Annotations derived over miRTarBase (Gene Ontology)	peptidyl-arginine methylation, to asymmetrical-dimethyl arginine GO0019919	over-represented	0.0198096	0.0198096	0.613894	1.08197	4	hsa-miR-6895-5p; hsa-miR-3921; hsa-miR-6505-3p; hsa-miR-3919
Annotations derived over miRTarBase (Gene Ontology)	FAD biosynthetic process GO0006747	over-represented	0.0198784	0.0198784	0.613894	0.240437	2	hsa-miR-320a-3p; hsa-miR-877-3p
Annotations derived over miRTarBase (Gene Ontology)	FMN adenylyltransferase activity GO0003919	over-represented	0.0198784	0.0198784	0.613894	0.240437	2	hsa-miR-320a-3p; hsa-miR-877-3p
Annotations derived over miRTarBase (Gene Ontology)	positive regulation of saliva secretion GO0046878	over-represented	0.0198784	0.0198784	0.613894	0.240437	2	hsa-miR-320a-3p; hsa-miR-30a-5p
Annotations derived over miRTarBase (Gene Ontology)	astrocyte activation GO0048143	over-represented	0.0199617	0.0199617	0.613894	9.25683	16	hsa-miR-548q; hsa-miR-328-3p; hsa-miR-520h; hsa-miR-6504-3p; hsa-miR-574-5p; hsa-miR-548ad-3p; hsa-miR-424-3p; hsa-miR-143-3p; hsa-miR-7111-3p; hsa-miR-938; hsa-miR-4311; hsa-miR-3924; hsa-miR-5582-3p; hsa-miR-3919; hsa-miR-518a-5p; hsa-miR-527
Annotations derived over miRTarBase (Gene Ontology)	microglial cell activation GO0001774	over-represented	0.0199688	0.0199688	0.613894	13.224	21	hsa-miR-548q; hsa-miR-328-3p; hsa-miR-520a-5p; hsa-miR-520h; hsa-miR-6504-3p; hsa-miR-4254; hsa-miR-548ad-3p; hsa-miR-424-3p; hsa-miR-143-3p; hsa-miR-7111-3p; hsa-miR-938; hsa-miR-6764-3p; hsa-miR-4311; hsa-miR-3612; hsa-miR-3924; hsa-miR-6884-5p; hsa-miR-5582-3p; hsa-miR-3919; hsa-miR-518a-5p; hsa-miR-527; hsa-miR-605-5p
Annotations derived over miRTarBase (Gene Ontology)	preribosome binding GO1990275	under-represented	0.0200936	0.0200936	0.613894	10.1585	4	hsa-miR-1264; hsa-miR-6766-5p; hsa-miR-877-3p; hsa-miR-3919
Annotations derived over miRTarBase (Gene Ontology)	cytoskeleton GO0005856	under-represented	0.0200949	0.0200949	0.613894	100.383	88	hsa-miR-5572; hsa-miR-33b-3p; hsa-miR-4685-5p; hsa-miR-4632-5p; hsa-miR-4446-5p; hsa-miR-6743-3p; hsa-miR-6805-3p; hsa-miR-5587-5p; hsa-miR-514a-5p; hsa-miR-558; hsa-miR-4515; hsa-miR-6802-5p; hsa-miR-6834-3p; hsa-miR-3174; hsa-miR-7843-3p; hsa-miR-6735-3p; hsa-miR-3148; hsa-miR-4536-3p; hsa-miR-7155-5p; hsa-miR-3187-5p; hsa-miR-6747-5p; hsa-miR-483-5p; hsa-miR-3935; hsa-miR-328-3p; hsa-miR-222-5…
Annotations derived over miRTarBase (Gene Ontology)	histone H3-K27 demethylation GO0071557	under-represented	0.0201936	0.0201936	0.613894	8.71585	3	hsa-miR-4749-3p; hsa-miR-4515; hsa-miR-3151-5p
Annotations derived over miRTarBase (Gene Ontology)	axonal transport GO0098930	over-represented	0.0202176	0.0202176	0.613894	1.62295	5	hsa-miR-548q; hsa-miR-520h; hsa-miR-938; hsa-miR-518a-5p; hsa-miR-527
Annotations derived over miRTarBase (Gene Ontology)	protein kinase A binding GO0051018	under-represented	0.0202723	0.0202723	0.613894	29.9344	20	hsa-miR-3187-3p; hsa-miR-3174; hsa-miR-483-5p; hsa-miR-328-3p; hsa-miR-4797-5p; hsa-miR-656-3p; hsa-miR-603; hsa-miR-1914-3p; hsa-miR-877-3p; hsa-miR-6130; hsa-miR-196b-3p; hsa-miR-4311; hsa-miR-3612; hsa-miR-4672; hsa-miR-92b-3p; hsa-miR-1252-5p; hsa-miR-6891-3p; hsa-miR-518a-5p; hsa-miR-527; hsa-miR-875-3p
Annotations derived over miRTarBase (Gene Ontology)	outflow tract septum morphogenesis GO0003148	under-represented	0.0202989	0.0202989	0.613894	36.7268	26	hsa-miR-4446-5p; hsa-miR-4782-3p; hsa-miR-5703; hsa-miR-520h; hsa-miR-4732-5p; hsa-miR-154-5p; hsa-miR-373-5p; hsa-miR-1264; hsa-miR-320a-3p; hsa-miR-574-5p; hsa-miR-4445-5p; hsa-miR-6783-3p; hsa-miR-34b-5p; hsa-miR-656-3p; hsa-miR-603; hsa-miR-3690; hsa-miR-4700-5p; hsa-miR-6130; hsa-miR-6506-5p; hsa-miR-5195-5p; hsa-miR-4324; hsa-miR-92b-3p; hsa-miR-5582-3p; hsa-miR-219b-3p; hsa-miR-6891-3p; hs…
Annotations derived over miRTarBase (Gene Ontology)	canonical Wnt signaling pathway involved in negative regulation of apoptotic process GO0044336	over-represented	0.0203477	0.0203477	0.613894	2.82514	7	hsa-miR-607; hsa-miR-520h; hsa-miR-320a-3p; hsa-miR-4474-3p; hsa-miR-34b-5p; hsa-miR-512-5p; hsa-miR-30a-5p
Annotations derived over miRTarBase (Gene Ontology)	canonical Wnt signaling pathway involved in positive regulation of cardiac outflow tract cell proliferation GO0061324	over-represented	0.0203477	0.0203477	0.613894	2.82514	7	hsa-miR-607; hsa-miR-520h; hsa-miR-320a-3p; hsa-miR-4474-3p; hsa-miR-34b-5p; hsa-miR-512-5p; hsa-miR-30a-5p
Annotations derived over miRTarBase (Gene Ontology)	mesenchymal stem cell differentiation GO0072497	over-represented	0.0203477	0.0203477	0.613894	2.82514	7	hsa-miR-607; hsa-miR-520h; hsa-miR-320a-3p; hsa-miR-4474-3p; hsa-miR-34b-5p; hsa-miR-512-5p; hsa-miR-30a-5p
Annotations derived over miRTarBase (Gene Ontology)	otolith morphogenesis GO0032474	over-represented	0.0203477	0.0203477	0.613894	2.82514	7	hsa-miR-607; hsa-miR-3187-5p; hsa-miR-4797-5p; hsa-miR-4464; hsa-miR-4257; hsa-miR-3612; hsa-miR-759
Annotations derived over miRTarBase (Gene Ontology)	protein-arginine omega-N monomethyltransferase activity GO0035241	over-represented	0.0203477	0.0203477	0.613894	2.82514	7	hsa-miR-656-3p; hsa-miR-6895-5p; hsa-miR-877-3p; hsa-miR-3921; hsa-miR-30a-5p; hsa-miR-6505-3p; hsa-miR-3919
Annotations derived over miRTarBase (Gene Ontology)	regulation of fibroblast proliferation GO0048145	over-represented	0.0203477	0.0203477	0.613894	2.82514	7	hsa-miR-607; hsa-miR-520h; hsa-miR-320a-3p; hsa-miR-4474-3p; hsa-miR-34b-5p; hsa-miR-512-5p; hsa-miR-30a-5p
Annotations derived over miRTarBase (Gene Ontology)	canonical Wnt signaling pathway GO0060070	over-represented	0.0206638	0.0206638	0.613894	55.6011	68	hsa-miR-5572; hsa-miR-4685-5p; hsa-miR-607; hsa-miR-3187-3p; hsa-miR-6755-5p; hsa-miR-4641; hsa-miR-2117; hsa-miR-3187-5p; hsa-miR-4529-5p; hsa-miR-328-3p; hsa-let-7b-3p; hsa-miR-4519; hsa-miR-5703; hsa-miR-3617-5p; hsa-miR-520h; hsa-miR-4759; hsa-miR-129-2-3p; hsa-miR-154-5p; hsa-miR-1251-5p; hsa-miR-373-5p; hsa-miR-3151-5p; hsa-miR-4639-5p; hsa-miR-580-5p; hsa-miR-6504-3p; hsa-miR-320a-3p; hsa-…
Annotations derived over miRTarBase (Gene Ontology)	regulation of monoatomic ion transmembrane transporter activity GO0032412	over-represented	0.0208327	0.0208327	0.613894	3.48634	8	hsa-miR-4446-5p; hsa-miR-4782-3p; hsa-miR-520h; hsa-miR-373-5p; hsa-miR-4445-5p; hsa-miR-5186; hsa-miR-6130; hsa-miR-4311
Pathways (KEGG)	Amino sugar and nucleotide sugar metabolism	under-represented	0.020883	0.020883	0.531549	33.2924	23	hsa-miR-6805-3p; hsa-miR-6834-3p; hsa-miR-3187-5p; hsa-miR-483-5p; hsa-miR-328-3p; hsa-miR-5703; hsa-miR-6504-3p; hsa-miR-320a-3p; hsa-miR-574-5p; hsa-miR-4254; hsa-miR-143-3p; hsa-miR-4257; hsa-miR-603; hsa-miR-877-3p; hsa-miR-4700-5p; hsa-miR-30a-5p; hsa-miR-3612; hsa-miR-3924; hsa-miR-496; hsa-miR-6884-5p; hsa-miR-92b-3p; hsa-miR-5582-3p; hsa-miR-6891-3p
Annotations derived over miRTarBase (Gene Ontology)	bicellular tight junction GO0005923	under-represented	0.020972	0.020972	0.613894	66.541	54	hsa-miR-4503; hsa-miR-4632-5p; hsa-miR-1587; hsa-miR-4446-5p; hsa-miR-514a-5p; hsa-miR-3187-3p; hsa-miR-3148; hsa-miR-3187-5p; hsa-miR-4529-5p; hsa-miR-3935; hsa-miR-5703; hsa-miR-520h; hsa-miR-4797-5p; hsa-miR-373-5p; hsa-miR-4639-5p; hsa-miR-7154-3p; hsa-miR-6504-3p; hsa-miR-320a-3p; hsa-miR-5008-5p; hsa-miR-574-5p; hsa-miR-4254; hsa-miR-379-3p; hsa-miR-5186; hsa-miR-6783-3p; hsa-miR-3667-5p; h…
Annotations derived over miRTarBase (Gene Ontology)	cardiac ventricle morphogenesis GO0003208	under-represented	0.0209853	0.0209853	0.613894	10.0984	4	hsa-miR-4699-3p; hsa-miR-1264; hsa-miR-30a-5p; hsa-miR-6884-5p
Annotations derived over miRTarBase (Gene Ontology)	positive regulation of voltage-gated calcium channel activity GO1901387	under-represented	0.0209853	0.0209853	0.613894	10.0984	4	hsa-miR-520h; hsa-miR-656-3p; hsa-miR-30a-5p; hsa-miR-875-3p
Annotations derived over miRTarBase (Gene Ontology)	regulation of actin filament-based process GO0032970	over-represented	0.0210694	0.0210694	0.613894	2.22404	6	hsa-miR-3187-3p; hsa-miR-4257; hsa-miR-4324; hsa-miR-3159; hsa-miR-219b-3p; hsa-miR-539-5p
Annotations derived over miRTarBase (Gene Ontology)	response to ionizing radiation GO0010212	under-represented	0.0210815	0.0210815	0.613894	35.5246	25	hsa-miR-4632-5p; hsa-miR-5587-5p; hsa-miR-501-5p; hsa-miR-328-3p; hsa-miR-1264; hsa-miR-3151-5p; hsa-miR-580-5p; hsa-miR-4464; hsa-miR-6504-3p; hsa-miR-320a-3p; hsa-miR-5008-5p; hsa-miR-574-5p; hsa-miR-625-3p; hsa-miR-500b-3p; hsa-miR-1255a; hsa-miR-4257; hsa-miR-1914-3p; hsa-miR-877-3p; hsa-miR-30a-5p; hsa-miR-3612; hsa-miR-6848-3p; hsa-miR-6884-5p; hsa-miR-92b-3p; hsa-miR-219b-3p; hsa-miR-6744-…
Annotations derived over miRTarBase (Gene Ontology)	RISC complex assembly GO0070922	under-represented	0.0211608	0.0211608	0.613894	37.7486	27	hsa-miR-4632-5p; hsa-miR-4699-3p; hsa-miR-6834-3p; hsa-miR-328-3p; hsa-miR-520a-5p; hsa-miR-154-5p; hsa-miR-1251-5p; hsa-miR-6504-3p; hsa-miR-320a-3p; hsa-miR-4266; hsa-miR-1255a; hsa-miR-6783-3p; hsa-miR-34b-5p; hsa-miR-6895-5p; hsa-miR-603; hsa-miR-3690; hsa-miR-877-3p; hsa-miR-4700-5p; hsa-miR-6130; hsa-miR-3921; hsa-miR-6506-5p; hsa-miR-30a-5p; hsa-miR-6848-3p; hsa-miR-3649; hsa-miR-219b-3p; …
Annotations derived over miRTarBase (Gene Ontology)	polyubiquitin modification-dependent protein binding GO0031593	under-represented	0.0212104	0.0212104	0.613894	27.5301	18	hsa-miR-7843-3p; hsa-miR-520h; hsa-miR-373-5p; hsa-miR-1264; hsa-miR-3151-5p; hsa-miR-580-5p; hsa-miR-320a-3p; hsa-miR-574-5p; hsa-miR-2681-5p; hsa-miR-500b-3p; hsa-miR-512-5p; hsa-miR-1914-3p; hsa-miR-6506-5p; hsa-miR-30a-5p; hsa-miR-6848-3p; hsa-miR-92b-3p; hsa-miR-1252-5p; hsa-miR-539-5p
Annotations derived over miRTarBase (Gene Ontology)	protein targeting GO0006605	under-represented	0.0212104	0.0212104	0.613894	27.5301	18	hsa-miR-3187-3p; hsa-miR-558; hsa-miR-7843-3p; hsa-miR-483-5p; hsa-miR-328-3p; hsa-miR-4797-5p; hsa-miR-373-5p; hsa-miR-4257; hsa-miR-603; hsa-miR-512-5p; hsa-miR-877-3p; hsa-miR-6130; hsa-miR-4311; hsa-miR-4324; hsa-miR-510-5p; hsa-miR-6884-5p; hsa-miR-92b-3p; hsa-miR-759
Annotations derived over miRTarBase (Gene Ontology)	cerebellar granule cell differentiation GO0021707	over-represented	0.0213544	0.0213544	0.613894	4.86885	10	hsa-miR-3187-3p; hsa-miR-4515; hsa-miR-4529-5p; hsa-miR-520h; hsa-miR-574-5p; hsa-miR-2681-5p; hsa-miR-30a-5p; hsa-miR-3924; hsa-miR-539-5p; hsa-miR-3919
Annotations derived over miRTarBase (Gene Ontology)	mitochondrial respiratory chain complex assembly GO0033108	over-represented	0.0213544	0.0213544	0.613894	4.86885	10	hsa-miR-33b-3p; hsa-miR-501-5p; hsa-miR-129-2-3p; hsa-miR-5008-5p; hsa-miR-6781-3p; hsa-miR-3690; hsa-miR-877-3p; hsa-miR-6130; hsa-miR-219b-3p; hsa-miR-6505-3p
Annotations derived over miRTarBase (Gene Ontology)	apoptotic process involved in development GO1902742	under-represented	0.0215683	0.0215683	0.613894	17.9126	10	hsa-miR-4632-5p; hsa-miR-4446-5p; hsa-miR-520h; hsa-miR-5186; hsa-miR-6130; hsa-miR-3924; hsa-miR-3649; hsa-miR-92b-3p; hsa-miR-5582-3p; hsa-miR-1252-5p
Annotations derived over miRTarBase (Gene Ontology)	ribosome disassembly GO0032790	over-represented	0.0216138	0.0216138	0.613894	14.9672	23	hsa-miR-607; hsa-miR-5587-5p; hsa-miR-3187-3p; hsa-miR-558; hsa-miR-4515; hsa-miR-6776-3p; hsa-miR-3148; hsa-miR-3187-5p; hsa-miR-4529-5p; hsa-miR-3935; hsa-miR-320a-3p; hsa-miR-5186; hsa-miR-3667-5p; hsa-miR-4257; hsa-miR-6766-5p; hsa-miR-603; hsa-miR-877-3p; hsa-miR-1255b-2-3p; hsa-miR-30a-5p; hsa-miR-3612; hsa-miR-6848-3p; hsa-miR-6884-5p; hsa-miR-4999-5p
Annotations derived over miRTarBase (Gene Ontology)	determination of leftright symmetry GO0007368	under-represented	0.0216954	0.0216954	0.613894	16.6503	9	hsa-miR-3187-3p; hsa-miR-6802-5p; hsa-miR-3148; hsa-miR-4266; hsa-miR-1914-3p; hsa-miR-30a-5p; hsa-miR-4324; hsa-miR-3612; hsa-miR-6848-3p
Annotations derived over miRTarBase (Gene Ontology)	positive regulation of integrin-mediated signaling pathway GO2001046	under-represented	0.0216954	0.0216954	0.613894	16.6503	9	hsa-miR-4503; hsa-miR-3187-3p; hsa-miR-4529-5p; hsa-miR-5703; hsa-miR-373-5p; hsa-miR-3151-5p; hsa-miR-1914-3p; hsa-miR-92b-3p; hsa-miR-539-5p
Annotations derived over miRTarBase (Gene Ontology)	proton motive force-driven ATP synthesis GO0015986	under-represented	0.0219947	0.0219947	0.613894	19.1148	11	hsa-miR-4446-5p; hsa-miR-483-5p; hsa-miR-373-5p; hsa-miR-320a-3p; hsa-miR-4257; hsa-miR-6895-5p; hsa-miR-877-3p; hsa-miR-1262; hsa-miR-4672; hsa-miR-92b-3p; hsa-miR-219b-3p
Annotations derived over miRTarBase (Gene Ontology)	positive regulation of phosphoprotein phosphatase activity GO0032516	under-represented	0.0220191	0.0220191	0.613894	36.5464	26	hsa-miR-4699-3p; hsa-miR-4641; hsa-miR-3148; hsa-miR-501-5p; hsa-miR-5703; hsa-miR-3617-5p; hsa-miR-4639-5p; hsa-miR-320a-3p; hsa-miR-574-5p; hsa-miR-143-3p; hsa-miR-4257; hsa-miR-6766-5p; hsa-miR-7111-3p; hsa-miR-1914-3p; hsa-miR-877-3p; hsa-miR-6130; hsa-miR-634; hsa-miR-30a-5p; hsa-miR-4311; hsa-miR-3612; hsa-miR-3924; hsa-miR-496; hsa-miR-510-5p; hsa-miR-6884-5p; hsa-miR-5582-3p; hsa-miR-539-…
Annotations derived over miRTarBase (Gene Ontology)	negative regulation of potassium ion transmembrane transport GO1901380	over-represented	0.0221117	0.0221117	0.613894	10.9399	18	hsa-miR-558; hsa-miR-4515; hsa-miR-7843-3p; hsa-miR-328-3p; hsa-miR-5703; hsa-miR-520h; hsa-miR-556-5p; hsa-miR-6504-3p; hsa-miR-5186; hsa-miR-4257; hsa-miR-34b-5p; hsa-miR-656-3p; hsa-miR-3690; hsa-miR-30a-5p; hsa-miR-3612; hsa-miR-3924; hsa-miR-539-5p; hsa-miR-766-5p
Annotations derived over miRTarBase (Gene Ontology)	membrane repolarization during action potential GO0086011	under-represented	0.0221395	0.0221395	0.613894	8.59563	3	hsa-miR-3187-5p; hsa-miR-328-3p; hsa-miR-5703
Annotations derived over miRTarBase (Gene Ontology)	transmembrane transport GO0055085	over-represented	0.0222809	0.0222809	0.613894	56.7432	69	hsa-miR-4685-5p; hsa-miR-4632-5p; hsa-miR-6757-5p; hsa-miR-607; hsa-miR-4758-5p; hsa-miR-1587; hsa-miR-4446-5p; hsa-miR-548q; hsa-miR-514a-5p; hsa-miR-3187-3p; hsa-miR-558; hsa-miR-3674; hsa-miR-3148; hsa-miR-7155-5p; hsa-miR-26b-3p; hsa-miR-328-3p; hsa-let-7b-3p; hsa-miR-5703; hsa-miR-520h; hsa-miR-4797-5p; hsa-miR-373-5p; hsa-miR-1264; hsa-miR-580-5p; hsa-miR-4464; hsa-miR-6504-3p; hsa-miR-320a…
Annotations derived over miRTarBase (Gene Ontology)	osteoblast development GO0002076	over-represented	0.0223192	0.0223192	0.613894	9.37705	16	hsa-miR-5572; hsa-miR-3187-5p; hsa-miR-6747-5p; hsa-miR-4797-5p; hsa-miR-4464; hsa-miR-6504-3p; hsa-miR-5008-5p; hsa-miR-574-5p; hsa-miR-6766-5p; hsa-miR-877-3p; hsa-miR-6506-5p; hsa-miR-5582-3p; hsa-miR-518a-5p; hsa-miR-527; hsa-miR-759; hsa-miR-605-5p
Annotations derived over miRTarBase (Gene Ontology)	histone H2B conserved C-terminal lysine ubiquitination GO0071894	over-represented	0.022572	0.022572	0.613894	15.0273	23	hsa-miR-33b-3p; hsa-miR-3674; hsa-miR-4641; hsa-miR-3174; hsa-miR-483-5p; hsa-miR-4732-5p; hsa-miR-154-5p; hsa-miR-373-5p; hsa-miR-1264; hsa-miR-3151-5p; hsa-miR-548ad-3p; hsa-miR-424-3p; hsa-miR-5186; hsa-miR-6766-5p; hsa-miR-877-3p; hsa-miR-6780b-3p; hsa-miR-1262; hsa-miR-4311; hsa-miR-4672; hsa-miR-1252-5p; hsa-miR-219b-3p; hsa-miR-539-5p; hsa-miR-3919
Pathways (KEGG)	Mannose type O-glycan biosynthesis	under-represented	0.0225917	0.0225917	0.531549	22.6966	14	hsa-miR-5572; hsa-miR-6805-3p; hsa-miR-4749-3p; hsa-miR-4641; hsa-miR-4536-3p; hsa-miR-625-3p; hsa-miR-143-3p; hsa-miR-6766-5p; hsa-miR-6895-5p; hsa-miR-4700-5p; hsa-miR-30a-5p; hsa-miR-219b-3p; hsa-miR-875-3p; hsa-miR-766-5p
Annotations derived over miRTarBase (Gene Ontology)	very long-chain fatty acid metabolic process GO0000038	over-represented	0.0226194	0.0226194	0.613894	19.235	28	hsa-miR-4685-5p; hsa-miR-4446-5p; hsa-miR-558; hsa-miR-4699-3p; hsa-miR-3187-5p; hsa-miR-520h; hsa-miR-4759; hsa-miR-154-5p; hsa-miR-3151-5p; hsa-miR-4474-3p; hsa-miR-4257; hsa-miR-191-5p; hsa-miR-6766-5p; hsa-miR-656-3p; hsa-miR-7111-3p; hsa-miR-877-3p; hsa-miR-3921; hsa-miR-6506-5p; hsa-miR-3612; hsa-miR-4672; hsa-miR-6884-5p; hsa-miR-92b-3p; hsa-miR-219b-3p; hsa-miR-539-5p; hsa-miR-3919; hsa-m…
Annotations derived over miRTarBase (Gene Ontology)	odorant binding GO0005549	over-represented	0.0226559	0.0226559	0.613894	2.88525	7	hsa-miR-607; hsa-miR-501-5p; hsa-miR-5186; hsa-miR-4257; hsa-miR-3612; hsa-miR-92b-3p; hsa-miR-539-5p
Annotations derived over miRTarBase (Gene Ontology)	regulation of cilium movement GO0003352	over-represented	0.0226559	0.0226559	0.613894	2.88525	7	hsa-miR-4749-3p; hsa-miR-328-3p; hsa-miR-1251-5p; hsa-miR-373-5p; hsa-miR-4639-5p; hsa-miR-518a-5p; hsa-miR-527
Annotations derived over miRTarBase (Gene Ontology)	mitochondrial proton-transporting ATP synthase complex GO0005753	under-represented	0.0227468	0.0227468	0.613894	19.0546	11	hsa-miR-4446-5p; hsa-miR-483-5p; hsa-miR-373-5p; hsa-miR-320a-3p; hsa-miR-4257; hsa-miR-6895-5p; hsa-miR-877-3p; hsa-miR-1262; hsa-miR-4672; hsa-miR-92b-3p; hsa-miR-219b-3p
Annotations derived over miRTarBase (Gene Ontology)	pre-miRNA processing GO0031054	under-represented	0.0229771	0.0229771	0.613894	40.8743	30	hsa-miR-4632-5p; hsa-miR-4699-3p; hsa-miR-6834-3p; hsa-miR-328-3p; hsa-miR-520a-5p; hsa-miR-154-5p; hsa-miR-1251-5p; hsa-miR-4797-5p; hsa-miR-6504-3p; hsa-miR-320a-3p; hsa-miR-2681-5p; hsa-miR-4266; hsa-miR-1255a; hsa-miR-6783-3p; hsa-miR-34b-5p; hsa-miR-6895-5p; hsa-miR-603; hsa-miR-3690; hsa-miR-877-3p; hsa-miR-4700-5p; hsa-miR-6130; hsa-miR-3921; hsa-miR-6506-5p; hsa-miR-30a-5p; hsa-miR-6848-3…
Annotations derived over miRTarBase (Gene Ontology)	molecular condensate scaffold activity GO0140693	over-represented	0.0230012	0.0230012	0.613894	41.6557	53	hsa-miR-607; hsa-miR-4446-5p; hsa-miR-5587-5p; hsa-miR-3187-3p; hsa-miR-558; hsa-miR-3674; hsa-miR-4699-3p; hsa-miR-6802-5p; hsa-miR-4641; hsa-miR-7843-3p; hsa-miR-3187-5p; hsa-miR-483-5p; hsa-miR-26b-3p; hsa-miR-222-5p; hsa-miR-5703; hsa-miR-520h; hsa-miR-4797-5p; hsa-miR-7702; hsa-miR-1264; hsa-miR-4464; hsa-miR-6504-3p; hsa-miR-320a-3p; hsa-miR-2681-5p; hsa-miR-379-3p; hsa-miR-424-3p; hsa-miR-…
Annotations derived over miRTarBase (Gene Ontology)	regulation of cellular response to hypoxia GO1900037	over-represented	0.0230186	0.0230186	0.613894	6.37158	12	hsa-miR-3187-5p; hsa-miR-483-5p; hsa-miR-4797-5p; hsa-miR-373-5p; hsa-miR-574-5p; hsa-miR-625-3p; hsa-miR-379-3p; hsa-miR-512-5p; hsa-miR-30a-5p; hsa-miR-496; hsa-miR-510-5p; hsa-miR-759
Annotations derived over miRTarBase (Gene Ontology)	UTP binding GO0002134	over-represented	0.0230972	0.0230972	0.613894	4.92896	10	hsa-miR-558; hsa-miR-6504-3p; hsa-miR-5186; hsa-miR-4257; hsa-miR-512-5p; hsa-miR-3612; hsa-miR-496; hsa-miR-510-5p; hsa-miR-6884-5p; hsa-miR-5582-3p
Annotations derived over miRTarBase (Gene Ontology)	protein K63-linked ubiquitination GO0070534	over-represented	0.0232488	0.0232488	0.613894	59.7486	72	hsa-miR-5572; hsa-miR-323b-5p; hsa-miR-1587; hsa-miR-6805-3p; hsa-miR-5587-5p; hsa-miR-514a-5p; hsa-miR-3187-3p; hsa-miR-558; hsa-miR-3674; hsa-miR-6755-5p; hsa-miR-4782-3p; hsa-miR-3174; hsa-miR-7843-3p; hsa-miR-6735-3p; hsa-miR-3148; hsa-miR-501-5p; hsa-miR-3187-5p; hsa-miR-483-5p; hsa-miR-3935; hsa-miR-328-3p; hsa-miR-4519; hsa-miR-5703; hsa-miR-3617-5p; hsa-miR-520h; hsa-miR-4759; hsa-miR-129…
Annotations derived over miRTarBase (Gene Ontology)	positive regulation of prostaglandin biosynthetic process GO0031394	over-represented	0.0234522	0.0234522	0.613894	1.68306	5	hsa-miR-558; hsa-miR-379-3p; hsa-miR-143-3p; hsa-miR-877-3p; hsa-miR-30a-5p
Annotations derived over miRTarBase (Gene Ontology)	regulation of growth GO0040008	under-represented	0.0242594	0.0242594	0.613894	8.47541	3	hsa-miR-5186; hsa-miR-4305; hsa-miR-8081
Pathways (KEGG)	Folate biosynthesis	under-represented	0.0243559	0.0243559	0.531549	17.6998	10	hsa-miR-4503; hsa-miR-4758-5p; hsa-miR-6805-3p; hsa-miR-3187-3p; hsa-miR-3174; hsa-miR-320a-3p; hsa-miR-6848-3p; hsa-miR-6884-5p; hsa-miR-92b-3p; hsa-miR-3919
Annotations derived over miRTarBase (Gene Ontology)	epithelium migration GO0090132	over-represented	0.0245838	0.0245838	0.613894	0.661202	3	hsa-miR-7154-3p; hsa-miR-759; hsa-miR-766-5p
Annotations derived over miRTarBase (Gene Ontology)	amyloid precursor protein catabolic process GO0042987	under-represented	0.024732	0.024732	0.613894	11.2404	5	hsa-miR-328-3p; hsa-miR-6783-3p; hsa-miR-7111-3p; hsa-miR-877-3p; hsa-miR-92b-3p
Annotations derived over miRTarBase (Gene Ontology)	negative regulation of wound healing, spreading of epidermal cells GO1903690	under-represented	0.024732	0.024732	0.613894	11.2404	5	hsa-miR-607; hsa-miR-320a-3p; hsa-miR-603; hsa-miR-518c-3p; hsa-miR-92b-3p
Annotations derived over miRTarBase (Gene Ontology)	positive regulation of endoplasmic reticulum tubular network organization GO1903373	under-represented	0.024732	0.024732	0.613894	11.2404	5	hsa-let-7b-3p; hsa-miR-6504-3p; hsa-miR-656-3p; hsa-miR-6506-5p; hsa-miR-6884-5p
Annotations derived over miRTarBase (Gene Ontology)	RNA transport GO0050658	over-represented	0.0248835	0.0248835	0.613894	9.49727	16	hsa-miR-4446-5p; hsa-miR-3187-3p; hsa-miR-4641; hsa-miR-7843-3p; hsa-miR-6747-5p; hsa-miR-4519; hsa-miR-3151-5p; hsa-miR-6781-3p; hsa-miR-191-5p; hsa-miR-6766-5p; hsa-miR-877-3p; hsa-miR-30a-5p; hsa-miR-5582-3p; hsa-miR-539-5p; hsa-miR-6744-5p; hsa-miR-605-5p
Annotations derived over miRTarBase (Gene Ontology)	negative regulation of transforming growth factor beta2 production GO0032912	under-represented	0.0249349	0.0249349	0.613894	12.5628	6	hsa-miR-5703; hsa-miR-154-5p; hsa-miR-603; hsa-miR-6130; hsa-miR-4324; hsa-miR-92b-3p
Annotations derived over miRTarBase (Gene Ontology)	skin epidermis development GO0098773	under-represented	0.0249349	0.0249349	0.613894	12.5628	6	hsa-miR-5703; hsa-miR-154-5p; hsa-miR-603; hsa-miR-6130; hsa-miR-4324; hsa-miR-92b-3p
Annotations derived over miRTarBase (Gene Ontology)	regulation of centromeric sister chromatid cohesion GO0070602	over-represented	0.0249412	0.0249412	0.613894	4.98907	10	hsa-miR-607; hsa-miR-3148; hsa-miR-3617-5p; hsa-miR-520h; hsa-miR-320a-3p; hsa-miR-4474-3p; hsa-miR-34b-5p; hsa-miR-2278; hsa-miR-512-5p; hsa-miR-30a-5p
Annotations derived over miRTarBase (Gene Ontology)	choline transport GO0015871	over-represented	0.0251245	0.0251245	0.613894	3.60656	8	hsa-miR-4797-5p; hsa-miR-320a-3p; hsa-miR-574-5p; hsa-miR-2681-5p; hsa-miR-603; hsa-miR-6506-5p; hsa-miR-4311; hsa-miR-6744-5p
Annotations derived over miRTarBase (Gene Ontology)	nose development GO0043584	over-represented	0.0251245	0.0251245	0.613894	3.60656	8	hsa-miR-4782-3p; hsa-miR-1264; hsa-miR-5186; hsa-miR-603; hsa-miR-877-3p; hsa-miR-4700-5p; hsa-miR-30a-5p; hsa-miR-759
Annotations derived over miRTarBase (Gene Ontology)	3-flap-structured DNA binding GO0070337	over-represented	0.0251396	0.0251396	0.613894	2.94536	7	hsa-miR-4464; hsa-miR-7154-3p; hsa-miR-500b-3p; hsa-miR-6506-5p; hsa-miR-4311; hsa-miR-1252-5p; hsa-miR-766-5p
Annotations derived over miRTarBase (Gene Ontology)	cellular response to diacyl bacterial lipopeptide GO0071726	over-represented	0.0251396	0.0251396	0.613894	2.94536	7	hsa-miR-3187-3p; hsa-miR-501-5p; hsa-miR-4529-5p; hsa-miR-154-5p; hsa-miR-2681-5p; hsa-miR-143-3p; hsa-miR-6848-3p
Annotations derived over miRTarBase (Gene Ontology)	multicellular organism aging GO0010259	over-represented	0.0251396	0.0251396	0.613894	2.94536	7	hsa-miR-4464; hsa-miR-7154-3p; hsa-miR-500b-3p; hsa-miR-6506-5p; hsa-miR-4311; hsa-miR-1252-5p; hsa-miR-766-5p
Annotations derived over miRTarBase (Gene Ontology)	positive regulation of mRNA cleavage GO0031439	over-represented	0.0251396	0.0251396	0.613894	2.94536	7	hsa-miR-607; hsa-miR-3935; hsa-miR-320a-3p; hsa-miR-2681-5p; hsa-miR-3668; hsa-miR-5582-3p; hsa-miR-875-3p
Annotations derived over miRTarBase (Gene Ontology)	positive regulation of pro-B cell differentiation GO2000975	over-represented	0.0251396	0.0251396	0.613894	2.94536	7	hsa-miR-607; hsa-miR-3935; hsa-miR-320a-3p; hsa-miR-2681-5p; hsa-miR-3668; hsa-miR-5582-3p; hsa-miR-875-3p
Annotations derived over miRTarBase (Gene Ontology)	positive regulation of strand invasion GO0098530	over-represented	0.0251396	0.0251396	0.613894	2.94536	7	hsa-miR-4464; hsa-miR-7154-3p; hsa-miR-500b-3p; hsa-miR-6506-5p; hsa-miR-4311; hsa-miR-1252-5p; hsa-miR-766-5p
Annotations derived over miRTarBase (Gene Ontology)	glutamate receptor binding GO0035254	under-represented	0.0253888	0.0253888	0.613894	8.4153	3	hsa-miR-520h; hsa-miR-6783-3p; hsa-miR-6506-5p
Annotations derived over miRTarBase (Gene Ontology)	regulation of peroxisome organization GO1900063	under-represented	0.0253888	0.0253888	0.613894	8.4153	3	hsa-miR-3187-3p; hsa-miR-483-5p; hsa-miR-92b-3p
Annotations derived over miRTarBase (Gene Ontology)	negative regulation of long-term synaptic potentiation GO1900272	over-represented	0.0255451	0.0255451	0.613894	18.5738	27	hsa-miR-4446-5p; hsa-miR-4699-3p; hsa-miR-6802-5p; hsa-miR-328-3p; hsa-miR-520h; hsa-miR-7702; hsa-miR-1264; hsa-miR-6504-3p; hsa-miR-320a-3p; hsa-miR-5008-5p; hsa-miR-2681-5p; hsa-miR-548ad-3p; hsa-miR-379-3p; hsa-miR-424-3p; hsa-miR-1255a; hsa-miR-7111-3p; hsa-miR-938; hsa-miR-634; hsa-miR-30a-5p; hsa-miR-4311; hsa-miR-3924; hsa-miR-92b-3p; hsa-miR-5582-3p; hsa-miR-4999-5p; hsa-miR-219b-3p; hsa…
Annotations derived over miRTarBase (Gene Ontology)	actin filament fragmentation GO0030043	under-represented	0.0260187	0.0260187	0.613894	9.79781	4	hsa-miR-520h; hsa-miR-603; hsa-miR-1914-3p; hsa-miR-877-3p
Annotations derived over miRTarBase (Gene Ontology)	negative regulation of actin filament polymerization GO0030837	over-represented	0.0261308	0.0261308	0.613894	23.8033	33	hsa-miR-6757-5p; hsa-miR-4446-5p; hsa-miR-6743-3p; hsa-miR-3187-3p; hsa-miR-4699-3p; hsa-miR-4641; hsa-miR-4782-3p; hsa-miR-3174; hsa-miR-3187-5p; hsa-let-7b-3p; hsa-miR-4732-5p; hsa-miR-4797-5p; hsa-miR-373-5p; hsa-miR-3151-5p; hsa-miR-320a-3p; hsa-miR-574-5p; hsa-miR-4445-5p; hsa-miR-424-3p; hsa-miR-603; hsa-miR-3690; hsa-miR-877-3p; hsa-miR-6780b-3p; hsa-miR-30a-5p; hsa-miR-4311; hsa-miR-3924;…
Annotations derived over miRTarBase (Gene Ontology)	microtubule organizing center GO0005815	under-represented	0.0261638	0.0261638	0.613894	35.0437	25	hsa-miR-4758-5p; hsa-miR-1587; hsa-miR-5587-5p; hsa-miR-3187-3p; hsa-miR-3148; hsa-miR-501-5p; hsa-miR-3187-5p; hsa-miR-328-3p; hsa-miR-4797-5p; hsa-miR-373-5p; hsa-miR-3151-5p; hsa-miR-320a-3p; hsa-miR-34b-5p; hsa-miR-877-3p; hsa-miR-3921; hsa-miR-30a-5p; hsa-miR-587; hsa-miR-92b-3p; hsa-miR-539-5p; hsa-miR-3919; hsa-miR-759; hsa-miR-875-3p; hsa-miR-8081; hsa-miR-766-5p; hsa-miR-378g
Annotations derived over miRTarBase (Gene Ontology)	cerebellar Purkinje cell differentiation GO0021702	over-represented	0.02628	0.02628	0.613894	6.4918	12	hsa-miR-3187-3p; hsa-miR-4699-3p; hsa-miR-4529-5p; hsa-miR-4797-5p; hsa-miR-320a-3p; hsa-miR-4254; hsa-miR-6783-3p; hsa-miR-512-5p; hsa-miR-3690; hsa-miR-3924; hsa-miR-92b-3p; hsa-miR-875-3p
Pathways (KEGG)	Biosynthesis of unsaturated fatty acids	over-represented	0.0263281	0.0263281	0.531549	40.0954	51	hsa-miR-4685-5p; hsa-miR-323b-5p; hsa-miR-607; hsa-miR-6805-3p; hsa-miR-5587-5p; hsa-miR-3187-3p; hsa-miR-558; hsa-miR-4515; hsa-miR-4699-3p; hsa-miR-6802-5p; hsa-miR-3148; hsa-miR-501-5p; hsa-miR-3187-5p; hsa-miR-328-3p; hsa-miR-222-5p; hsa-miR-520a-5p; hsa-miR-5703; hsa-miR-520h; hsa-miR-129-2-3p; hsa-miR-6718-5p; hsa-miR-4797-5p; hsa-miR-373-5p; hsa-miR-7702; hsa-miR-3151-5p; hsa-miR-4464; hsa…
Annotations derived over miRTarBase (Gene Ontology)	cranial nerve development GO0021545	over-represented	0.0264192	0.0264192	0.613894	4.32787	9	hsa-miR-4446-5p; hsa-miR-4782-3p; hsa-miR-4732-5p; hsa-miR-5186; hsa-miR-143-3p; hsa-miR-877-3p; hsa-miR-4700-5p; hsa-miR-4311; hsa-miR-759
Annotations derived over miRTarBase (Gene Ontology)	extrinsic component of external side of plasma membrane GO0031232	over-represented	0.0264192	0.0264192	0.613894	4.32787	9	hsa-miR-607; hsa-miR-3174; hsa-miR-483-5p; hsa-miR-520h; hsa-miR-500b-3p; hsa-miR-4700-5p; hsa-miR-30a-5p; hsa-miR-3612; hsa-miR-759
Annotations derived over miRTarBase (Gene Ontology)	lipoprotein particle binding GO0071813	over-represented	0.0264192	0.0264192	0.613894	4.32787	9	hsa-miR-548q; hsa-miR-3187-3p; hsa-miR-4529-5p; hsa-miR-5703; hsa-miR-520h; hsa-miR-4464; hsa-miR-938; hsa-miR-518a-5p; hsa-miR-527
Annotations derived over miRTarBase (Gene Ontology)	nuclear pore complex assembly GO0051292	over-represented	0.026463	0.026463	0.613894	24.7049	34	hsa-miR-607; hsa-miR-6805-3p; hsa-miR-514a-5p; hsa-miR-3187-3p; hsa-miR-4699-3p; hsa-miR-6802-5p; hsa-miR-3148; hsa-miR-7155-5p; hsa-miR-3187-5p; hsa-miR-6747-5p; hsa-miR-4529-5p; hsa-miR-520h; hsa-miR-129-2-3p; hsa-miR-7702; hsa-miR-1264; hsa-miR-6504-3p; hsa-miR-320a-3p; hsa-miR-6781-3p; hsa-miR-2681-5p; hsa-miR-379-3p; hsa-miR-4266; hsa-miR-4257; hsa-miR-603; hsa-miR-1914-3p; hsa-miR-6506-5p; …
Annotations derived over miRTarBase (Gene Ontology)	cardiac muscle cell development GO0055013	under-represented	0.0264877	0.0264877	0.613894	17.5519	10	hsa-miR-4699-3p; hsa-miR-3148; hsa-miR-501-5p; hsa-miR-520h; hsa-miR-6504-3p; hsa-miR-320a-3p; hsa-miR-2681-5p; hsa-miR-6766-5p; hsa-miR-603; hsa-miR-3924
Annotations derived over miRTarBase (Gene Ontology)	HULC complex GO0033503	over-represented	0.0265572	0.0265572	0.613894	14.4262	22	hsa-miR-3674; hsa-miR-4641; hsa-miR-3174; hsa-miR-483-5p; hsa-miR-4732-5p; hsa-miR-373-5p; hsa-miR-1264; hsa-miR-3151-5p; hsa-miR-6504-3p; hsa-miR-2681-5p; hsa-miR-5186; hsa-miR-6766-5p; hsa-miR-877-3p; hsa-miR-6506-5p; hsa-miR-1262; hsa-miR-1252-5p; hsa-miR-219b-3p; hsa-miR-4760-5p; hsa-miR-539-5p; hsa-miR-3919; hsa-miR-518a-5p; hsa-miR-527
Annotations derived over miRTarBase (Gene Ontology)	stem cell division GO0017145	under-represented	0.0265671	0.0265671	0.613894	8.35519	3	hsa-miR-3148; hsa-miR-5008-5p; hsa-miR-200b-5p
Pathways (KEGG)	Arachidonic acid metabolism	over-represented	0.0266144	0.0266144	0.531549	39.1923	50	hsa-miR-6749-5p; hsa-miR-4685-5p; hsa-miR-607; hsa-miR-6743-3p; hsa-miR-6805-3p; hsa-miR-3187-3p; hsa-miR-558; hsa-miR-6834-3p; hsa-miR-3174; hsa-miR-501-5p; hsa-miR-3187-5p; hsa-miR-26b-3p; hsa-miR-4519; hsa-miR-5703; hsa-miR-520h; hsa-miR-4732-5p; hsa-miR-154-5p; hsa-miR-6718-5p; hsa-miR-4797-5p; hsa-miR-373-5p; hsa-miR-6504-3p; hsa-miR-574-5p; hsa-miR-379-3p; hsa-miR-5186; hsa-miR-4474-3p; hsa…
Annotations derived over miRTarBase (Gene Ontology)	mRNA N6-methyladenosine dioxygenase activity GO1990931	over-represented	0.0267841	0.0267841	0.613894	5.77049	11	hsa-miR-607; hsa-miR-3674; hsa-miR-4641; hsa-miR-3148; hsa-miR-5703; hsa-miR-4732-5p; hsa-miR-4266; hsa-miR-2278; hsa-miR-656-3p; hsa-miR-4760-5p; hsa-miR-766-5p
Annotations derived over miRTarBase (Gene Ontology)	actin cytoskeleton reorganization GO0031532	under-represented	0.0267866	0.0267866	0.613894	52.3552	41	hsa-miR-5572; hsa-miR-607; hsa-miR-6805-3p; hsa-miR-3187-3p; hsa-miR-558; hsa-miR-501-5p; hsa-miR-3187-5p; hsa-miR-6747-5p; hsa-miR-4529-5p; hsa-miR-483-5p; hsa-miR-328-3p; hsa-miR-520a-5p; hsa-miR-4519; hsa-miR-5703; hsa-miR-3617-5p; hsa-miR-520h; hsa-miR-4797-5p; hsa-miR-373-5p; hsa-miR-320a-3p; hsa-miR-5008-5p; hsa-miR-574-5p; hsa-miR-1255a; hsa-miR-4257; hsa-miR-6766-5p; hsa-miR-2278; hsa-miR…
Annotations derived over miRTarBase (Gene Ontology)	myosin I binding GO0017024	over-represented	0.0267907	0.0267907	0.613894	2.34426	6	hsa-miR-7154-3p; hsa-miR-877-3p; hsa-miR-6884-5p; hsa-miR-518a-5p; hsa-miR-527; hsa-miR-766-5p
Annotations derived over miRTarBase (Gene Ontology)	autophagosome membrane GO0000421	under-represented	0.0268062	0.0268062	0.613894	40.5137	30	hsa-miR-4685-5p; hsa-miR-4632-5p; hsa-miR-5587-5p; hsa-miR-3187-3p; hsa-miR-2117; hsa-miR-222-5p; hsa-miR-520a-5p; hsa-miR-520h; hsa-miR-373-5p; hsa-miR-4506; hsa-miR-500b-3p; hsa-miR-5186; hsa-miR-143-3p; hsa-miR-6766-5p; hsa-miR-6895-5p; hsa-miR-1914-3p; hsa-miR-6506-5p; hsa-miR-1262; hsa-miR-5195-5p; hsa-miR-30a-5p; hsa-miR-3924; hsa-miR-587; hsa-miR-3649; hsa-miR-6884-5p; hsa-miR-92b-3p; hsa-…
Annotations derived over miRTarBase (Gene Ontology)	androgen receptor signaling pathway GO0030521	under-represented	0.026831	0.026831	0.613894	31.6175	22	hsa-miR-4632-5p; hsa-miR-6757-5p; hsa-miR-607; hsa-miR-3148; hsa-miR-7155-5p; hsa-miR-1264; hsa-miR-320a-3p; hsa-miR-2681-5p; hsa-miR-1255a; hsa-miR-143-3p; hsa-miR-603; hsa-miR-7111-3p; hsa-miR-877-3p; hsa-miR-4700-5p; hsa-miR-30a-5p; hsa-miR-4311; hsa-miR-4324; hsa-miR-3612; hsa-miR-3924; hsa-miR-92b-3p; hsa-miR-200b-5p; hsa-miR-3159
Annotations derived over miRTarBase (Gene Ontology)	microtubule depolymerization GO0007019	under-represented	0.0268514	0.0268514	0.613894	15.0273	8	hsa-miR-3148; hsa-miR-7155-5p; hsa-miR-328-3p; hsa-miR-1251-5p; hsa-miR-6766-5p; hsa-miR-4700-5p; hsa-miR-30a-5p; hsa-miR-766-5p
Annotations derived over miRTarBase (Gene Ontology)	negative regulation of stem cell population maintenance GO1902455	under-represented	0.0269337	0.0269337	0.613894	28.1913	19	hsa-miR-6805-3p; hsa-miR-514a-5p; hsa-miR-3187-3p; hsa-miR-3674; hsa-miR-4519; hsa-miR-520h; hsa-miR-4797-5p; hsa-miR-373-5p; hsa-miR-3151-5p; hsa-miR-320a-3p; hsa-miR-603; hsa-miR-512-5p; hsa-miR-30a-5p; hsa-miR-4311; hsa-miR-3924; hsa-miR-3649; hsa-miR-92b-3p; hsa-miR-4760-5p; hsa-miR-8081
Annotations derived over miRTarBase (Gene Ontology)	L-fucose catabolic process GO0042355	under-represented	0.0269444	0.0269444	0.613894	12.4426	6	hsa-miR-514a-5p; hsa-miR-6735-3p; hsa-miR-3187-5p; hsa-miR-373-5p; hsa-miR-587; hsa-miR-92b-3p
Annotations derived over miRTarBase (Gene Ontology)	positive regulation of transforming growth factor beta activation GO1901390	under-represented	0.0269444	0.0269444	0.613894	12.4426	6	hsa-miR-5703; hsa-miR-154-5p; hsa-miR-603; hsa-miR-6130; hsa-miR-4324; hsa-miR-92b-3p
Annotations derived over miRTarBase (Gene Ontology)	paraspeckles GO0042382	over-represented	0.0269791	0.0269791	0.613894	11.1803	18	hsa-miR-4685-5p; hsa-miR-607; hsa-miR-6755-5p; hsa-miR-3935; hsa-miR-320a-3p; hsa-miR-2681-5p; hsa-miR-5186; hsa-miR-191-5p; hsa-miR-6895-5p; hsa-miR-603; hsa-miR-30a-5p; hsa-miR-3612; hsa-miR-3668; hsa-miR-4672; hsa-miR-92b-3p; hsa-miR-5582-3p; hsa-miR-875-3p; hsa-miR-605-5p
Annotations derived over miRTarBase (Gene Ontology)	myosin II headneck binding GO0032034	over-represented	0.027004	0.027004	0.613894	1.74317	5	hsa-miR-3148; hsa-miR-3617-5p; hsa-miR-877-3p; hsa-miR-30a-5p; hsa-miR-6505-3p
Annotations derived over miRTarBase (Gene Ontology)	phosphatidylinositol 3-kinase regulator activity GO0035014	over-represented	0.0271167	0.0271167	0.613894	7.27322	13	hsa-miR-4685-5p; hsa-miR-3187-3p; hsa-miR-3187-5p; hsa-miR-500b-3p; hsa-miR-143-3p; hsa-miR-6783-3p; hsa-miR-603; hsa-miR-3924; hsa-miR-6848-3p; hsa-miR-3649; hsa-miR-92b-3p; hsa-miR-518a-5p; hsa-miR-527
Annotations derived over miRTarBase (Gene Ontology)	B cell activation GO0042113	under-represented	0.0271568	0.0271568	0.613894	33.8415	24	hsa-miR-1587; hsa-miR-6735-3p; hsa-miR-3148; hsa-miR-520a-5p; hsa-miR-129-2-3p; hsa-miR-4797-5p; hsa-miR-574-5p; hsa-miR-34b-5p; hsa-miR-877-3p; hsa-miR-4700-5p; hsa-miR-6130; hsa-miR-6506-5p; hsa-miR-1262; hsa-miR-30a-5p; hsa-miR-496; hsa-miR-587; hsa-miR-6884-5p; hsa-miR-92b-3p; hsa-miR-1252-5p; hsa-miR-4999-5p; hsa-miR-219b-3p; hsa-miR-539-5p; hsa-miR-8081; hsa-miR-766-5p
Pathways (KEGG)	GABAergic synapse	under-represented	0.0272936	0.0272936	0.531549	64.8389	53	hsa-miR-4503; hsa-miR-607; hsa-miR-4758-5p; hsa-miR-4446-5p; hsa-miR-4515; hsa-miR-4699-3p; hsa-miR-3148; hsa-miR-222-5p; hsa-let-7b-3p; hsa-miR-520a-5p; hsa-miR-520h; hsa-miR-7702; hsa-miR-3186-3p; hsa-miR-4639-5p; hsa-miR-580-5p; hsa-miR-7154-3p; hsa-miR-6504-3p; hsa-miR-320a-3p; hsa-miR-574-5p; hsa-miR-500b-3p; hsa-miR-424-3p; hsa-miR-4474-3p; hsa-miR-143-3p; hsa-miR-4257; hsa-miR-34b-5p; hsa-…
Annotations derived over miRTarBase (Gene Ontology)	protein deglycosylation GO0006517	over-represented	0.0274877	0.0274877	0.613894	3.66667	8	hsa-miR-3674; hsa-miR-320a-3p; hsa-miR-6781-3p; hsa-miR-30a-5p; hsa-miR-6848-3p; hsa-miR-92b-3p; hsa-miR-1252-5p; hsa-miR-188-3p
Annotations derived over miRTarBase (Gene Ontology)	positive regulation of keratinocyte differentiation GO0045618	over-represented	0.0275563	0.0275563	0.613894	21.2787	30	hsa-miR-6749-5p; hsa-miR-4446-5p; hsa-miR-6805-3p; hsa-miR-558; hsa-miR-4641; hsa-miR-4782-3p; hsa-miR-6735-3p; hsa-miR-501-5p; hsa-miR-7155-5p; hsa-miR-6747-5p; hsa-miR-483-5p; hsa-miR-5703; hsa-miR-4464; hsa-miR-4254; hsa-miR-6783-3p; hsa-miR-4257; hsa-miR-34b-5p; hsa-miR-6766-5p; hsa-miR-6895-5p; hsa-miR-603; hsa-miR-3690; hsa-miR-1262; hsa-miR-30a-5p; hsa-miR-4311; hsa-miR-4324; hsa-miR-3612;…
Annotations derived over miRTarBase (Gene Ontology)	neuron differentiation GO0030182	over-represented	0.0275591	0.0275591	0.613894	72.9727	85	hsa-miR-5572; hsa-miR-4685-5p; hsa-miR-4503; hsa-miR-4632-5p; hsa-miR-323b-5p; hsa-miR-607; hsa-miR-4446-5p; hsa-miR-5587-5p; hsa-miR-4749-3p; hsa-miR-3187-3p; hsa-miR-558; hsa-miR-4515; hsa-miR-6755-5p; hsa-miR-3174; hsa-miR-2117; hsa-miR-3148; hsa-miR-501-5p; hsa-miR-3187-5p; hsa-miR-4529-5p; hsa-miR-483-5p; hsa-miR-222-5p; hsa-let-7b-3p; hsa-miR-520a-5p; hsa-miR-5703; hsa-miR-520h; hsa-miR-129…
Annotations derived over miRTarBase (Gene Ontology)	platelet dense granule lumen GO0031089	under-represented	0.0275964	0.0275964	0.613894	13.7049	7	hsa-miR-4685-5p; hsa-miR-548q; hsa-miR-26b-3p; hsa-miR-520h; hsa-miR-30a-5p; hsa-miR-92b-3p; hsa-miR-1252-5p
Annotations derived over miRTarBase (Gene Ontology)	2-oxoglutarate-dependent dioxygenase activity GO0016706	over-represented	0.0277133	0.0277133	0.613894	14.4863	22	hsa-miR-607; hsa-miR-5587-5p; hsa-miR-514a-5p; hsa-miR-3187-3p; hsa-miR-3674; hsa-miR-3148; hsa-miR-7155-5p; hsa-miR-4529-5p; hsa-miR-222-5p; hsa-let-7b-3p; hsa-miR-5703; hsa-miR-4732-5p; hsa-miR-1284; hsa-miR-2681-5p; hsa-miR-4266; hsa-miR-2278; hsa-miR-656-3p; hsa-miR-603; hsa-miR-4700-5p; hsa-miR-4760-5p; hsa-miR-539-5p; hsa-miR-766-5p
Annotations derived over miRTarBase (Gene Ontology)	neurotransmitter transmembrane transporter activity GO0005326	under-represented	0.0277404	0.0277404	0.613894	16.2295	9	hsa-miR-520h; hsa-miR-1264; hsa-miR-6504-3p; hsa-miR-34b-5p; hsa-miR-6766-5p; hsa-miR-6130; hsa-miR-6506-5p; hsa-miR-3612; hsa-miR-4672
Annotations derived over miRTarBase (Gene Ontology)	regulation of secretion GO0051046	over-represented	0.0277416	0.0277416	0.613894	8.83607	15	hsa-miR-3187-3p; hsa-miR-558; hsa-miR-3187-5p; hsa-miR-4797-5p; hsa-miR-373-5p; hsa-miR-1264; hsa-miR-320a-3p; hsa-miR-143-3p; hsa-miR-512-5p; hsa-miR-4311; hsa-miR-6848-3p; hsa-miR-510-5p; hsa-miR-6884-5p; hsa-miR-539-5p; hsa-miR-759
Annotations derived over miRTarBase (Gene Ontology)	apolipoprotein binding GO0034185	over-represented	0.0277513	0.0277513	0.613894	17.8525	26	hsa-miR-33b-3p; hsa-miR-607; hsa-miR-548q; hsa-miR-4782-3p; hsa-miR-3174; hsa-miR-501-5p; hsa-miR-483-5p; hsa-miR-520h; hsa-miR-373-5p; hsa-miR-2681-5p; hsa-miR-500b-3p; hsa-miR-603; hsa-miR-512-5p; hsa-miR-877-3p; hsa-miR-4700-5p; hsa-miR-938; hsa-miR-6780b-3p; hsa-miR-3612; hsa-miR-510-5p; hsa-miR-6884-5p; hsa-miR-219b-3p; hsa-miR-3919; hsa-miR-6891-3p; hsa-miR-518a-5p; hsa-miR-527; hsa-miR-759
Annotations derived over miRTarBase (Gene Ontology)	ectodermal cell differentiation GO0010668	over-represented	0.0278043	0.0278043	0.613894	3.00546	7	hsa-miR-7154-3p; hsa-miR-574-5p; hsa-miR-6130; hsa-miR-30a-5p; hsa-miR-3924; hsa-miR-92b-3p; hsa-miR-766-5p
Annotations derived over miRTarBase (Gene Ontology)	regulation of centriole-centriole cohesion GO0030997	over-represented	0.0278043	0.0278043	0.613894	3.00546	7	hsa-miR-607; hsa-miR-520h; hsa-miR-320a-3p; hsa-miR-4474-3p; hsa-miR-34b-5p; hsa-miR-512-5p; hsa-miR-30a-5p
Annotations derived over miRTarBase (Gene Ontology)	negative regulation of transforming growth factor beta1 production GO0032911	under-represented	0.0279041	0.0279041	0.613894	21.0984	13	hsa-miR-4446-5p; hsa-miR-3187-5p; hsa-miR-5703; hsa-miR-154-5p; hsa-miR-6766-5p; hsa-miR-603; hsa-miR-6130; hsa-miR-4311; hsa-miR-4324; hsa-miR-3612; hsa-miR-92b-3p; hsa-miR-1252-5p; hsa-miR-3919
Annotations derived over miRTarBase (Gene Ontology)	negative regulation of sebum secreting cell proliferation GO1904003	under-represented	0.0280034	0.0280034	0.613894	12.3825	6	hsa-miR-5703; hsa-miR-154-5p; hsa-miR-603; hsa-miR-6130; hsa-miR-4324; hsa-miR-92b-3p
Annotations derived over miRTarBase (Gene Ontology)	regulation of antimicrobial humoral response GO0002759	under-represented	0.0280034	0.0280034	0.613894	12.3825	6	hsa-miR-5703; hsa-miR-154-5p; hsa-miR-603; hsa-miR-6130; hsa-miR-4324; hsa-miR-92b-3p
Annotations derived over miRTarBase (Gene Ontology)	sebaceous gland cell differentiation GO0001949	under-represented	0.0280034	0.0280034	0.613894	12.3825	6	hsa-miR-5703; hsa-miR-154-5p; hsa-miR-603; hsa-miR-6130; hsa-miR-4324; hsa-miR-92b-3p
Annotations derived over miRTarBase (Gene Ontology)	detection of virus GO0009597	under-represented	0.0283271	0.0283271	0.613894	9.6776	4	hsa-miR-558; hsa-miR-6776-3p; hsa-miR-6130; hsa-miR-92b-3p
Annotations derived over miRTarBase (Gene Ontology)	anteriorposterior pattern specification GO0009952	under-represented	0.0283803	0.0283803	0.613894	45.8033	35	hsa-miR-5572; hsa-miR-4685-5p; hsa-miR-4632-5p; hsa-miR-607; hsa-miR-4758-5p; hsa-miR-558; hsa-miR-4515; hsa-miR-4699-3p; hsa-miR-6802-5p; hsa-miR-6776-3p; hsa-let-7b-3p; hsa-miR-520a-5p; hsa-miR-5703; hsa-miR-1264; hsa-miR-4464; hsa-miR-320a-3p; hsa-miR-574-5p; hsa-miR-4254; hsa-miR-1284; hsa-miR-2681-5p; hsa-miR-6783-3p; hsa-miR-6766-5p; hsa-miR-656-3p; hsa-miR-6895-5p; hsa-miR-603; hsa-miR-613…
Annotations derived over miRTarBase (Gene Ontology)	phospholipid efflux GO0033700	under-represented	0.0284078	0.0284078	0.613894	6.79235	2	hsa-miR-33b-3p; hsa-miR-558
Annotations derived over miRTarBase (Gene Ontology)	negative regulation of JUN kinase activity GO0043508	over-represented	0.0285992	0.0285992	0.613894	18.7541	27	hsa-miR-4446-5p; hsa-miR-558; hsa-miR-6755-5p; hsa-miR-6776-3p; hsa-miR-3174; hsa-miR-7843-3p; hsa-miR-520h; hsa-miR-129-2-3p; hsa-miR-6718-5p; hsa-miR-556-5p; hsa-miR-4464; hsa-miR-6504-3p; hsa-miR-320a-3p; hsa-miR-5186; hsa-miR-4257; hsa-miR-656-3p; hsa-miR-196b-3p; hsa-miR-938; hsa-miR-3921; hsa-miR-6506-5p; hsa-miR-30a-5p; hsa-miR-3612; hsa-miR-92b-3p; hsa-miR-5582-3p; hsa-miR-200b-5p; hsa-mi…
Pathways (KEGG)	Non-homologous end-joining	under-represented	0.0286274	0.0286274	0.531549	23.4191	15	hsa-miR-4446-5p; hsa-miR-520h; hsa-miR-7702; hsa-miR-6504-3p; hsa-miR-500b-3p; hsa-miR-34b-5p; hsa-miR-877-3p; hsa-miR-6130; hsa-miR-6506-5p; hsa-miR-30a-5p; hsa-miR-4324; hsa-miR-3924; hsa-miR-6848-3p; hsa-miR-6884-5p; hsa-miR-766-5p
Annotations derived over miRTarBase (Gene Ontology)	CMG complex GO0071162	under-represented	0.0286362	0.0286362	0.613894	13.6448	7	hsa-miR-6747-5p; hsa-miR-1251-5p; hsa-miR-373-5p; hsa-miR-320a-3p; hsa-miR-625-3p; hsa-miR-539-5p; hsa-miR-759
Annotations derived over miRTarBase (Gene Ontology)	substantia nigra development GO0021762	under-represented	0.0286603	0.0286603	0.613894	61.612	50	hsa-miR-5572; hsa-miR-4685-5p; hsa-miR-607; hsa-miR-1587; hsa-miR-514a-5p; hsa-miR-3187-3p; hsa-miR-4699-3p; hsa-miR-3148; hsa-miR-3187-5p; hsa-miR-4529-5p; hsa-miR-483-5p; hsa-miR-328-3p; hsa-miR-4519; hsa-miR-3617-5p; hsa-miR-520h; hsa-miR-7702; hsa-miR-1264; hsa-miR-4639-5p; hsa-miR-4464; hsa-miR-7154-3p; hsa-miR-320a-3p; hsa-miR-4445-5p; hsa-miR-4266; hsa-miR-1255a; hsa-miR-5186; hsa-miR-4474…
Annotations derived over miRTarBase (Gene Ontology)	modulation of excitatory postsynaptic potential GO0098815	over-represented	0.0286842	0.0286842	0.613894	5.8306	11	hsa-miR-328-3p; hsa-miR-6504-3p; hsa-miR-5008-5p; hsa-miR-548ad-3p; hsa-miR-424-3p; hsa-miR-4257; hsa-miR-7111-3p; hsa-miR-4311; hsa-miR-3924; hsa-miR-5582-3p; hsa-miR-759
Annotations derived over miRTarBase (Gene Ontology)	tropomyosin binding GO0005523	over-represented	0.0286842	0.0286842	0.613894	5.8306	11	hsa-miR-5587-5p; hsa-miR-3187-3p; hsa-miR-483-5p; hsa-miR-7154-3p; hsa-miR-574-5p; hsa-miR-877-3p; hsa-miR-6848-3p; hsa-miR-6884-5p; hsa-miR-518a-5p; hsa-miR-527; hsa-miR-766-5p
Annotations derived over miRTarBase (Gene Ontology)	ankyrin binding GO0030506	over-represented	0.0290597	0.0290597	0.613894	16.2295	24	hsa-miR-3187-3p; hsa-miR-558; hsa-miR-4699-3p; hsa-miR-3174; hsa-miR-7843-3p; hsa-miR-3148; hsa-miR-501-5p; hsa-miR-373-5p; hsa-miR-3151-5p; hsa-miR-580-5p; hsa-miR-4464; hsa-miR-574-5p; hsa-miR-4257; hsa-miR-34b-5p; hsa-miR-603; hsa-miR-7111-3p; hsa-miR-30a-5p; hsa-miR-3612; hsa-miR-3924; hsa-miR-6848-3p; hsa-miR-6505-3p; hsa-miR-518a-5p; hsa-miR-527; hsa-miR-875-3p
Annotations derived over miRTarBase (Gene Ontology)	Cul5-RING ubiquitin ligase complex GO0031466	under-represented	0.0290999	0.0290999	0.613894	12.3224	6	hsa-miR-320a-3p; hsa-miR-143-3p; hsa-miR-6506-5p; hsa-miR-587; hsa-miR-92b-3p; hsa-miR-188-3p
Annotations derived over miRTarBase (Gene Ontology)	P-body GO0000932	over-represented	0.0291957	0.0291957	0.613894	86.2568	98	hsa-miR-5572; hsa-miR-4685-5p; hsa-miR-4503; hsa-miR-4632-5p; hsa-miR-607; hsa-miR-1587; hsa-miR-4446-5p; hsa-miR-5587-5p; hsa-miR-3187-3p; hsa-miR-558; hsa-miR-3674; hsa-miR-4699-3p; hsa-miR-6834-3p; hsa-miR-4782-3p; hsa-miR-3174; hsa-miR-6735-3p; hsa-miR-2117; hsa-miR-3148; hsa-miR-7155-5p; hsa-miR-3187-5p; hsa-miR-483-5p; hsa-miR-3935; hsa-miR-328-3p; hsa-miR-222-5p; hsa-miR-4519; hsa-miR-520h…
Annotations derived over miRTarBase (Gene Ontology)	free ubiquitin chain polymerization GO0010994	over-represented	0.0291976	0.0291976	0.613894	8.11475	14	hsa-miR-5572; hsa-miR-4446-5p; hsa-miR-3187-3p; hsa-miR-3174; hsa-miR-3187-5p; hsa-miR-483-5p; hsa-miR-4797-5p; hsa-miR-379-3p; hsa-miR-5186; hsa-miR-4257; hsa-miR-6130; hsa-miR-30a-5p; hsa-miR-3612; hsa-miR-3924
Annotations derived over miRTarBase (Gene Ontology)	sphingolipid biosynthetic process GO0030148	over-represented	0.029432	0.029432	0.613894	61.3115	73	hsa-miR-4685-5p; hsa-miR-4632-5p; hsa-miR-607; hsa-miR-4446-5p; hsa-miR-5587-5p; hsa-miR-4749-3p; hsa-miR-3187-3p; hsa-miR-558; hsa-miR-4699-3p; hsa-miR-6802-5p; hsa-miR-3148; hsa-miR-501-5p; hsa-miR-3187-5p; hsa-miR-483-5p; hsa-miR-328-3p; hsa-miR-222-5p; hsa-let-7b-3p; hsa-miR-5703; hsa-miR-520h; hsa-miR-4759; hsa-miR-4797-5p; hsa-miR-7702; hsa-miR-4639-5p; hsa-miR-580-5p; hsa-miR-4464; hsa-miR…
Annotations derived over miRTarBase (Gene Ontology)	RNA polyadenylation GO0043631	under-represented	0.0295505	0.0295505	0.613894	9.61749	4	hsa-miR-4446-5p; hsa-let-7b-3p; hsa-miR-320a-3p; hsa-miR-3612
Annotations derived over miRTarBase (Gene Ontology)	detection of chemical stimulus involved in sensory perception of smell GO0050911	over-represented	0.0296988	0.0296988	0.613894	11.3005	18	hsa-miR-6776-3p; hsa-miR-3187-5p; hsa-miR-4797-5p; hsa-miR-373-5p; hsa-miR-1264; hsa-miR-556-5p; hsa-miR-5008-5p; hsa-miR-5186; hsa-miR-4257; hsa-miR-7111-3p; hsa-miR-877-3p; hsa-miR-3612; hsa-miR-6848-3p; hsa-miR-510-5p; hsa-miR-6884-5p; hsa-miR-92b-3p; hsa-miR-539-5p; hsa-miR-759
Annotations derived over miRTarBase (Gene Ontology)	negative regulation of cyclin-dependent protein serinethreonine kinase activity GO0045736	under-represented	0.0297041	0.0297041	0.613894	46.765	36	hsa-miR-5572; hsa-miR-6749-5p; hsa-miR-33b-3p; hsa-miR-4632-5p; hsa-miR-607; hsa-miR-558; hsa-miR-6802-5p; hsa-miR-3148; hsa-let-7b-3p; hsa-miR-5703; hsa-miR-3617-5p; hsa-miR-520h; hsa-miR-4732-5p; hsa-miR-373-5p; hsa-miR-4464; hsa-miR-320a-3p; hsa-miR-5008-5p; hsa-miR-574-5p; hsa-miR-4254; hsa-miR-2681-5p; hsa-miR-3667-5p; hsa-miR-4257; hsa-miR-6766-5p; hsa-miR-603; hsa-miR-512-5p; hsa-miR-877-3…
Pathways (KEGG)	beta-Alanine metabolism	over-represented	0.0298158	0.0298158	0.531549	24.9242	34	hsa-miR-323b-5p; hsa-miR-4446-5p; hsa-miR-3187-3p; hsa-miR-6755-5p; hsa-miR-4529-5p; hsa-miR-328-3p; hsa-miR-4519; hsa-miR-5703; hsa-miR-520h; hsa-miR-4797-5p; hsa-miR-3151-5p; hsa-miR-6504-3p; hsa-miR-5008-5p; hsa-miR-574-5p; hsa-miR-1255a; hsa-miR-4474-3p; hsa-miR-143-3p; hsa-miR-6783-3p; hsa-miR-4257; hsa-miR-6766-5p; hsa-miR-877-3p; hsa-miR-3921; hsa-miR-6506-5p; hsa-miR-1255b-2-3p; hsa-miR-3…
Annotations derived over miRTarBase (Gene Ontology)	toxin transmembrane transporter activity GO0019534	under-represented	0.0298239	0.0298239	0.613894	6.73224	2	hsa-miR-580-5p; hsa-miR-4672
Annotations derived over miRTarBase (Gene Ontology)	kinesin complex GO0005871	under-represented	0.0298359	0.0298359	0.613894	42.4372	32	hsa-miR-4446-5p; hsa-miR-3187-3p; hsa-miR-7155-5p; hsa-miR-3617-5p; hsa-miR-520h; hsa-miR-6718-5p; hsa-miR-1251-5p; hsa-miR-373-5p; hsa-miR-4464; hsa-miR-7154-3p; hsa-miR-6504-3p; hsa-miR-5008-5p; hsa-miR-574-5p; hsa-miR-1284; hsa-miR-6783-3p; hsa-miR-4257; hsa-miR-6895-5p; hsa-miR-603; hsa-miR-1914-3p; hsa-miR-877-3p; hsa-miR-4700-5p; hsa-miR-6780b-3p; hsa-miR-6506-5p; hsa-miR-30a-5p; hsa-miR-36…
Annotations derived over miRTarBase (Gene Ontology)	regulation of nucleotide-binding oligomerization domain containing signaling pathway GO0070424	under-represented	0.029886	0.029886	0.613894	14.847	8	hsa-miR-4782-3p; hsa-miR-4266; hsa-miR-143-3p; hsa-miR-34b-5p; hsa-miR-1262; hsa-miR-6848-3p; hsa-miR-3668; hsa-miR-3159
Annotations derived over miRTarBase (Gene Ontology)	methotrexate transmembrane transporter activity GO0015350	over-represented	0.0300041	0.0300041	0.613894	2.40437	6	hsa-miR-607; hsa-miR-4758-5p; hsa-miR-6895-5p; hsa-miR-518a-5p; hsa-miR-527; hsa-miR-8081
Annotations derived over miRTarBase (Gene Ontology)	positive regulation of antigen processing and presentation of peptide antigen via MHC class II GO0002588	over-represented	0.0300041	0.0300041	0.613894	2.40437	6	hsa-miR-7154-3p; hsa-miR-877-3p; hsa-miR-6884-5p; hsa-miR-518a-5p; hsa-miR-527; hsa-miR-766-5p
Annotations derived over miRTarBase (Gene Ontology)	protein targeting to vacuole GO0006623	under-represented	0.0303011	0.0303011	0.613894	17.3115	10	hsa-miR-4446-5p; hsa-miR-6805-3p; hsa-miR-3187-3p; hsa-miR-4797-5p; hsa-miR-373-5p; hsa-miR-320a-3p; hsa-miR-7111-3p; hsa-miR-30a-5p; hsa-miR-4311; hsa-miR-759
Annotations derived over miRTarBase (Gene Ontology)	smooth muscle cell differentiation GO0051145	under-represented	0.0304084	0.0304084	0.613894	22.1202	14	hsa-miR-607; hsa-miR-3148; hsa-miR-3935; hsa-miR-5703; hsa-miR-154-5p; hsa-miR-1264; hsa-miR-2681-5p; hsa-miR-3667-5p; hsa-miR-603; hsa-miR-877-3p; hsa-miR-6130; hsa-miR-4324; hsa-miR-3668; hsa-miR-92b-3p
Annotations derived over miRTarBase (Gene Ontology)	Cul7-RING ubiquitin ligase complex GO0031467	over-represented	0.0305687	0.0305687	0.613894	7.39344	13	hsa-miR-1587; hsa-miR-6781-3p; hsa-miR-4254; hsa-miR-2681-5p; hsa-miR-379-3p; hsa-miR-6783-3p; hsa-miR-4257; hsa-miR-3690; hsa-miR-4324; hsa-miR-3612; hsa-miR-6884-5p; hsa-miR-188-3p; hsa-miR-378g
Annotations derived over miRTarBase (Gene Ontology)	type I transforming growth factor beta receptor binding GO0034713	under-represented	0.0306413	0.0306413	0.613894	20.918	13	hsa-miR-6735-3p; hsa-let-7b-3p; hsa-miR-520h; hsa-miR-4732-5p; hsa-miR-320a-3p; hsa-miR-574-5p; hsa-miR-34b-5p; hsa-miR-4324; hsa-miR-510-5p; hsa-miR-92b-3p; hsa-miR-5582-3p; hsa-miR-6891-3p; hsa-miR-766-5p
Annotations derived over miRTarBase (Gene Ontology)	bub1-bub3 complex GO1990298	over-represented	0.0306552	0.0306552	0.613894	3.06557	7	hsa-miR-3674; hsa-miR-6802-5p; hsa-miR-6504-3p; hsa-miR-656-3p; hsa-miR-1255b-2-3p; hsa-miR-587; hsa-miR-605-5p
Annotations derived over miRTarBase (Gene Ontology)	embryonic skeletal limb joint morphogenesis GO0036023	over-represented	0.0306552	0.0306552	0.613894	3.06557	7	hsa-miR-607; hsa-miR-520h; hsa-miR-320a-3p; hsa-miR-4474-3p; hsa-miR-34b-5p; hsa-miR-512-5p; hsa-miR-30a-5p
Annotations derived over miRTarBase (Gene Ontology)	negative regulation of mitotic cell cycle, embryonic GO0045976	over-represented	0.0306552	0.0306552	0.613894	3.06557	7	hsa-miR-607; hsa-miR-520h; hsa-miR-320a-3p; hsa-miR-4474-3p; hsa-miR-34b-5p; hsa-miR-512-5p; hsa-miR-30a-5p
Annotations derived over miRTarBase (Gene Ontology)	histone H3K36 demethylase activity GO0051864	over-represented	0.0306732	0.0306732	0.613894	9.7377	16	hsa-miR-514a-5p; hsa-miR-7155-5p; hsa-miR-222-5p; hsa-let-7b-3p; hsa-miR-4464; hsa-miR-7154-3p; hsa-miR-574-5p; hsa-miR-1284; hsa-miR-2681-5p; hsa-miR-6783-3p; hsa-miR-656-3p; hsa-miR-603; hsa-miR-4700-5p; hsa-miR-92b-3p; hsa-miR-539-5p; hsa-miR-766-5p
Annotations derived over miRTarBase (Gene Ontology)	siRNA processing GO0030422	under-represented	0.0307531	0.0307531	0.613894	25.6066	17	hsa-miR-4699-3p; hsa-miR-6776-3p; hsa-miR-154-5p; hsa-miR-1255a; hsa-miR-143-3p; hsa-miR-6783-3p; hsa-miR-6895-5p; hsa-miR-512-5p; hsa-miR-3690; hsa-miR-4700-5p; hsa-miR-6130; hsa-miR-3921; hsa-miR-6506-5p; hsa-miR-634; hsa-miR-30a-5p; hsa-miR-3649; hsa-miR-8081
Annotations derived over miRTarBase (Gene Ontology)	chemokine binding GO0019956	over-represented	0.0308853	0.0308853	0.613894	8.17486	14	hsa-miR-607; hsa-miR-3148; hsa-miR-3935; hsa-miR-26b-3p; hsa-miR-222-5p; hsa-miR-6504-3p; hsa-miR-1284; hsa-miR-2278; hsa-miR-512-5p; hsa-miR-510-5p; hsa-miR-6884-5p; hsa-miR-92b-3p; hsa-miR-219b-3p; hsa-miR-759
Annotations derived over miRTarBase (Gene Ontology)	CTP salvage GO0044211	over-represented	0.0309724	0.0309724	0.613894	4.44809	9	hsa-miR-6802-5p; hsa-miR-7155-5p; hsa-miR-6747-5p; hsa-miR-222-5p; hsa-miR-143-3p; hsa-miR-92b-3p; hsa-miR-1252-5p; hsa-miR-518a-5p; hsa-miR-527
Annotations derived over miRTarBase (Gene Ontology)	UMP salvage GO0044206	over-represented	0.0309724	0.0309724	0.613894	4.44809	9	hsa-miR-6802-5p; hsa-miR-7155-5p; hsa-miR-6747-5p; hsa-miR-222-5p; hsa-miR-143-3p; hsa-miR-92b-3p; hsa-miR-1252-5p; hsa-miR-518a-5p; hsa-miR-527
Annotations derived over miRTarBase (Gene Ontology)	positive regulation of interleukin-10 production GO0032733	under-represented	0.0313367	0.0313367	0.613894	36.847	27	hsa-miR-4685-5p; hsa-miR-4503; hsa-miR-3674; hsa-miR-4699-3p; hsa-miR-3174; hsa-miR-6747-5p; hsa-miR-328-3p; hsa-miR-520h; hsa-miR-7154-3p; hsa-miR-320a-3p; hsa-miR-574-5p; hsa-miR-500b-3p; hsa-miR-6783-3p; hsa-miR-34b-5p; hsa-miR-603; hsa-miR-877-3p; hsa-miR-1468-5p; hsa-miR-6780b-3p; hsa-miR-6506-5p; hsa-miR-4324; hsa-miR-4672; hsa-miR-6884-5p; hsa-miR-6891-3p; hsa-miR-518a-5p; hsa-miR-527; hsa…
Annotations derived over miRTarBase (Gene Ontology)	pyruvate secondary active transmembrane transporter activity GO0005477	over-represented	0.0313615	0.0313615	0.613894	0.721311	3	hsa-miR-4464; hsa-miR-496; hsa-miR-759
Annotations derived over miRTarBase (Gene Ontology)	tRNA 2-phosphotransferase activity GO0000215	over-represented	0.0313615	0.0313615	0.613894	0.721311	3	hsa-miR-6504-3p; hsa-miR-320a-3p; hsa-miR-30a-5p
Annotations derived over miRTarBase (Gene Ontology)	oxidative RNA demethylase activity GO0035515	over-represented	0.0317908	0.0317908	0.613894	6.67213	12	hsa-miR-607; hsa-miR-5587-5p; hsa-miR-3674; hsa-miR-4641; hsa-miR-3148; hsa-miR-5703; hsa-miR-4732-5p; hsa-miR-4266; hsa-miR-2278; hsa-miR-656-3p; hsa-miR-4760-5p; hsa-miR-766-5p
Annotations derived over miRTarBase (Gene Ontology)	neural crest cell migration GO0001755	under-represented	0.0318298	0.0318298	0.613894	33.4809	24	hsa-miR-4446-5p; hsa-miR-548q; hsa-miR-4699-3p; hsa-miR-6834-3p; hsa-miR-222-5p; hsa-let-7b-3p; hsa-miR-520a-5p; hsa-miR-5703; hsa-miR-520h; hsa-miR-129-2-3p; hsa-miR-7702; hsa-miR-1264; hsa-miR-320a-3p; hsa-miR-4506; hsa-miR-2278; hsa-miR-656-3p; hsa-miR-603; hsa-miR-877-3p; hsa-miR-1468-5p; hsa-miR-6764-3p; hsa-miR-30a-5p; hsa-miR-496; hsa-miR-4672; hsa-miR-6884-5p
Annotations derived over miRTarBase (Gene Ontology)	acetate CoA-transferase activity GO0008775	over-represented	0.031832	0.031832	0.613894	0.300546	2	hsa-miR-877-3p; hsa-miR-92b-3p
Annotations derived over miRTarBase (Gene Ontology)	intracellular water homeostasis GO0009992	over-represented	0.031832	0.031832	0.613894	0.300546	2	hsa-miR-320a-3p; hsa-miR-877-3p
Annotations derived over miRTarBase (Gene Ontology)	phenylacetate catabolic process GO0010124	over-represented	0.031832	0.031832	0.613894	0.300546	2	hsa-miR-877-3p; hsa-miR-92b-3p
Annotations derived over miRTarBase (Gene Ontology)	RNA binding GO0003723	over-represented	0.0318358	0.0318358	0.613894	150.694	154	hsa-miR-5572; hsa-miR-6749-5p; hsa-miR-33b-3p; hsa-miR-4685-5p; hsa-miR-4503; hsa-miR-4632-5p; hsa-miR-6757-5p; hsa-miR-323b-5p; hsa-miR-607; hsa-miR-4758-5p; hsa-miR-1587; hsa-miR-4446-5p; hsa-miR-6743-3p; hsa-miR-6805-3p; hsa-miR-548q; hsa-miR-5587-5p; hsa-miR-4749-3p; hsa-miR-514a-5p; hsa-miR-3187-3p; hsa-miR-558; hsa-miR-4515; hsa-miR-3674; hsa-miR-6755-5p; hsa-miR-4699-3p; hsa-miR-6802-5p; h…
Annotations derived over miRTarBase (Gene Ontology)	negative regulation of cytokine production GO0001818	under-represented	0.0318596	0.0318596	0.613894	28.9727	20	hsa-miR-4685-5p; hsa-miR-4632-5p; hsa-miR-4446-5p; hsa-miR-501-5p; hsa-miR-6747-5p; hsa-miR-26b-3p; hsa-miR-129-2-3p; hsa-miR-6504-3p; hsa-miR-34b-5p; hsa-miR-6766-5p; hsa-miR-877-3p; hsa-miR-6130; hsa-miR-938; hsa-miR-6780b-3p; hsa-miR-6506-5p; hsa-miR-1262; hsa-miR-4324; hsa-miR-3649; hsa-miR-92b-3p; hsa-miR-875-3p
Annotations derived over miRTarBase (Gene Ontology)	transforming growth factor beta receptor activity, type I GO0005025	under-represented	0.0319704	0.0319704	0.613894	13.4645	7	hsa-miR-1264; hsa-miR-574-5p; hsa-miR-6783-3p; hsa-miR-656-3p; hsa-miR-6506-5p; hsa-miR-92b-3p; hsa-miR-766-5p
Annotations derived over miRTarBase (Gene Ontology)	positive regulation of positive chemotaxis GO0050927	under-represented	0.0320761	0.0320761	0.613894	14.7268	8	hsa-miR-520h; hsa-miR-4464; hsa-miR-320a-3p; hsa-miR-6766-5p; hsa-miR-603; hsa-miR-6506-5p; hsa-miR-3924; hsa-miR-4672
Annotations derived over miRTarBase (Gene Ontology)	histone pre-mRNA DCP binding GO0071208	under-represented	0.0321438	0.0321438	0.613894	9.49727	4	hsa-miR-6749-5p; hsa-miR-3187-5p; hsa-miR-6764-3p; hsa-miR-766-5p
Annotations derived over miRTarBase (Gene Ontology)	morphogenesis of an epithelial sheet GO0002011	under-represented	0.0321438	0.0321438	0.613894	9.49727	4	hsa-miR-373-5p; hsa-miR-4639-5p; hsa-miR-30a-5p; hsa-miR-5582-3p
Annotations derived over miRTarBase (Gene Ontology)	negative regulation of protein localization to chromatin GO0120186	under-represented	0.0321438	0.0321438	0.613894	9.49727	4	hsa-miR-1587; hsa-miR-191-5p; hsa-miR-6848-3p; hsa-miR-92b-3p
Pathways (KEGG)	Relaxin signaling pathway	under-represented	0.0323935	0.0323935	0.531549	90.4855	79	hsa-miR-5572; hsa-miR-6757-5p; hsa-miR-607; hsa-miR-1587; hsa-miR-514a-5p; hsa-miR-558; hsa-miR-3674; hsa-miR-6755-5p; hsa-miR-2117; hsa-miR-3148; hsa-miR-7155-5p; hsa-miR-3187-5p; hsa-miR-6747-5p; hsa-miR-483-5p; hsa-miR-222-5p; hsa-let-7b-3p; hsa-miR-520a-5p; hsa-miR-4519; hsa-miR-5703; hsa-miR-3617-5p; hsa-miR-520h; hsa-miR-4732-5p; hsa-miR-4797-5p; hsa-miR-373-5p; hsa-miR-580-5p; hsa-miR-7154…
Annotations derived over miRTarBase (Gene Ontology)	inositol 5-diphosphate pentakisphosphate 5-kinase activity GO0052836	over-represented	0.0325737	0.0325737	0.613894	9.01639	15	hsa-miR-4503; hsa-miR-3674; hsa-miR-7155-5p; hsa-miR-6747-5p; hsa-miR-4519; hsa-miR-1264; hsa-miR-6766-5p; hsa-miR-7111-3p; hsa-miR-1914-3p; hsa-miR-877-3p; hsa-miR-4700-5p; hsa-miR-6130; hsa-miR-30a-5p; hsa-miR-188-3p; hsa-miR-605-5p
Annotations derived over miRTarBase (Gene Ontology)	inositol diphosphate tetrakisphosphate kinase activity GO0052839	over-represented	0.0325737	0.0325737	0.613894	9.01639	15	hsa-miR-4503; hsa-miR-3674; hsa-miR-7155-5p; hsa-miR-6747-5p; hsa-miR-4519; hsa-miR-1264; hsa-miR-6766-5p; hsa-miR-7111-3p; hsa-miR-1914-3p; hsa-miR-877-3p; hsa-miR-4700-5p; hsa-miR-6130; hsa-miR-30a-5p; hsa-miR-188-3p; hsa-miR-605-5p
Annotations derived over miRTarBase (Gene Ontology)	negative regulation of sodium ion transmembrane transporter activity GO2000650	over-represented	0.0326438	0.0326438	0.613894	8.23497	14	hsa-miR-558; hsa-miR-3174; hsa-miR-7843-3p; hsa-miR-483-5p; hsa-miR-6504-3p; hsa-miR-500b-3p; hsa-miR-5186; hsa-miR-4257; hsa-miR-656-3p; hsa-miR-4700-5p; hsa-miR-30a-5p; hsa-miR-3612; hsa-miR-3924; hsa-miR-759
Annotations derived over miRTarBase (Gene Ontology)	pyruvate dehydrogenase acetyl-transferring activity GO0004739	over-represented	0.0326695	0.0326695	0.613894	3.78689	8	hsa-miR-3674; hsa-miR-3148; hsa-miR-520h; hsa-miR-4732-5p; hsa-miR-556-5p; hsa-miR-191-5p; hsa-miR-877-3p; hsa-miR-6506-5p
Annotations derived over miRTarBase (Gene Ontology)	glucose transmembrane transport GO1904659	over-represented	0.0327618	0.0327618	0.613894	21.5792	30	hsa-miR-1587; hsa-miR-4446-5p; hsa-miR-6805-3p; hsa-miR-3674; hsa-miR-6802-5p; hsa-miR-4641; hsa-miR-3148; hsa-miR-5703; hsa-miR-1264; hsa-miR-4464; hsa-miR-6504-3p; hsa-miR-320a-3p; hsa-miR-574-5p; hsa-miR-500b-3p; hsa-miR-1255a; hsa-miR-143-3p; hsa-miR-512-5p; hsa-miR-1914-3p; hsa-miR-877-3p; hsa-miR-6130; hsa-miR-6506-5p; hsa-miR-1262; hsa-miR-4311; hsa-miR-4324; hsa-miR-510-5p; hsa-miR-6884-5…
Annotations derived over miRTarBase (Gene Ontology)	MAP kinase kinase kinase activity GO0004709	under-represented	0.0327644	0.0327644	0.613894	10.8197	5	hsa-miR-607; hsa-miR-4749-3p; hsa-miR-143-3p; hsa-miR-34b-5p; hsa-miR-30a-5p
Annotations derived over miRTarBase (Gene Ontology)	protein export from nucleus GO0006611	under-represented	0.0329685	0.0329685	0.613894	36.7268	27	hsa-miR-5572; hsa-miR-6802-5p; hsa-miR-3148; hsa-miR-4536-3p; hsa-miR-3187-5p; hsa-miR-328-3p; hsa-miR-129-2-3p; hsa-miR-4797-5p; hsa-miR-373-5p; hsa-miR-7154-3p; hsa-miR-320a-3p; hsa-miR-6783-3p; hsa-miR-4257; hsa-miR-6766-5p; hsa-miR-2278; hsa-miR-1914-3p; hsa-miR-877-3p; hsa-miR-938; hsa-miR-30a-5p; hsa-miR-3612; hsa-miR-92b-3p; hsa-miR-539-5p; hsa-miR-759; hsa-miR-875-3p; hsa-miR-8081; hsa-mi…
Annotations derived over miRTarBase (Gene Ontology)	telomere maintenance GO0000723	under-represented	0.0331256	0.0331256	0.613894	56.0219	45	hsa-miR-6757-5p; hsa-miR-4758-5p; hsa-miR-4446-5p; hsa-miR-5587-5p; hsa-miR-558; hsa-miR-6776-3p; hsa-miR-3187-5p; hsa-miR-6747-5p; hsa-let-7b-3p; hsa-miR-520a-5p; hsa-miR-520h; hsa-miR-129-2-3p; hsa-miR-1251-5p; hsa-miR-7702; hsa-miR-4464; hsa-miR-7154-3p; hsa-miR-6504-3p; hsa-miR-320a-3p; hsa-miR-574-5p; hsa-miR-2681-5p; hsa-miR-500b-3p; hsa-miR-1255a; hsa-miR-143-3p; hsa-miR-4257; hsa-miR-34b-…
Annotations derived over miRTarBase (Gene Ontology)	negative regulation of endoplasmic reticulum stress-induced eIF2 alpha phosphorylation GO1903912	under-represented	0.0331569	0.0331569	0.613894	13.4044	7	hsa-miR-26b-3p; hsa-miR-574-5p; hsa-miR-877-3p; hsa-miR-30a-5p; hsa-miR-496; hsa-miR-6884-5p; hsa-miR-5582-3p
Annotations derived over miRTarBase (Gene Ontology)	sperm DNA condensation GO0035092	under-represented	0.0332576	0.0332576	0.613894	8.05464	3	hsa-miR-4446-5p; hsa-miR-4464; hsa-miR-30a-5p
Annotations derived over miRTarBase (Gene Ontology)	canonical Wnt signaling pathway involved in midbrain dopaminergic neuron differentiation GO1904954	over-represented	0.0333865	0.0333865	0.613894	5.22951	10	hsa-miR-607; hsa-miR-520h; hsa-miR-320a-3p; hsa-miR-4474-3p; hsa-miR-34b-5p; hsa-miR-512-5p; hsa-miR-6130; hsa-miR-1255b-2-3p; hsa-miR-30a-5p; hsa-miR-766-5p
Annotations derived over miRTarBase (Gene Ontology)	cis-regulatory region sequence-specific DNA binding GO0000987	under-represented	0.0333999	0.0333999	0.613894	69.4262	58	hsa-miR-4685-5p; hsa-miR-607; hsa-miR-4758-5p; hsa-miR-6805-3p; hsa-miR-4749-3p; hsa-miR-514a-5p; hsa-miR-558; hsa-miR-4699-3p; hsa-miR-4641; hsa-miR-3174; hsa-miR-3148; hsa-miR-6747-5p; hsa-miR-222-5p; hsa-let-7b-3p; hsa-miR-520a-5p; hsa-miR-5703; hsa-miR-520h; hsa-miR-6718-5p; hsa-miR-4797-5p; hsa-miR-373-5p; hsa-miR-1264; hsa-miR-3151-5p; hsa-miR-6504-3p; hsa-miR-320a-3p; hsa-miR-5008-5p; hsa-…
Annotations derived over miRTarBase (Gene Ontology)	positive regulation of filopodium assembly GO0051491	under-represented	0.0335124	0.0335124	0.613894	29.9945	21	hsa-miR-33b-3p; hsa-miR-4685-5p; hsa-miR-5587-5p; hsa-miR-514a-5p; hsa-miR-3187-5p; hsa-miR-520a-5p; hsa-miR-520h; hsa-miR-320a-3p; hsa-miR-5008-5p; hsa-miR-2681-5p; hsa-miR-500b-3p; hsa-miR-143-3p; hsa-miR-6783-3p; hsa-miR-603; hsa-miR-938; hsa-miR-30a-5p; hsa-miR-3924; hsa-miR-92b-3p; hsa-miR-539-5p; hsa-miR-3919; hsa-miR-378g
Annotations derived over miRTarBase (Gene Ontology)	regulation of DNA strand elongation GO0060382	under-represented	0.0335125	0.0335125	0.613894	25.4262	17	hsa-miR-6757-5p; hsa-miR-4758-5p; hsa-miR-4446-5p; hsa-miR-548q; hsa-miR-6834-3p; hsa-let-7b-3p; hsa-miR-4759; hsa-miR-6504-3p; hsa-miR-320a-3p; hsa-miR-2681-5p; hsa-miR-877-3p; hsa-miR-6764-3p; hsa-miR-6506-5p; hsa-miR-4672; hsa-miR-92b-3p; hsa-miR-5582-3p; hsa-miR-219b-3p
Annotations derived over miRTarBase (Gene Ontology)	3,5-cyclic-AMP phosphodiesterase activity GO0004115	under-represented	0.0336117	0.0336117	0.613894	20.7377	13	hsa-miR-607; hsa-miR-7843-3p; hsa-miR-2117; hsa-miR-3148; hsa-miR-520h; hsa-miR-424-3p; hsa-miR-4266; hsa-miR-5186; hsa-miR-6130; hsa-miR-6764-3p; hsa-miR-6506-5p; hsa-miR-5582-3p; hsa-miR-766-5p
Annotations derived over miRTarBase (Gene Ontology)	chemorepulsion of dopaminergic neuron axon GO0036518	over-represented	0.0336861	0.0336861	0.613894	1.2623	4	hsa-miR-3187-3p; hsa-miR-4529-5p; hsa-miR-1251-5p; hsa-miR-7111-3p
Annotations derived over miRTarBase (Gene Ontology)	neurotransmitter receptor transport, endosome to postsynaptic membrane GO0098887	over-represented	0.0336861	0.0336861	0.613894	1.2623	4	hsa-miR-320a-3p; hsa-miR-603; hsa-miR-877-3p; hsa-miR-4672
Annotations derived over miRTarBase (Gene Ontology)	planar cell polarity pathway involved in axon guidance GO1904938	over-represented	0.0336861	0.0336861	0.613894	1.2623	4	hsa-miR-3187-3p; hsa-miR-4529-5p; hsa-miR-1251-5p; hsa-miR-7111-3p
Annotations derived over miRTarBase (Gene Ontology)	forked DNA-dependent helicase activity GO0061749	over-represented	0.033697	0.033697	0.613894	3.12568	7	hsa-miR-4464; hsa-miR-7154-3p; hsa-miR-500b-3p; hsa-miR-6506-5p; hsa-miR-4311; hsa-miR-1252-5p; hsa-miR-766-5p
Annotations derived over miRTarBase (Gene Ontology)	negative regulation of nitrosative stress-induced intrinsic apoptotic signaling pathway GO1905259	over-represented	0.033697	0.033697	0.613894	3.12568	7	hsa-miR-3674; hsa-miR-3174; hsa-miR-6504-3p; hsa-miR-656-3p; hsa-miR-30a-5p; hsa-miR-92b-3p; hsa-miR-6891-3p
Annotations derived over miRTarBase (Gene Ontology)	collagen receptor activity GO0038064	over-represented	0.0339189	0.0339189	0.613894	9.85792	16	hsa-miR-6757-5p; hsa-miR-3187-5p; hsa-miR-4732-5p; hsa-miR-373-5p; hsa-miR-574-5p; hsa-miR-4506; hsa-miR-1255a; hsa-miR-34b-5p; hsa-miR-6766-5p; hsa-miR-2278; hsa-miR-30a-5p; hsa-miR-3612; hsa-miR-539-5p; hsa-miR-3919; hsa-miR-6744-5p; hsa-miR-378g
Annotations derived over miRTarBase (Gene Ontology)	regulation of intrinsic apoptotic signaling pathway GO2001242	over-represented	0.0339189	0.0339189	0.613894	9.85792	16	hsa-let-7b-3p; hsa-miR-520h; hsa-miR-7154-3p; hsa-miR-320a-3p; hsa-miR-6781-3p; hsa-miR-379-3p; hsa-miR-3667-5p; hsa-miR-603; hsa-miR-877-3p; hsa-miR-3924; hsa-miR-6884-5p; hsa-miR-518a-5p; hsa-miR-527; hsa-miR-188-3p; hsa-miR-766-5p; hsa-miR-605-5p
Annotations derived over miRTarBase (Gene Ontology)	histone H3K4meH3K4me2H3K4me3 demethylase activity GO0034647	under-represented	0.0340878	0.0340878	0.613894	10.7596	5	hsa-miR-520h; hsa-miR-4797-5p; hsa-miR-6783-3p; hsa-miR-2278; hsa-miR-539-5p
Annotations derived over miRTarBase (Gene Ontology)	acetylcholine binding GO0042166	over-represented	0.0343315	0.0343315	0.613894	7.51366	13	hsa-miR-4446-5p; hsa-miR-4782-3p; hsa-miR-520h; hsa-miR-373-5p; hsa-miR-4445-5p; hsa-miR-5186; hsa-miR-603; hsa-miR-6130; hsa-miR-4311; hsa-miR-6848-3p; hsa-miR-3668; hsa-miR-4672; hsa-miR-759
Annotations derived over miRTarBase (Gene Ontology)	nuclear pore localization GO0051664	over-represented	0.0343667	0.0343667	0.613894	22.541	31	hsa-miR-4632-5p; hsa-miR-6757-5p; hsa-miR-4515; hsa-miR-4699-3p; hsa-miR-6747-5p; hsa-miR-4529-5p; hsa-miR-520h; hsa-miR-154-5p; hsa-miR-7702; hsa-miR-1264; hsa-miR-7154-3p; hsa-miR-6504-3p; hsa-miR-320a-3p; hsa-miR-2681-5p; hsa-miR-379-3p; hsa-miR-5186; hsa-miR-143-3p; hsa-miR-6783-3p; hsa-miR-3667-5p; hsa-miR-6766-5p; hsa-miR-656-3p; hsa-miR-1914-3p; hsa-miR-877-3p; hsa-miR-30a-5p; hsa-miR-4672…
Annotations derived over miRTarBase (Gene Ontology)	double-strand break repair via break-induced replication GO0000727	under-represented	0.0343826	0.0343826	0.613894	13.3443	7	hsa-miR-1251-5p; hsa-miR-373-5p; hsa-miR-320a-3p; hsa-miR-625-3p; hsa-miR-30a-5p; hsa-miR-539-5p; hsa-miR-759
Annotations derived over miRTarBase (Gene Ontology)	nuclear-transcribed mRNA catabolic process, deadenylation-dependent decay GO0000288	under-represented	0.0344083	0.0344083	0.613894	14.6066	8	hsa-miR-3174; hsa-miR-3187-5p; hsa-miR-5186; hsa-miR-4257; hsa-miR-877-3p; hsa-miR-3612; hsa-miR-3924; hsa-miR-6884-5p
Annotations derived over miRTarBase (Gene Ontology)	protein kinase A signaling GO0010737	under-represented	0.0344083	0.0344083	0.613894	14.6066	8	hsa-miR-3174; hsa-miR-328-3p; hsa-miR-4797-5p; hsa-miR-373-5p; hsa-miR-603; hsa-miR-30a-5p; hsa-miR-6884-5p; hsa-miR-759
Annotations derived over miRTarBase (Gene Ontology)	liver development GO0001889	over-represented	0.0347661	0.0347661	0.613894	23.4426	32	hsa-miR-514a-5p; hsa-miR-3174; hsa-miR-7843-3p; hsa-miR-3148; hsa-miR-483-5p; hsa-miR-520h; hsa-miR-129-2-3p; hsa-miR-373-5p; hsa-miR-4639-5p; hsa-miR-320a-3p; hsa-miR-574-5p; hsa-miR-625-3p; hsa-miR-1284; hsa-miR-2681-5p; hsa-miR-4506; hsa-miR-500b-3p; hsa-miR-34b-5p; hsa-miR-656-3p; hsa-miR-7111-3p; hsa-miR-3690; hsa-miR-4700-5p; hsa-miR-1262; hsa-miR-30a-5p; hsa-miR-4311; hsa-miR-3612; hsa-miR…
Annotations derived over miRTarBase (Gene Ontology)	cellular response to exogenous dsRNA GO0071360	under-represented	0.0348411	0.0348411	0.613894	19.4754	12	hsa-miR-607; hsa-miR-5587-5p; hsa-miR-3187-3p; hsa-miR-558; hsa-miR-483-5p; hsa-miR-520h; hsa-miR-556-5p; hsa-miR-320a-3p; hsa-miR-34b-5p; hsa-miR-6130; hsa-miR-3919; hsa-miR-766-5p
Annotations derived over miRTarBase (Gene Ontology)	phospholipid scramblase activity GO0017128	under-represented	0.0348411	0.0348411	0.613894	19.4754	12	hsa-miR-4758-5p; hsa-miR-3174; hsa-miR-574-5p; hsa-miR-4506; hsa-miR-500b-3p; hsa-miR-5186; hsa-miR-6766-5p; hsa-miR-6895-5p; hsa-miR-7111-3p; hsa-miR-1914-3p; hsa-miR-1262; hsa-miR-30a-5p
Annotations derived over miRTarBase (Gene Ontology)	F-box domain binding GO1990444	over-represented	0.0349666	0.0349666	0.613894	6.01093	11	hsa-miR-3187-3p; hsa-miR-3148; hsa-miR-483-5p; hsa-miR-4797-5p; hsa-miR-6504-3p; hsa-miR-2681-5p; hsa-miR-379-3p; hsa-miR-603; hsa-miR-634; hsa-miR-4324; hsa-miR-6884-5p
Annotations derived over miRTarBase (Gene Ontology)	folic acidproton symporter activity GO0140211	over-represented	0.0350927	0.0350927	0.613894	1.86339	5	hsa-miR-4758-5p; hsa-miR-6895-5p; hsa-miR-518a-5p; hsa-miR-527; hsa-miR-8081
Annotations derived over miRTarBase (Gene Ontology)	intestinal folate absorption GO0098829	over-represented	0.0350927	0.0350927	0.613894	1.86339	5	hsa-miR-4758-5p; hsa-miR-6895-5p; hsa-miR-518a-5p; hsa-miR-527; hsa-miR-8081
Annotations derived over miRTarBase (Gene Ontology)	proteasome regulatory particle assembly GO0070682	over-represented	0.0350927	0.0350927	0.613894	1.86339	5	hsa-miR-320a-3p; hsa-miR-877-3p; hsa-miR-1262; hsa-miR-92b-3p; hsa-miR-605-5p
Annotations derived over miRTarBase (Gene Ontology)	regulation of Rho guanyl-nucleotide exchange factor activity GO2001106	over-represented	0.0350927	0.0350927	0.613894	1.86339	5	hsa-miR-558; hsa-miR-4257; hsa-miR-30a-5p; hsa-miR-6505-3p; hsa-miR-759
Annotations derived over miRTarBase (Gene Ontology)	negative regulation of lens fiber cell differentiation GO1902747	under-represented	0.0351867	0.0351867	0.613894	12.0219	6	hsa-miR-558; hsa-miR-6776-3p; hsa-miR-6834-3p; hsa-miR-520h; hsa-miR-379-3p; hsa-miR-6783-3p
Annotations derived over miRTarBase (Gene Ontology)	ubiquitin-protein transferase activity GO0004842	over-represented	0.0353452	0.0353452	0.613894	113.066	123	hsa-miR-5572; hsa-miR-33b-3p; hsa-miR-4685-5p; hsa-miR-4503; hsa-miR-323b-5p; hsa-miR-607; hsa-miR-4758-5p; hsa-miR-1587; hsa-miR-4446-5p; hsa-miR-6805-3p; hsa-miR-5587-5p; hsa-miR-3187-3p; hsa-miR-558; hsa-miR-3674; hsa-miR-6755-5p; hsa-miR-4699-3p; hsa-miR-6802-5p; hsa-miR-6776-3p; hsa-miR-4641; hsa-miR-4782-3p; hsa-miR-3174; hsa-miR-7843-3p; hsa-miR-6735-3p; hsa-miR-2117; hsa-miR-3148; hsa-miR…
Annotations derived over miRTarBase (Gene Ontology)	negative regulation of triglyceride biosynthetic process GO0010868	under-represented	0.0354596	0.0354596	0.613894	10.6995	5	hsa-miR-6776-3p; hsa-miR-4639-5p; hsa-miR-379-3p; hsa-miR-656-3p; hsa-miR-92b-3p
Annotations derived over miRTarBase (Gene Ontology)	JUN kinase kinase kinase activity GO0004706	under-represented	0.0356487	0.0356487	0.613894	13.2842	7	hsa-miR-4749-3p; hsa-miR-3935; hsa-miR-6781-3p; hsa-miR-603; hsa-miR-1914-3p; hsa-miR-3924; hsa-miR-3919
Annotations derived over miRTarBase (Gene Ontology)	translational elongation GO0006414	over-represented	0.0356731	0.0356731	0.613894	27.0492	36	hsa-miR-4685-5p; hsa-miR-4632-5p; hsa-miR-6757-5p; hsa-miR-4758-5p; hsa-miR-4446-5p; hsa-miR-514a-5p; hsa-miR-4515; hsa-miR-4641; hsa-miR-3148; hsa-miR-501-5p; hsa-miR-26b-3p; hsa-miR-328-3p; hsa-miR-5703; hsa-miR-1264; hsa-miR-4464; hsa-miR-7154-3p; hsa-miR-320a-3p; hsa-miR-548ad-3p; hsa-miR-424-3p; hsa-miR-4266; hsa-miR-1255a; hsa-miR-5186; hsa-miR-4257; hsa-miR-603; hsa-miR-1914-3p; hsa-miR-87…
Annotations derived over miRTarBase (Gene Ontology)	protein auto-ADP-ribosylation GO0070213	under-represented	0.0357474	0.0357474	0.613894	17.0109	10	hsa-miR-3187-3p; hsa-miR-3187-5p; hsa-miR-129-2-3p; hsa-miR-373-5p; hsa-miR-4257; hsa-miR-6130; hsa-miR-3612; hsa-miR-6848-3p; hsa-miR-6884-5p; hsa-miR-219b-3p
Annotations derived over miRTarBase (Gene Ontology)	tRNA 5-leader removal GO0001682	under-represented	0.0357474	0.0357474	0.613894	17.0109	10	hsa-miR-4446-5p; hsa-miR-3187-3p; hsa-miR-4782-3p; hsa-miR-2117; hsa-miR-4519; hsa-miR-1264; hsa-miR-320a-3p; hsa-miR-4257; hsa-miR-30a-5p; hsa-miR-3612
Annotations derived over miRTarBase (Gene Ontology)	folic acid transport GO0015884	over-represented	0.0357517	0.0357517	0.613894	11.541	18	hsa-miR-4632-5p; hsa-miR-607; hsa-miR-4758-5p; hsa-miR-558; hsa-miR-501-5p; hsa-miR-520h; hsa-miR-3151-5p; hsa-miR-5008-5p; hsa-miR-4257; hsa-miR-6895-5p; hsa-miR-512-5p; hsa-miR-510-5p; hsa-miR-6884-5p; hsa-miR-92b-3p; hsa-miR-219b-3p; hsa-miR-518a-5p; hsa-miR-527; hsa-miR-8081
Annotations derived over miRTarBase (Gene Ontology)	detection of muscle stretch GO0035995	over-represented	0.0357787	0.0357787	0.613894	5.28962	10	hsa-miR-607; hsa-miR-6755-5p; hsa-miR-520h; hsa-miR-320a-3p; hsa-miR-4474-3p; hsa-miR-34b-5p; hsa-miR-603; hsa-miR-512-5p; hsa-miR-30a-5p; hsa-miR-587
Annotations derived over miRTarBase (Gene Ontology)	negative regulation of protein tyrosine phosphatase activity GO1903614	over-represented	0.0360485	0.0360485	0.613894	4.56831	9	hsa-miR-7154-3p; hsa-miR-424-3p; hsa-miR-6766-5p; hsa-miR-603; hsa-miR-877-3p; hsa-miR-938; hsa-miR-6505-3p; hsa-miR-6891-3p; hsa-miR-766-5p
Annotations derived over miRTarBase (Gene Ontology)	amyloid precursor protein metabolic process GO0042982	under-represented	0.0363455	0.0363455	0.613894	7.93443	3	hsa-miR-4685-5p; hsa-miR-6783-3p; hsa-miR-7111-3p
Annotations derived over miRTarBase (Gene Ontology)	negative regulation of intracellular signal transduction GO1902532	under-represented	0.0363455	0.0363455	0.613894	7.93443	3	hsa-miR-3148; hsa-miR-222-5p; hsa-miR-92b-3p
Annotations derived over miRTarBase (Gene Ontology)	negative regulation of membrane tubulation GO1903526	under-represented	0.0363455	0.0363455	0.613894	7.93443	3	hsa-miR-4632-5p; hsa-miR-520h; hsa-miR-92b-3p
Annotations derived over miRTarBase (Gene Ontology)	placenta blood vessel development GO0060674	under-represented	0.0363455	0.0363455	0.613894	7.93443	3	hsa-miR-4257; hsa-miR-656-3p; hsa-miR-92b-3p
Annotations derived over miRTarBase (Gene Ontology)	mitochondrial proton-transporting ATP synthase complex, coupling factor Fo GO0000276	under-represented	0.0364258	0.0364258	0.613894	9.31694	4	hsa-miR-483-5p; hsa-miR-1262; hsa-miR-4672; hsa-miR-92b-3p
Annotations derived over miRTarBase (Gene Ontology)	dendrite development GO0016358	over-represented	0.0366918	0.0366918	0.613894	22.6612	31	hsa-miR-4758-5p; hsa-miR-1587; hsa-miR-548q; hsa-miR-3148; hsa-miR-7155-5p; hsa-miR-3935; hsa-miR-328-3p; hsa-miR-5703; hsa-miR-3617-5p; hsa-miR-6504-3p; hsa-miR-574-5p; hsa-miR-6781-3p; hsa-miR-4254; hsa-miR-548ad-3p; hsa-miR-424-3p; hsa-miR-6783-3p; hsa-miR-2278; hsa-miR-656-3p; hsa-miR-603; hsa-miR-7111-3p; hsa-miR-3690; hsa-miR-4700-5p; hsa-miR-30a-5p; hsa-miR-4311; hsa-miR-3612; hsa-miR-3924…
Annotations derived over miRTarBase (Gene Ontology)	regulation of membrane potential GO0042391	over-represented	0.0368798	0.0368798	0.613894	42.7377	53	hsa-miR-4632-5p; hsa-miR-607; hsa-miR-4758-5p; hsa-miR-4446-5p; hsa-miR-514a-5p; hsa-miR-558; hsa-miR-4699-3p; hsa-miR-7843-3p; hsa-miR-3148; hsa-miR-3187-5p; hsa-miR-328-3p; hsa-miR-520a-5p; hsa-miR-5703; hsa-miR-3617-5p; hsa-miR-4732-5p; hsa-miR-580-5p; hsa-miR-4464; hsa-miR-7154-3p; hsa-miR-6504-3p; hsa-miR-574-5p; hsa-miR-4254; hsa-miR-424-3p; hsa-miR-5186; hsa-miR-4474-3p; hsa-miR-143-3p; hs…
Annotations derived over miRTarBase (Gene Ontology)	embryo implantation GO0007566	under-represented	0.036881	0.036881	0.613894	10.6393	5	hsa-miR-3187-3p; hsa-miR-5703; hsa-miR-877-3p; hsa-miR-587; hsa-miR-5582-3p
Annotations derived over miRTarBase (Gene Ontology)	T cell mediated cytotoxicity GO0001913	under-represented	0.0369348	0.0369348	0.613894	16.9508	10	hsa-miR-3187-3p; hsa-miR-5703; hsa-miR-520h; hsa-miR-6504-3p; hsa-miR-4257; hsa-miR-603; hsa-miR-877-3p; hsa-miR-6130; hsa-miR-6780b-3p; hsa-miR-6884-5p
Annotations derived over miRTarBase (Gene Ontology)	multimeric ribonuclease P complex GO0030681	under-represented	0.0369562	0.0369562	0.613894	13.224	7	hsa-miR-4446-5p; hsa-miR-3187-3p; hsa-miR-4782-3p; hsa-miR-4519; hsa-miR-1264; hsa-miR-320a-3p; hsa-miR-30a-5p
Annotations derived over miRTarBase (Gene Ontology)	ribonuclease P RNA binding GO0033204	under-represented	0.0369562	0.0369562	0.613894	13.224	7	hsa-miR-4446-5p; hsa-miR-3187-3p; hsa-miR-4782-3p; hsa-miR-4519; hsa-miR-1264; hsa-miR-320a-3p; hsa-miR-30a-5p
Annotations derived over miRTarBase (Gene Ontology)	vesicle transport along actin filament GO0030050	under-represented	0.0370062	0.0370062	0.613894	30.8962	22	hsa-miR-3187-3p; hsa-miR-7155-5p; hsa-miR-6747-5p; hsa-miR-520h; hsa-miR-1264; hsa-miR-6504-3p; hsa-miR-320a-3p; hsa-miR-574-5p; hsa-miR-2681-5p; hsa-miR-143-3p; hsa-miR-6780b-3p; hsa-miR-3921; hsa-miR-6506-5p; hsa-miR-5195-5p; hsa-miR-6848-3p; hsa-miR-587; hsa-miR-3668; hsa-miR-92b-3p; hsa-miR-3159; hsa-miR-219b-3p; hsa-miR-3919; hsa-miR-605-5p
Annotations derived over miRTarBase (Gene Ontology)	AIP1-IRE1 complex GO1990597	over-represented	0.0371669	0.0371669	0.613894	2.52459	6	hsa-miR-6805-3p; hsa-miR-7155-5p; hsa-miR-4257; hsa-miR-6766-5p; hsa-miR-4700-5p; hsa-miR-92b-3p
Annotations derived over miRTarBase (Gene Ontology)	NLRP3 inflammasome complex assembly GO0044546	over-represented	0.0371669	0.0371669	0.613894	2.52459	6	hsa-miR-7154-3p; hsa-miR-877-3p; hsa-miR-6884-5p; hsa-miR-518a-5p; hsa-miR-527; hsa-miR-766-5p
Annotations derived over miRTarBase (Gene Ontology)	cell motility involved in cerebral cortex radial glia guided migration GO0021814	over-represented	0.0371669	0.0371669	0.613894	2.52459	6	hsa-miR-6805-3p; hsa-miR-7155-5p; hsa-miR-4257; hsa-miR-6766-5p; hsa-miR-4700-5p; hsa-miR-92b-3p
Annotations derived over miRTarBase (Gene Ontology)	climbing fiber GO0044301	over-represented	0.0371669	0.0371669	0.613894	2.52459	6	hsa-miR-6805-3p; hsa-miR-7155-5p; hsa-miR-4257; hsa-miR-6766-5p; hsa-miR-4700-5p; hsa-miR-92b-3p
Annotations derived over miRTarBase (Gene Ontology)	folate import across plasma membrane GO1904447	over-represented	0.0371669	0.0371669	0.613894	2.52459	6	hsa-miR-607; hsa-miR-4758-5p; hsa-miR-6895-5p; hsa-miR-518a-5p; hsa-miR-527; hsa-miR-8081
Annotations derived over miRTarBase (Gene Ontology)	intracellular cGMP-activated cation channel activity GO0005223	over-represented	0.0371669	0.0371669	0.613894	2.52459	6	hsa-miR-373-5p; hsa-miR-320a-3p; hsa-miR-574-5p; hsa-miR-6506-5p; hsa-miR-6848-3p; hsa-miR-1252-5p
Annotations derived over miRTarBase (Gene Ontology)	negative regulation of mitotic DNA damage checkpoint GO1904290	over-represented	0.0371669	0.0371669	0.613894	2.52459	6	hsa-let-7b-3p; hsa-miR-3151-5p; hsa-miR-1914-3p; hsa-miR-5195-5p; hsa-miR-30a-5p; hsa-miR-759
Annotations derived over miRTarBase (Gene Ontology)	Pwp2p-containing subcomplex of 90S preribosome GO0034388	over-represented	0.0372622	0.0372622	0.613894	6.07104	11	hsa-miR-4503; hsa-miR-3187-3p; hsa-miR-483-5p; hsa-miR-3617-5p; hsa-miR-373-5p; hsa-miR-1255a; hsa-miR-603; hsa-miR-877-3p; hsa-miR-30a-5p; hsa-miR-496; hsa-miR-6744-5p
Annotations derived over miRTarBase (Gene Ontology)	nuclear lamina GO0005652	over-represented	0.0378987	0.0378987	0.613894	22.7213	31	hsa-miR-4632-5p; hsa-miR-6757-5p; hsa-miR-558; hsa-miR-4515; hsa-miR-6747-5p; hsa-miR-4529-5p; hsa-miR-4519; hsa-miR-154-5p; hsa-miR-7154-3p; hsa-miR-6504-3p; hsa-miR-320a-3p; hsa-miR-5186; hsa-miR-143-3p; hsa-miR-6783-3p; hsa-miR-3667-5p; hsa-miR-4257; hsa-miR-6766-5p; hsa-miR-656-3p; hsa-miR-1914-3p; hsa-miR-877-3p; hsa-miR-30a-5p; hsa-miR-3612; hsa-miR-587; hsa-miR-4672; hsa-miR-6884-5p; hsa-m…
Annotations derived over miRTarBase (Gene Ontology)	cellular response to leukemia inhibitory factor GO1990830	over-represented	0.0379208	0.0379208	0.613894	12.4426	19	hsa-miR-4641; hsa-miR-4782-3p; hsa-miR-3174; hsa-miR-6735-3p; hsa-miR-2117; hsa-miR-501-5p; hsa-miR-4536-3p; hsa-let-7b-3p; hsa-miR-5703; hsa-miR-373-5p; hsa-miR-4445-5p; hsa-miR-4257; hsa-miR-1914-3p; hsa-miR-3612; hsa-miR-3924; hsa-miR-3668; hsa-miR-6884-5p; hsa-miR-539-5p; hsa-miR-6505-3p
Annotations derived over miRTarBase (Gene Ontology)	chloride channel complex GO0034707	under-represented	0.0379866	0.0379866	0.613894	7.87432	3	hsa-miR-500b-3p; hsa-miR-1914-3p; hsa-miR-5195-5p
Annotations derived over miRTarBase (Gene Ontology)	sprouting angiogenesis GO0002040	under-represented	0.0381382	0.0381382	0.613894	33.0601	24	hsa-miR-3187-5p; hsa-miR-222-5p; hsa-let-7b-3p; hsa-miR-520h; hsa-miR-373-5p; hsa-miR-4464; hsa-miR-7154-3p; hsa-miR-320a-3p; hsa-miR-574-5p; hsa-miR-379-3p; hsa-miR-3667-5p; hsa-miR-4257; hsa-miR-6766-5p; hsa-miR-603; hsa-miR-7111-3p; hsa-miR-877-3p; hsa-miR-5195-5p; hsa-miR-30a-5p; hsa-miR-3612; hsa-miR-3924; hsa-miR-6848-3p; hsa-miR-92b-3p; hsa-miR-4760-5p; hsa-miR-766-5p
Annotations derived over miRTarBase (Gene Ontology)	UDP-xylosyltransferase activity GO0035252	over-represented	0.0382455	0.0382455	0.613894	13.2842	20	hsa-miR-4632-5p; hsa-miR-558; hsa-miR-4782-3p; hsa-miR-520a-5p; hsa-miR-3617-5p; hsa-miR-320a-3p; hsa-miR-574-5p; hsa-miR-4445-5p; hsa-miR-500b-3p; hsa-miR-143-3p; hsa-miR-34b-5p; hsa-miR-2278; hsa-miR-4700-5p; hsa-miR-30a-5p; hsa-miR-4311; hsa-miR-3924; hsa-miR-6884-5p; hsa-miR-92b-3p; hsa-miR-539-5p; hsa-miR-605-5p
Annotations derived over miRTarBase (Gene Ontology)	serum response element binding GO0010736	over-represented	0.0382884	0.0382884	0.613894	5.34973	10	hsa-miR-483-5p; hsa-miR-4519; hsa-miR-7154-3p; hsa-miR-320a-3p; hsa-miR-6781-3p; hsa-miR-512-5p; hsa-miR-6130; hsa-miR-3612; hsa-miR-510-5p; hsa-miR-6884-5p
Annotations derived over miRTarBase (Gene Ontology)	positive regulation of epithelial to mesenchymal transition involved in endocardial cushion formation GO1905007	under-represented	0.0383062	0.0383062	0.613894	13.1639	7	hsa-miR-4446-5p; hsa-miR-4732-5p; hsa-miR-574-5p; hsa-miR-6783-3p; hsa-miR-34b-5p; hsa-miR-3690; hsa-miR-4324
Annotations derived over miRTarBase (Gene Ontology)	regulation of interleukin-1 beta production GO0032651	over-represented	0.038358	0.038358	0.613894	8.4153	14	hsa-miR-33b-3p; hsa-miR-607; hsa-miR-6718-5p; hsa-miR-1251-5p; hsa-miR-1264; hsa-miR-4639-5p; hsa-miR-556-5p; hsa-miR-320a-3p; hsa-miR-6766-5p; hsa-miR-512-5p; hsa-miR-877-3p; hsa-miR-1262; hsa-miR-5195-5p; hsa-miR-6848-3p
Annotations derived over miRTarBase (Gene Ontology)	positive regulation of DNA repair GO0045739	under-represented	0.0385136	0.0385136	0.613894	46.1038	36	hsa-miR-6757-5p; hsa-miR-607; hsa-miR-4758-5p; hsa-miR-1587; hsa-miR-4446-5p; hsa-miR-5587-5p; hsa-miR-3148; hsa-miR-501-5p; hsa-miR-6747-5p; hsa-miR-328-3p; hsa-miR-222-5p; hsa-let-7b-3p; hsa-miR-1264; hsa-miR-4639-5p; hsa-miR-6504-3p; hsa-miR-320a-3p; hsa-miR-574-5p; hsa-miR-2681-5p; hsa-miR-1255a; hsa-miR-603; hsa-miR-877-3p; hsa-miR-196b-3p; hsa-miR-6506-5p; hsa-miR-30a-5p; hsa-miR-4311; hsa-…
Annotations derived over miRTarBase (Gene Ontology)	SAGA complex GO0000124	under-represented	0.0386407	0.0386407	0.613894	27.4098	19	hsa-miR-607; hsa-miR-548q; hsa-miR-3174; hsa-miR-5703; hsa-miR-520h; hsa-miR-320a-3p; hsa-miR-6783-3p; hsa-miR-4257; hsa-miR-6766-5p; hsa-miR-1914-3p; hsa-miR-877-3p; hsa-miR-6764-3p; hsa-miR-6506-5p; hsa-miR-30a-5p; hsa-miR-3612; hsa-miR-587; hsa-miR-92b-3p; hsa-miR-4760-5p; hsa-miR-539-5p
Annotations derived over miRTarBase (Gene Ontology)	positive regulation of stem cell population maintenance GO1902459	under-represented	0.0388762	0.0388762	0.613894	53.4973	43	hsa-miR-5572; hsa-miR-4632-5p; hsa-miR-4446-5p; hsa-miR-6805-3p; hsa-miR-514a-5p; hsa-miR-3187-3p; hsa-miR-558; hsa-miR-3674; hsa-miR-4641; hsa-miR-7155-5p; hsa-miR-6747-5p; hsa-miR-483-5p; hsa-miR-328-3p; hsa-miR-4519; hsa-miR-5703; hsa-miR-3617-5p; hsa-miR-520h; hsa-miR-4797-5p; hsa-miR-373-5p; hsa-miR-3151-5p; hsa-miR-4464; hsa-miR-320a-3p; hsa-miR-5008-5p; hsa-miR-2681-5p; hsa-miR-6766-5p; hs…
Annotations derived over miRTarBase (Gene Ontology)	RNA polymerase II transcription regulatory region sequence-specific DNA binding GO0000977	over-represented	0.0389583	0.0389583	0.613894	118.776	128	hsa-miR-5572; hsa-miR-33b-3p; hsa-miR-4632-5p; hsa-miR-6757-5p; hsa-miR-323b-5p; hsa-miR-607; hsa-miR-1587; hsa-miR-4446-5p; hsa-miR-6743-3p; hsa-miR-6805-3p; hsa-miR-548q; hsa-miR-4749-3p; hsa-miR-3187-3p; hsa-miR-558; hsa-miR-4515; hsa-miR-3674; hsa-miR-6755-5p; hsa-miR-4699-3p; hsa-miR-6776-3p; hsa-miR-4641; hsa-miR-4782-3p; hsa-miR-7843-3p; hsa-miR-6735-3p; hsa-miR-2117; hsa-miR-3148; hsa-miR…
Annotations derived over miRTarBase (Gene Ontology)	dynactin binding GO0034452	over-represented	0.0390195	0.0390195	0.613894	27.2295	36	hsa-miR-607; hsa-miR-548q; hsa-miR-514a-5p; hsa-miR-6834-3p; hsa-miR-7843-3p; hsa-miR-501-5p; hsa-let-7b-3p; hsa-miR-4519; hsa-miR-520h; hsa-miR-373-5p; hsa-miR-556-5p; hsa-miR-580-5p; hsa-miR-7154-3p; hsa-miR-2681-5p; hsa-miR-5186; hsa-miR-143-3p; hsa-miR-191-5p; hsa-miR-6766-5p; hsa-miR-2278; hsa-miR-512-5p; hsa-miR-877-3p; hsa-miR-6130; hsa-miR-938; hsa-miR-6506-5p; hsa-miR-4324; hsa-miR-3612;…
Annotations derived over miRTarBase (Gene Ontology)	citrate transmembrane transporter activity GO0015137	over-represented	0.0393039	0.0393039	0.613894	1.3224	4	hsa-miR-6504-3p; hsa-miR-496; hsa-miR-4672; hsa-miR-605-5p
Annotations derived over miRTarBase (Gene Ontology)	positive regulation of ubiquitin-dependent endocytosis GO2000397	over-represented	0.0393039	0.0393039	0.613894	1.3224	4	hsa-miR-3174; hsa-miR-328-3p; hsa-miR-1255a; hsa-miR-6744-5p
Annotations derived over miRTarBase (Gene Ontology)	interleukin-6 receptor complex GO0005896	under-represented	0.039366	0.039366	0.613894	11.8415	6	hsa-miR-4529-5p; hsa-miR-6504-3p; hsa-miR-603; hsa-miR-3924; hsa-miR-92b-3p; hsa-miR-5582-3p
Annotations derived over miRTarBase (Gene Ontology)	negative regulation of catalytic activity GO0043086	under-represented	0.039366	0.039366	0.613894	11.8415	6	hsa-miR-556-5p; hsa-miR-4266; hsa-miR-4257; hsa-miR-877-3p; hsa-miR-30a-5p; hsa-miR-3612
Annotations derived over miRTarBase (Gene Ontology)	negative regulation of telomere maintenance GO0032205	under-represented	0.039366	0.039366	0.613894	11.8415	6	hsa-miR-5572; hsa-miR-1251-5p; hsa-miR-373-5p; hsa-miR-5008-5p; hsa-miR-6884-5p; hsa-miR-188-3p
Annotations derived over miRTarBase (Gene Ontology)	cardiac vascular smooth muscle cell differentiation GO0060947	under-represented	0.039414	0.039414	0.613894	16.8306	10	hsa-miR-607; hsa-miR-3148; hsa-miR-5703; hsa-miR-154-5p; hsa-miR-3667-5p; hsa-miR-603; hsa-miR-877-3p; hsa-miR-6130; hsa-miR-4324; hsa-miR-92b-3p
Annotations derived over miRTarBase (Gene Ontology)	protein localization to chromosome, centromeric region GO0071459	under-represented	0.0395626	0.0395626	0.613894	9.19672	4	hsa-miR-558; hsa-miR-6504-3p; hsa-miR-6884-5p; hsa-miR-219b-3p
Annotations derived over miRTarBase (Gene Ontology)	cyclooxygenase pathway GO0019371	over-represented	0.039581	0.039581	0.613894	12.5027	19	hsa-miR-4685-5p; hsa-miR-558; hsa-miR-6834-3p; hsa-miR-3174; hsa-miR-520h; hsa-miR-4732-5p; hsa-miR-6504-3p; hsa-miR-379-3p; hsa-miR-143-3p; hsa-miR-1914-3p; hsa-miR-6506-5p; hsa-miR-4324; hsa-miR-3612; hsa-miR-496; hsa-miR-3668; hsa-miR-92b-3p; hsa-miR-518a-5p; hsa-miR-527; hsa-miR-605-5p
Annotations derived over miRTarBase (Gene Ontology)	Toll-like receptor 2-Toll-like receptor 6 protein complex GO0035355	over-represented	0.0396429	0.0396429	0.613894	1.9235	5	hsa-miR-501-5p; hsa-miR-154-5p; hsa-miR-2681-5p; hsa-miR-143-3p; hsa-miR-6848-3p
Annotations derived over miRTarBase (Gene Ontology)	carbohydrateproton symporter activity GO0005351	over-represented	0.0396429	0.0396429	0.613894	1.9235	5	hsa-miR-4446-5p; hsa-miR-6805-3p; hsa-miR-1264; hsa-miR-6504-3p; hsa-miR-188-3p
Annotations derived over miRTarBase (Gene Ontology)	detection of diacyl bacterial lipopeptide GO0042496	over-represented	0.0396429	0.0396429	0.613894	1.9235	5	hsa-miR-501-5p; hsa-miR-154-5p; hsa-miR-2681-5p; hsa-miR-143-3p; hsa-miR-6848-3p
Annotations derived over miRTarBase (Gene Ontology)	positive regulation of bile acid biosynthetic process GO0070859	over-represented	0.0396429	0.0396429	0.613894	1.9235	5	hsa-miR-6504-3p; hsa-miR-6781-3p; hsa-miR-500b-3p; hsa-miR-143-3p; hsa-miR-200b-5p
Annotations derived over miRTarBase (Gene Ontology)	toll-like receptor TLR6TLR2 signaling pathway GO0038124	over-represented	0.0396429	0.0396429	0.613894	1.9235	5	hsa-miR-501-5p; hsa-miR-154-5p; hsa-miR-2681-5p; hsa-miR-143-3p; hsa-miR-6848-3p
Pathways (KEGG)	Breast cancer	over-represented	0.0396675	0.0396675	0.531549	115.53	125	hsa-miR-5572; hsa-miR-6749-5p; hsa-miR-4685-5p; hsa-miR-4632-5p; hsa-miR-323b-5p; hsa-miR-607; hsa-miR-1587; hsa-miR-6805-3p; hsa-miR-548q; hsa-miR-5587-5p; hsa-miR-4749-3p; hsa-miR-514a-5p; hsa-miR-3187-3p; hsa-miR-558; hsa-miR-3674; hsa-miR-6755-5p; hsa-miR-4699-3p; hsa-miR-6802-5p; hsa-miR-4641; hsa-miR-6735-3p; hsa-miR-2117; hsa-miR-3148; hsa-miR-501-5p; hsa-miR-7155-5p; hsa-miR-3187-5p; hsa-…
Annotations derived over miRTarBase (Gene Ontology)	photoreceptor outer segment membrane GO0042622	under-represented	0.0396955	0.0396955	0.613894	7.81421	3	hsa-miR-5587-5p; hsa-miR-143-3p; hsa-miR-200b-5p
Annotations derived over miRTarBase (Gene Ontology)	regulation of neurotransmitter secretion GO0046928	under-represented	0.0396955	0.0396955	0.613894	7.81421	3	hsa-miR-6749-5p; hsa-miR-4446-5p; hsa-miR-4519
Annotations derived over miRTarBase (Gene Ontology)	sarcomere GO0030017	under-represented	0.0396994	0.0396994	0.613894	27.3497	19	hsa-miR-4699-3p; hsa-miR-3174; hsa-miR-3148; hsa-miR-3617-5p; hsa-miR-4639-5p; hsa-miR-580-5p; hsa-miR-6504-3p; hsa-miR-320a-3p; hsa-miR-2681-5p; hsa-miR-143-3p; hsa-miR-1914-3p; hsa-miR-6130; hsa-miR-634; hsa-miR-30a-5p; hsa-miR-4311; hsa-miR-510-5p; hsa-miR-92b-3p; hsa-miR-5582-3p; hsa-miR-539-5p
Annotations derived over miRTarBase (Gene Ontology)	retrograde neuronal dense core vesicle transport GO1990049	under-represented	0.0397	0.0397	0.613894	13.1038	7	hsa-miR-3617-5p; hsa-miR-520h; hsa-miR-6895-5p; hsa-miR-877-3p; hsa-miR-30a-5p; hsa-miR-6848-3p; hsa-miR-92b-3p
Annotations derived over miRTarBase (Gene Ontology)	hormone activity GO0005179	under-represented	0.0397986	0.0397986	0.613894	21.5792	14	hsa-miR-33b-3p; hsa-miR-6805-3p; hsa-miR-3148; hsa-miR-4797-5p; hsa-miR-574-5p; hsa-miR-603; hsa-miR-7111-3p; hsa-miR-6884-5p; hsa-miR-92b-3p; hsa-miR-539-5p; hsa-miR-759; hsa-miR-8081; hsa-miR-766-5p; hsa-miR-605-5p
Annotations derived over miRTarBase (Gene Ontology)	negative regulation of macrophage cytokine production GO0010936	under-represented	0.0398084	0.0398084	0.613894	6.37158	2	hsa-miR-4446-5p; hsa-miR-3690
Annotations derived over miRTarBase (Gene Ontology)	positive regulation of collagen fibril organization GO1904028	under-represented	0.0398084	0.0398084	0.613894	6.37158	2	hsa-miR-4685-5p; hsa-miR-3151-5p
Annotations derived over miRTarBase (Gene Ontology)	positive regulation of T cell receptor signaling pathway GO0050862	over-represented	0.0399785	0.0399785	0.613894	21.9399	30	hsa-miR-5587-5p; hsa-miR-483-5p; hsa-miR-4797-5p; hsa-miR-3151-5p; hsa-miR-6504-3p; hsa-miR-320a-3p; hsa-miR-574-5p; hsa-miR-4254; hsa-miR-1284; hsa-miR-2681-5p; hsa-miR-379-3p; hsa-miR-5186; hsa-miR-4257; hsa-miR-34b-5p; hsa-miR-6766-5p; hsa-miR-603; hsa-miR-3690; hsa-miR-6130; hsa-miR-196b-3p; hsa-miR-30a-5p; hsa-miR-3612; hsa-miR-3924; hsa-miR-6848-3p; hsa-miR-4672; hsa-miR-6884-5p; hsa-miR-92…
Annotations derived over miRTarBase (Gene Ontology)	generation of neurons GO0048699	over-represented	0.0402041	0.0402041	0.613894	28.1913	37	hsa-miR-607; hsa-miR-4446-5p; hsa-miR-548q; hsa-miR-5587-5p; hsa-miR-4641; hsa-miR-2117; hsa-miR-501-5p; hsa-miR-3187-5p; hsa-miR-3617-5p; hsa-miR-520h; hsa-miR-129-2-3p; hsa-miR-154-5p; hsa-miR-373-5p; hsa-miR-4639-5p; hsa-miR-580-5p; hsa-miR-7154-3p; hsa-miR-6504-3p; hsa-miR-320a-3p; hsa-miR-6781-3p; hsa-miR-500b-3p; hsa-miR-191-5p; hsa-miR-34b-5p; hsa-miR-603; hsa-miR-512-5p; hsa-miR-3690; hsa…
Annotations derived over miRTarBase (Gene Ontology)	positive regulation of chemotaxis GO0050921	under-represented	0.0402894	0.0402894	0.613894	22.7213	15	hsa-miR-548q; hsa-miR-520h; hsa-miR-379-3p; hsa-miR-5186; hsa-miR-143-3p; hsa-miR-4257; hsa-miR-6766-5p; hsa-miR-6895-5p; hsa-miR-603; hsa-miR-6506-5p; hsa-miR-30a-5p; hsa-miR-3612; hsa-miR-4672; hsa-miR-6884-5p; hsa-miR-766-5p
Annotations derived over miRTarBase (Gene Ontology)	regulation of nephron tubule epithelial cell differentiation GO0072182	over-represented	0.0403708	0.0403708	0.613894	3.2459	7	hsa-miR-607; hsa-miR-520h; hsa-miR-320a-3p; hsa-miR-4474-3p; hsa-miR-34b-5p; hsa-miR-512-5p; hsa-miR-30a-5p
Annotations derived over miRTarBase (Gene Ontology)	glycoprotein metabolic process GO0009100	over-represented	0.0403763	0.0403763	0.613894	6.91257	12	hsa-miR-4503; hsa-miR-3187-3p; hsa-miR-501-5p; hsa-miR-4529-5p; hsa-miR-520h; hsa-miR-4732-5p; hsa-miR-4257; hsa-miR-30a-5p; hsa-miR-587; hsa-miR-5582-3p; hsa-miR-219b-3p; hsa-miR-8081
Annotations derived over miRTarBase (Gene Ontology)	calcium channel complex GO0034704	under-represented	0.0406253	0.0406253	0.613894	31.7978	23	hsa-miR-3187-3p; hsa-miR-4699-3p; hsa-miR-3148; hsa-miR-483-5p; hsa-miR-5703; hsa-miR-3617-5p; hsa-miR-4639-5p; hsa-miR-320a-3p; hsa-miR-424-3p; hsa-miR-4266; hsa-miR-143-3p; hsa-miR-1914-3p; hsa-miR-6130; hsa-miR-6780b-3p; hsa-miR-634; hsa-miR-30a-5p; hsa-miR-4311; hsa-miR-510-5p; hsa-miR-4672; hsa-miR-5582-3p; hsa-miR-539-5p; hsa-miR-6505-3p; hsa-miR-188-3p
Annotations derived over miRTarBase (Gene Ontology)	very-low-density lipoprotein particle GO0034361	under-represented	0.0408547	0.0408547	0.613894	11.7814	6	hsa-miR-6805-3p; hsa-miR-4749-3p; hsa-miR-558; hsa-miR-520h; hsa-miR-500b-3p; hsa-miR-3649
Annotations derived over miRTarBase (Gene Ontology)	positive regulation of chondrocyte differentiation GO0032332	under-represented	0.0409104	0.0409104	0.613894	14.306	8	hsa-miR-6805-3p; hsa-miR-4699-3p; hsa-miR-3148; hsa-miR-574-5p; hsa-miR-6783-3p; hsa-miR-656-3p; hsa-miR-3924; hsa-miR-4760-5p
Annotations derived over miRTarBase (Gene Ontology)	mitogen-activated protein kinase kinase kinase binding GO0031435	over-represented	0.0409678	0.0409678	0.613894	16.7705	24	hsa-miR-6805-3p; hsa-miR-548q; hsa-miR-3187-3p; hsa-miR-558; hsa-miR-7843-3p; hsa-miR-7155-5p; hsa-miR-6747-5p; hsa-miR-483-5p; hsa-miR-320a-3p; hsa-miR-5186; hsa-miR-6783-3p; hsa-miR-4257; hsa-miR-6766-5p; hsa-miR-512-5p; hsa-miR-4700-5p; hsa-miR-1262; hsa-miR-3612; hsa-miR-6848-3p; hsa-miR-510-5p; hsa-miR-6884-5p; hsa-miR-92b-3p; hsa-miR-5582-3p; hsa-miR-4760-5p; hsa-miR-188-3p
Annotations derived over miRTarBase (Gene Ontology)	oogenesis GO0048477	under-represented	0.0409828	0.0409828	0.613894	21.5191	14	hsa-miR-33b-3p; hsa-miR-4632-5p; hsa-miR-4446-5p; hsa-miR-520h; hsa-miR-3151-5p; hsa-miR-320a-3p; hsa-miR-5186; hsa-miR-6766-5p; hsa-miR-4700-5p; hsa-miR-6130; hsa-miR-92b-3p; hsa-miR-6891-3p; hsa-miR-766-5p; hsa-miR-605-5p
Annotations derived over miRTarBase (Gene Ontology)	alpha-1,3-mannosylglycoprotein 4-beta-N-acetylglucosaminyltransferase activity GO0008454	over-represented	0.0411265	0.0411265	0.613894	2.5847	6	hsa-miR-607; hsa-let-7b-3p; hsa-miR-4797-5p; hsa-miR-656-3p; hsa-miR-3924; hsa-miR-496
Annotations derived over miRTarBase (Gene Ontology)	carboxy-lyase activity GO0016831	over-represented	0.0411265	0.0411265	0.613894	2.5847	6	hsa-miR-3174; hsa-miR-6504-3p; hsa-miR-5008-5p; hsa-miR-3921; hsa-miR-6506-5p; hsa-miR-4311
Annotations derived over miRTarBase (Gene Ontology)	negative regulation of intrinsic apoptotic signaling pathway in response to osmotic stress GO1902219	over-represented	0.0411265	0.0411265	0.613894	2.5847	6	hsa-miR-328-3p; hsa-miR-320a-3p; hsa-miR-191-5p; hsa-miR-1914-3p; hsa-miR-877-3p; hsa-miR-30a-5p
Annotations derived over miRTarBase (Gene Ontology)	UDP-N-acetylglucosamine biosynthetic process GO0006048	under-represented	0.0411386	0.0411386	0.613894	13.0437	7	hsa-miR-6805-3p; hsa-miR-6834-3p; hsa-miR-5703; hsa-miR-4254; hsa-miR-30a-5p; hsa-miR-92b-3p; hsa-miR-6891-3p
Annotations derived over miRTarBase (Gene Ontology)	endothelial cell differentiation GO0045446	under-represented	0.0411386	0.0411386	0.613894	13.0437	7	hsa-miR-607; hsa-miR-4749-3p; hsa-miR-4515; hsa-miR-3151-5p; hsa-miR-143-3p; hsa-miR-6895-5p; hsa-miR-92b-3p
Annotations derived over miRTarBase (Gene Ontology)	negative regulation of cAMP-dependent protein kinase activity GO2000480	under-represented	0.0411386	0.0411386	0.613894	13.0437	7	hsa-miR-33b-3p; hsa-miR-129-2-3p; hsa-miR-580-5p; hsa-miR-6504-3p; hsa-miR-6783-3p; hsa-miR-30a-5p; hsa-miR-378g
Annotations derived over miRTarBase (Gene Ontology)	nucleobase-containing compound metabolic process GO0006139	under-represented	0.0411506	0.0411506	0.613894	32.8798	24	hsa-miR-4503; hsa-miR-514a-5p; hsa-miR-3935; hsa-miR-5703; hsa-miR-520h; hsa-miR-4797-5p; hsa-miR-373-5p; hsa-miR-6504-3p; hsa-miR-320a-3p; hsa-miR-574-5p; hsa-miR-4506; hsa-miR-143-3p; hsa-miR-6783-3p; hsa-miR-34b-5p; hsa-miR-7111-3p; hsa-miR-6130; hsa-miR-6506-5p; hsa-miR-3612; hsa-miR-3924; hsa-miR-6848-3p; hsa-miR-6884-5p; hsa-miR-92b-3p; hsa-miR-539-5p; hsa-miR-378g
Annotations derived over miRTarBase (Gene Ontology)	C-C chemokine binding GO0019957	under-represented	0.0412212	0.0412212	0.613894	9.13661	4	hsa-miR-4749-3p; hsa-miR-7843-3p; hsa-miR-500b-3p; hsa-miR-143-3p
Annotations derived over miRTarBase (Gene Ontology)	cellular response to fatty acid GO0071398	under-represented	0.0412212	0.0412212	0.613894	9.13661	4	hsa-miR-6805-3p; hsa-miR-603; hsa-miR-4311; hsa-miR-539-5p
Annotations derived over miRTarBase (Gene Ontology)	RNA polymerase binding GO0070063	under-represented	0.0414234	0.0414234	0.613894	29.5137	21	hsa-miR-607; hsa-miR-3674; hsa-miR-6802-5p; hsa-miR-6735-3p; hsa-miR-7155-5p; hsa-miR-6747-5p; hsa-miR-328-3p; hsa-miR-5703; hsa-miR-320a-3p; hsa-miR-1284; hsa-miR-6783-3p; hsa-miR-6766-5p; hsa-miR-7111-3p; hsa-miR-1914-3p; hsa-miR-877-3p; hsa-miR-1262; hsa-miR-3668; hsa-miR-4672; hsa-miR-6884-5p; hsa-miR-92b-3p; hsa-miR-5582-3p
Annotations derived over miRTarBase (Gene Ontology)	embryonic morphogenesis GO0048598	over-represented	0.0415914	0.0415914	0.613894	14.2459	21	hsa-miR-33b-3p; hsa-miR-607; hsa-miR-3148; hsa-miR-3935; hsa-miR-26b-3p; hsa-miR-222-5p; hsa-miR-4519; hsa-miR-6504-3p; hsa-miR-574-5p; hsa-miR-625-3p; hsa-miR-1284; hsa-miR-379-3p; hsa-miR-2278; hsa-miR-30a-5p; hsa-miR-510-5p; hsa-miR-587; hsa-miR-92b-3p; hsa-miR-1252-5p; hsa-miR-6744-5p; hsa-miR-759; hsa-miR-605-5p
Annotations derived over miRTarBase (Gene Ontology)	methylglyoxal biosynthetic process GO0019242	over-represented	0.0416365	0.0416365	0.613894	3.96721	8	hsa-miR-4632-5p; hsa-miR-6755-5p; hsa-miR-26b-3p; hsa-miR-320a-3p; hsa-miR-5008-5p; hsa-miR-1255a; hsa-miR-30a-5p; hsa-miR-6744-5p
Annotations derived over miRTarBase (Gene Ontology)	methylglyoxal synthase activity GO0008929	over-represented	0.0416365	0.0416365	0.613894	3.96721	8	hsa-miR-4632-5p; hsa-miR-6755-5p; hsa-miR-26b-3p; hsa-miR-320a-3p; hsa-miR-5008-5p; hsa-miR-1255a; hsa-miR-30a-5p; hsa-miR-6744-5p
Annotations derived over miRTarBase (Gene Ontology)	triose-phosphate isomerase activity GO0004807	over-represented	0.0416365	0.0416365	0.613894	3.96721	8	hsa-miR-4632-5p; hsa-miR-6755-5p; hsa-miR-26b-3p; hsa-miR-320a-3p; hsa-miR-5008-5p; hsa-miR-1255a; hsa-miR-30a-5p; hsa-miR-6744-5p
Annotations derived over miRTarBase (Gene Ontology)	spindle microtubule GO0005876	under-represented	0.0419713	0.0419713	0.613894	46.9454	37	hsa-miR-4632-5p; hsa-miR-4446-5p; hsa-miR-514a-5p; hsa-miR-4699-3p; hsa-miR-6802-5p; hsa-miR-3148; hsa-miR-501-5p; hsa-miR-328-3p; hsa-miR-3617-5p; hsa-miR-154-5p; hsa-miR-4797-5p; hsa-miR-4639-5p; hsa-miR-6504-3p; hsa-miR-320a-3p; hsa-miR-5008-5p; hsa-miR-1255a; hsa-miR-143-3p; hsa-miR-3667-5p; hsa-miR-4257; hsa-miR-512-5p; hsa-miR-7111-3p; hsa-miR-1914-3p; hsa-miR-877-3p; hsa-miR-6780b-3p; hsa-…
Annotations derived over miRTarBase (Gene Ontology)	RNA polymerase II, core complex GO0005665	under-represented	0.0420378	0.0420378	0.613894	16.7104	10	hsa-miR-6757-5p; hsa-miR-607; hsa-miR-328-3p; hsa-miR-4519; hsa-miR-320a-3p; hsa-miR-4266; hsa-miR-6783-3p; hsa-miR-34b-5p; hsa-miR-6130; hsa-miR-30a-5p
Annotations derived over miRTarBase (Gene Ontology)	O-glycan processing GO0016266	over-represented	0.042085	0.042085	0.613894	39.3115	49	hsa-miR-5572; hsa-miR-33b-3p; hsa-miR-4503; hsa-miR-4632-5p; hsa-miR-4446-5p; hsa-miR-558; hsa-miR-4699-3p; hsa-miR-4782-3p; hsa-miR-3148; hsa-miR-501-5p; hsa-miR-520a-5p; hsa-miR-3617-5p; hsa-miR-129-2-3p; hsa-miR-154-5p; hsa-miR-3151-5p; hsa-miR-6504-3p; hsa-miR-320a-3p; hsa-miR-574-5p; hsa-miR-6781-3p; hsa-miR-4445-5p; hsa-miR-1255a; hsa-miR-5186; hsa-miR-143-3p; hsa-miR-4257; hsa-miR-34b-5p; …
Annotations derived over miRTarBase (Gene Ontology)	receptor signaling pathway via JAK-STAT GO0007259	under-represented	0.0421316	0.0421316	0.613894	30.5956	22	hsa-miR-4685-5p; hsa-miR-607; hsa-miR-3187-3p; hsa-miR-501-5p; hsa-miR-483-5p; hsa-miR-373-5p; hsa-miR-4254; hsa-miR-500b-3p; hsa-miR-4266; hsa-miR-603; hsa-miR-7111-3p; hsa-miR-1914-3p; hsa-miR-877-3p; hsa-miR-6130; hsa-miR-30a-5p; hsa-miR-6884-5p; hsa-miR-92b-3p; hsa-miR-219b-3p; hsa-miR-3919; hsa-miR-518a-5p; hsa-miR-527; hsa-miR-605-5p
Annotations derived over miRTarBase (Gene Ontology)	oxidative single-stranded RNA demethylation GO0035553	over-represented	0.042168	0.042168	0.613894	6.19126	11	hsa-miR-607; hsa-miR-3674; hsa-miR-4641; hsa-miR-3148; hsa-miR-5703; hsa-miR-4732-5p; hsa-miR-4266; hsa-miR-2278; hsa-miR-656-3p; hsa-miR-4760-5p; hsa-miR-766-5p
Annotations derived over miRTarBase (Gene Ontology)	microtubule motor activity GO0003777	under-represented	0.0422541	0.0422541	0.613894	36.1257	27	hsa-miR-4758-5p; hsa-miR-4446-5p; hsa-miR-3617-5p; hsa-miR-6718-5p; hsa-miR-1251-5p; hsa-miR-4464; hsa-miR-6504-3p; hsa-miR-5008-5p; hsa-miR-1284; hsa-miR-4257; hsa-miR-2278; hsa-miR-6895-5p; hsa-miR-603; hsa-miR-1914-3p; hsa-miR-877-3p; hsa-miR-6780b-3p; hsa-miR-6506-5p; hsa-miR-30a-5p; hsa-miR-3612; hsa-miR-3924; hsa-miR-496; hsa-miR-4672; hsa-miR-6884-5p; hsa-miR-92b-3p; hsa-miR-539-5p; hsa-mi…
Annotations derived over miRTarBase (Gene Ontology)	ribonucleoprotein complex GO1990904	over-represented	0.0424215	0.0424215	0.613894	109.219	119	hsa-miR-5572; hsa-miR-4685-5p; hsa-miR-4503; hsa-miR-4632-5p; hsa-miR-323b-5p; hsa-miR-607; hsa-miR-4446-5p; hsa-miR-6805-3p; hsa-miR-548q; hsa-miR-5587-5p; hsa-miR-514a-5p; hsa-miR-3187-3p; hsa-miR-558; hsa-miR-3674; hsa-miR-4699-3p; hsa-miR-4641; hsa-miR-6834-3p; hsa-miR-3174; hsa-miR-7843-3p; hsa-miR-6735-3p; hsa-miR-2117; hsa-miR-3148; hsa-miR-501-5p; hsa-miR-4536-3p; hsa-miR-7155-5p; hsa-miR…
Annotations derived over miRTarBase (Gene Ontology)	positive regulation of telomere maintenance via telomere lengthening GO1904358	over-represented	0.0425476	0.0425476	0.613894	8.53552	14	hsa-miR-4446-5p; hsa-miR-4641; hsa-miR-7843-3p; hsa-miR-6504-3p; hsa-miR-5008-5p; hsa-miR-191-5p; hsa-miR-877-3p; hsa-miR-30a-5p; hsa-miR-3612; hsa-miR-6884-5p; hsa-miR-5582-3p; hsa-miR-219b-3p; hsa-miR-539-5p; hsa-miR-3919
Annotations derived over miRTarBase (Gene Ontology)	negative regulation of NF-kappaB transcription factor activity GO0032088	under-represented	0.0425901	0.0425901	0.613894	59.5082	49	hsa-miR-6805-3p; hsa-miR-558; hsa-miR-3148; hsa-miR-7155-5p; hsa-miR-3187-5p; hsa-miR-6747-5p; hsa-miR-328-3p; hsa-miR-520h; hsa-miR-4797-5p; hsa-miR-373-5p; hsa-miR-580-5p; hsa-miR-7154-3p; hsa-miR-6504-3p; hsa-miR-320a-3p; hsa-miR-574-5p; hsa-miR-6781-3p; hsa-miR-2681-5p; hsa-miR-3667-5p; hsa-miR-4257; hsa-miR-6766-5p; hsa-miR-2278; hsa-miR-603; hsa-miR-512-5p; hsa-miR-7111-3p; hsa-miR-1914-3p;…
Annotations derived over miRTarBase (Gene Ontology)	Nem1-Spo7 phosphatase complex GO0071595	over-represented	0.0427559	0.0427559	0.613894	6.97268	12	hsa-miR-4685-5p; hsa-miR-4632-5p; hsa-miR-4699-3p; hsa-miR-3148; hsa-miR-34b-5p; hsa-miR-6766-5p; hsa-miR-1914-3p; hsa-miR-4311; hsa-miR-510-5p; hsa-miR-92b-3p; hsa-miR-518a-5p; hsa-miR-527
Annotations derived over miRTarBase (Gene Ontology)	folic acid transmembrane transporter activity GO0008517	over-represented	0.0428422	0.0428422	0.613894	7.7541	13	hsa-miR-607; hsa-miR-4758-5p; hsa-miR-558; hsa-miR-501-5p; hsa-miR-6895-5p; hsa-miR-512-5p; hsa-miR-510-5p; hsa-miR-6884-5p; hsa-miR-92b-3p; hsa-miR-219b-3p; hsa-miR-518a-5p; hsa-miR-527; hsa-miR-8081
Annotations derived over miRTarBase (Gene Ontology)	receptor catabolic process GO0032801	under-represented	0.0429427	0.0429427	0.613894	9.0765	4	hsa-miR-4632-5p; hsa-miR-2117; hsa-miR-30a-5p; hsa-miR-92b-3p
Annotations derived over miRTarBase (Gene Ontology)	snRNA binding GO0017069	over-represented	0.0430615	0.0430615	0.613894	12.623	19	hsa-miR-4503; hsa-miR-3674; hsa-miR-2117; hsa-miR-501-5p; hsa-miR-4536-3p; hsa-miR-483-5p; hsa-let-7b-3p; hsa-miR-5703; hsa-miR-4732-5p; hsa-miR-320a-3p; hsa-miR-2681-5p; hsa-miR-4257; hsa-miR-877-3p; hsa-miR-3612; hsa-miR-3924; hsa-miR-3668; hsa-miR-6884-5p; hsa-miR-539-5p; hsa-miR-6505-3p
Annotations derived over miRTarBase (Gene Ontology)	lateral element GO0000800	under-represented	0.0430946	0.0430946	0.613894	10.3989	5	hsa-miR-558; hsa-miR-3174; hsa-miR-328-3p; hsa-miR-373-5p; hsa-miR-92b-3p
Annotations derived over miRTarBase (Gene Ontology)	positive regulation of acute inflammatory response GO0002675	under-represented	0.0430946	0.0430946	0.613894	10.3989	5	hsa-miR-129-2-3p; hsa-miR-603; hsa-miR-3924; hsa-miR-92b-3p; hsa-miR-219b-3p
Pathways (KEGG)	Pathways of neurodegeneration - multiple diseases	over-represented	0.0431637	0.0431637	0.531549	131.424	139	hsa-miR-5572; hsa-miR-4685-5p; hsa-miR-4503; hsa-miR-4632-5p; hsa-miR-6757-5p; hsa-miR-607; hsa-miR-4758-5p; hsa-miR-1587; hsa-miR-4446-5p; hsa-miR-6743-3p; hsa-miR-6805-3p; hsa-miR-548q; hsa-miR-5587-5p; hsa-miR-4749-3p; hsa-miR-514a-5p; hsa-miR-3187-3p; hsa-miR-558; hsa-miR-3674; hsa-miR-6755-5p; hsa-miR-4699-3p; hsa-miR-4641; hsa-miR-4782-3p; hsa-miR-3174; hsa-miR-7843-3p; hsa-miR-6735-3p; hsa…
Annotations derived over miRTarBase (Gene Ontology)	positive regulation of ERK1 and ERK2 cascade GO0070374	over-represented	0.0432307	0.0432307	0.613894	90.4044	101	hsa-miR-5572; hsa-miR-33b-3p; hsa-miR-4685-5p; hsa-miR-6757-5p; hsa-miR-607; hsa-miR-1587; hsa-miR-4446-5p; hsa-miR-548q; hsa-miR-5587-5p; hsa-miR-4749-3p; hsa-miR-3187-3p; hsa-miR-558; hsa-miR-4515; hsa-miR-3674; hsa-miR-6755-5p; hsa-miR-4699-3p; hsa-miR-3174; hsa-miR-7843-3p; hsa-miR-3148; hsa-miR-501-5p; hsa-miR-7155-5p; hsa-miR-3187-5p; hsa-miR-6747-5p; hsa-miR-4529-5p; hsa-miR-483-5p; hsa-mi…
Annotations derived over miRTarBase (Gene Ontology)	stearoyl-CoA 9-desaturase activity GO0004768	over-represented	0.0432467	0.0432467	0.613894	13.4645	20	hsa-miR-4685-5p; hsa-miR-323b-5p; hsa-miR-607; hsa-miR-6805-3p; hsa-miR-558; hsa-miR-4515; hsa-miR-3148; hsa-miR-328-3p; hsa-miR-129-2-3p; hsa-miR-6718-5p; hsa-miR-7154-3p; hsa-miR-574-5p; hsa-miR-625-3p; hsa-miR-424-3p; hsa-miR-3690; hsa-miR-634; hsa-miR-30a-5p; hsa-miR-6505-3p; hsa-miR-188-3p; hsa-miR-605-5p
Annotations derived over miRTarBase (Gene Ontology)	mitochondrial respiratory chain complex III assembly GO0034551	over-represented	0.0437285	0.0437285	0.613894	19.4754	27	hsa-miR-5587-5p; hsa-miR-4641; hsa-miR-3148; hsa-miR-501-5p; hsa-miR-3187-5p; hsa-miR-26b-3p; hsa-miR-520h; hsa-miR-373-5p; hsa-miR-4464; hsa-miR-320a-3p; hsa-miR-574-5p; hsa-miR-143-3p; hsa-miR-6783-3p; hsa-miR-603; hsa-miR-1468-5p; hsa-miR-6506-5p; hsa-miR-3612; hsa-miR-6848-3p; hsa-miR-496; hsa-miR-4672; hsa-miR-92b-3p; hsa-miR-539-5p; hsa-miR-6891-3p; hsa-miR-518a-5p; hsa-miR-527; hsa-miR-759…
Annotations derived over miRTarBase (Gene Ontology)	fibroblast growth factor receptor signaling pathway GO0008543	over-represented	0.0438053	0.0438053	0.613894	43.1585	53	hsa-miR-5572; hsa-miR-4503; hsa-miR-607; hsa-miR-1587; hsa-miR-4446-5p; hsa-miR-5587-5p; hsa-miR-558; hsa-miR-6802-5p; hsa-miR-7843-3p; hsa-miR-3148; hsa-miR-7155-5p; hsa-miR-3935; hsa-miR-26b-3p; hsa-miR-328-3p; hsa-miR-222-5p; hsa-let-7b-3p; hsa-miR-4519; hsa-miR-4759; hsa-miR-373-5p; hsa-miR-1264; hsa-miR-3151-5p; hsa-miR-4639-5p; hsa-miR-6504-3p; hsa-miR-320a-3p; hsa-miR-1284; hsa-miR-379-3p;…
Annotations derived over miRTarBase (Gene Ontology)	electron transfer activity GO0009055	under-represented	0.0439106	0.0439106	0.613894	46.8251	37	hsa-miR-3187-3p; hsa-miR-558; hsa-miR-6755-5p; hsa-miR-4699-3p; hsa-miR-3174; hsa-miR-3187-5p; hsa-miR-4529-5p; hsa-miR-26b-3p; hsa-miR-4519; hsa-miR-520h; hsa-miR-4797-5p; hsa-miR-373-5p; hsa-miR-1264; hsa-miR-556-5p; hsa-miR-320a-3p; hsa-miR-6781-3p; hsa-miR-2681-5p; hsa-miR-4506; hsa-miR-143-3p; hsa-miR-6783-3p; hsa-miR-4257; hsa-miR-6766-5p; hsa-miR-603; hsa-miR-1914-3p; hsa-miR-30a-5p; hsa-m…
Annotations derived over miRTarBase (Gene Ontology)	microtubule plus-end binding GO0051010	under-represented	0.0439561	0.0439561	0.613894	28.2514	20	hsa-miR-607; hsa-miR-5587-5p; hsa-miR-3187-3p; hsa-miR-6834-3p; hsa-miR-4782-3p; hsa-miR-5703; hsa-miR-6718-5p; hsa-miR-1251-5p; hsa-miR-4797-5p; hsa-miR-1264; hsa-miR-1914-3p; hsa-miR-30a-5p; hsa-miR-92b-3p; hsa-miR-5582-3p; hsa-miR-200b-5p; hsa-miR-1252-5p; hsa-miR-4999-5p; hsa-miR-3919; hsa-miR-759; hsa-miR-8081
Annotations derived over miRTarBase (Gene Ontology)	neurotransmitter receptor internalization GO0099590	over-represented	0.0439792	0.0439792	0.613894	11	17	hsa-miR-3187-3p; hsa-miR-2117; hsa-miR-483-5p; hsa-miR-26b-3p; hsa-miR-373-5p; hsa-miR-580-5p; hsa-miR-6504-3p; hsa-miR-4254; hsa-miR-500b-3p; hsa-miR-603; hsa-miR-512-5p; hsa-miR-3690; hsa-miR-6848-3p; hsa-miR-510-5p; hsa-miR-4672; hsa-miR-6884-5p; hsa-miR-766-5p
Annotations derived over miRTarBase (Gene Ontology)	synaptic vesicle GO0008021	under-represented	0.0441617	0.0441617	0.613894	63.5355	53	hsa-miR-4632-5p; hsa-miR-6757-5p; hsa-miR-6743-3p; hsa-miR-6805-3p; hsa-miR-5587-5p; hsa-miR-3187-3p; hsa-miR-558; hsa-miR-4699-3p; hsa-miR-4641; hsa-miR-3148; hsa-miR-501-5p; hsa-miR-483-5p; hsa-miR-328-3p; hsa-miR-520a-5p; hsa-miR-5703; hsa-miR-3617-5p; hsa-miR-6718-5p; hsa-miR-1251-5p; hsa-miR-373-5p; hsa-miR-4639-5p; hsa-miR-4464; hsa-miR-7154-3p; hsa-miR-320a-3p; hsa-miR-574-5p; hsa-miR-4254…
Annotations derived over miRTarBase (Gene Ontology)	phosphatidylinositol dephosphorylation GO0046856	under-represented	0.0441808	0.0441808	0.613894	23.6831	16	hsa-miR-607; hsa-miR-548q; hsa-miR-5703; hsa-miR-6504-3p; hsa-miR-320a-3p; hsa-miR-1284; hsa-miR-500b-3p; hsa-miR-4257; hsa-miR-603; hsa-miR-1914-3p; hsa-miR-518c-3p; hsa-miR-6506-5p; hsa-miR-6848-3p; hsa-miR-6884-5p; hsa-miR-92b-3p; hsa-miR-188-3p
Pathways (KEGG)	Circadian rhythm	over-represented	0.0443073	0.0443073	0.531549	47.9218	58	hsa-miR-5572; hsa-miR-33b-3p; hsa-miR-607; hsa-miR-4446-5p; hsa-miR-4749-3p; hsa-miR-3187-3p; hsa-miR-3674; hsa-miR-4699-3p; hsa-miR-6776-3p; hsa-miR-4641; hsa-miR-7843-3p; hsa-miR-4529-5p; hsa-miR-26b-3p; hsa-let-7b-3p; hsa-miR-4519; hsa-miR-5703; hsa-miR-520h; hsa-miR-154-5p; hsa-miR-4797-5p; hsa-miR-580-5p; hsa-miR-6504-3p; hsa-miR-320a-3p; hsa-miR-5008-5p; hsa-miR-2681-5p; hsa-miR-4506; hsa-m…
Annotations derived over miRTarBase (Gene Ontology)	oxidoreductase activity, acting on peroxide as acceptor GO0016684	over-represented	0.0444407	0.0444407	0.613894	18.6339	26	hsa-miR-4503; hsa-miR-5587-5p; hsa-miR-3674; hsa-miR-3148; hsa-miR-4519; hsa-miR-154-5p; hsa-miR-4464; hsa-miR-6504-3p; hsa-miR-4266; hsa-miR-4474-3p; hsa-miR-4257; hsa-miR-6780b-3p; hsa-miR-1262; hsa-miR-30a-5p; hsa-miR-3612; hsa-miR-3924; hsa-miR-496; hsa-miR-3668; hsa-miR-4672; hsa-miR-92b-3p; hsa-miR-3159; hsa-miR-219b-3p; hsa-miR-539-5p; hsa-miR-188-3p; hsa-miR-875-3p; hsa-miR-766-5p
Annotations derived over miRTarBase (Gene Ontology)	positive regulation of keratinocyte migration GO0051549	under-represented	0.0445006	0.0445006	0.613894	15.388	9	hsa-miR-4632-5p; hsa-miR-607; hsa-miR-320a-3p; hsa-miR-143-3p; hsa-miR-603; hsa-miR-30a-5p; hsa-miR-496; hsa-miR-4672; hsa-miR-219b-3p
Annotations derived over miRTarBase (Gene Ontology)	alveolar lamellar body GO0097208	over-represented	0.0445369	0.0445369	0.613894	1.98361	5	hsa-miR-5587-5p; hsa-miR-3187-3p; hsa-miR-4529-5p; hsa-miR-6504-3p; hsa-miR-92b-3p
Annotations derived over miRTarBase (Gene Ontology)	rRNA adenine-N6--methyltransferase activity GO0008988	over-represented	0.0445369	0.0445369	0.613894	1.98361	5	hsa-miR-558; hsa-miR-4257; hsa-miR-3612; hsa-miR-510-5p; hsa-miR-219b-3p
Annotations derived over miRTarBase (Gene Ontology)	regulation of growth hormone secretion GO0060123	over-represented	0.0445369	0.0445369	0.613894	1.98361	5	hsa-miR-4782-3p; hsa-miR-5186; hsa-miR-877-3p; hsa-miR-4700-5p; hsa-miR-759
Annotations derived over miRTarBase (Gene Ontology)	negative regulation of retrograde protein transport, ER to cytosol GO1904153	under-represented	0.0445504	0.0445504	0.613894	18.9945	12	hsa-miR-501-5p; hsa-miR-520h; hsa-miR-6718-5p; hsa-miR-4797-5p; hsa-miR-320a-3p; hsa-miR-500b-3p; hsa-miR-656-3p; hsa-miR-1468-5p; hsa-miR-1255b-2-3p; hsa-miR-5582-3p; hsa-miR-4760-5p; hsa-miR-875-3p
Annotations derived over miRTarBase (Gene Ontology)	ceramide metabolic process GO0006672	under-represented	0.0447742	0.0447742	0.613894	29.3333	21	hsa-miR-607; hsa-miR-4446-5p; hsa-miR-3148; hsa-miR-483-5p; hsa-miR-328-3p; hsa-miR-222-5p; hsa-miR-4519; hsa-miR-320a-3p; hsa-miR-625-3p; hsa-miR-5186; hsa-miR-143-3p; hsa-miR-2278; hsa-miR-6895-5p; hsa-miR-1255b-2-3p; hsa-miR-4324; hsa-miR-6848-3p; hsa-miR-92b-3p; hsa-miR-5582-3p; hsa-miR-4305; hsa-miR-188-3p; hsa-miR-8081
Annotations derived over miRTarBase (Gene Ontology)	transmembrane-ephrin receptor activity GO0005005	over-represented	0.0448834	0.0448834	0.613894	12.6831	19	hsa-miR-4446-5p; hsa-miR-129-2-3p; hsa-miR-7702; hsa-miR-7154-3p; hsa-miR-320a-3p; hsa-miR-574-5p; hsa-miR-4254; hsa-miR-1255a; hsa-miR-2278; hsa-miR-656-3p; hsa-miR-603; hsa-miR-3690; hsa-miR-6764-3p; hsa-miR-3924; hsa-miR-4760-5p; hsa-miR-518a-5p; hsa-miR-527; hsa-miR-6744-5p; hsa-miR-605-5p
Annotations derived over miRTarBase (Gene Ontology)	negative regulation of programmed cell death GO0043069	over-represented	0.0450866	0.0450866	0.613894	17.7923	25	hsa-miR-4632-5p; hsa-miR-3187-3p; hsa-miR-3174; hsa-miR-3148; hsa-miR-483-5p; hsa-miR-520h; hsa-miR-6718-5p; hsa-miR-4797-5p; hsa-miR-6504-3p; hsa-miR-2681-5p; hsa-miR-4445-5p; hsa-miR-1255a; hsa-miR-5186; hsa-miR-4257; hsa-miR-34b-5p; hsa-miR-6766-5p; hsa-miR-6895-5p; hsa-miR-6780b-3p; hsa-miR-6506-5p; hsa-miR-3612; hsa-miR-6848-3p; hsa-miR-5582-3p; hsa-miR-219b-3p; hsa-miR-766-5p; hsa-miR-605-5p
Annotations derived over miRTarBase (Gene Ontology)	negative regulation of osteoblast proliferation GO0033689	over-represented	0.0451842	0.0451842	0.613894	7.81421	13	hsa-miR-3148; hsa-miR-328-3p; hsa-let-7b-3p; hsa-miR-7154-3p; hsa-miR-574-5p; hsa-miR-2278; hsa-miR-603; hsa-miR-4700-5p; hsa-miR-3612; hsa-miR-510-5p; hsa-miR-6884-5p; hsa-miR-188-3p; hsa-miR-766-5p
Annotations derived over miRTarBase (Gene Ontology)	regulation of skeletal muscle contraction GO0014819	over-represented	0.0453439	0.0453439	0.613894	2.64481	6	hsa-miR-4446-5p; hsa-miR-520h; hsa-miR-5008-5p; hsa-miR-574-5p; hsa-miR-4257; hsa-miR-759
Annotations derived over miRTarBase (Gene Ontology)	acetylcholine biosynthetic process GO0008292	over-represented	0.0454246	0.0454246	0.613894	1.38251	4	hsa-miR-574-5p; hsa-miR-603; hsa-miR-6506-5p; hsa-miR-6744-5p
Annotations derived over miRTarBase (Gene Ontology)	cellular response to cortisol stimulus GO0071387	over-represented	0.0454246	0.0454246	0.613894	1.38251	4	hsa-miR-607; hsa-miR-4464; hsa-miR-500b-3p; hsa-miR-30a-5p
Annotations derived over miRTarBase (Gene Ontology)	mRNA N-acetyltransferase activity GO0106162	over-represented	0.0454246	0.0454246	0.613894	1.38251	4	hsa-miR-512-5p; hsa-miR-4700-5p; hsa-miR-510-5p; hsa-miR-759
Annotations derived over miRTarBase (Gene Ontology)	rRNA acetylation involved in maturation of SSU-rRNA GO1904812	over-represented	0.0454246	0.0454246	0.613894	1.38251	4	hsa-miR-512-5p; hsa-miR-4700-5p; hsa-miR-510-5p; hsa-miR-759
Annotations derived over miRTarBase (Gene Ontology)	rRNA cytidine N-acetyltransferase activity GO1990883	over-represented	0.0454246	0.0454246	0.613894	1.38251	4	hsa-miR-512-5p; hsa-miR-4700-5p; hsa-miR-510-5p; hsa-miR-759
Annotations derived over miRTarBase (Gene Ontology)	response to dietary excess GO0002021	over-represented	0.0454246	0.0454246	0.613894	1.38251	4	hsa-miR-603; hsa-miR-4311; hsa-miR-496; hsa-miR-3919
Annotations derived over miRTarBase (Gene Ontology)	RISC-loading complex GO0070578	under-represented	0.0454358	0.0454358	0.613894	35.9454	27	hsa-miR-4632-5p; hsa-miR-4699-3p; hsa-miR-6834-3p; hsa-miR-328-3p; hsa-miR-520a-5p; hsa-miR-154-5p; hsa-miR-1251-5p; hsa-miR-6504-3p; hsa-miR-320a-3p; hsa-miR-4266; hsa-miR-1255a; hsa-miR-6783-3p; hsa-miR-34b-5p; hsa-miR-6895-5p; hsa-miR-603; hsa-miR-3690; hsa-miR-877-3p; hsa-miR-4700-5p; hsa-miR-6130; hsa-miR-3921; hsa-miR-6506-5p; hsa-miR-30a-5p; hsa-miR-6848-3p; hsa-miR-3649; hsa-miR-219b-3p; …
Annotations derived over miRTarBase (Gene Ontology)	phagocytic cup GO0001891	under-represented	0.0456266	0.0456266	0.613894	11.6011	6	hsa-miR-6834-3p; hsa-miR-373-5p; hsa-miR-143-3p; hsa-miR-6130; hsa-miR-1255b-2-3p; hsa-miR-30a-5p
Annotations derived over miRTarBase (Gene Ontology)	regulation of TOR signaling GO0032006	over-represented	0.0457902	0.0457902	0.613894	23.082	31	hsa-miR-607; hsa-miR-6805-3p; hsa-miR-3187-3p; hsa-miR-558; hsa-miR-4529-5p; hsa-miR-520h; hsa-miR-373-5p; hsa-miR-6504-3p; hsa-miR-574-5p; hsa-miR-6781-3p; hsa-miR-1284; hsa-miR-4257; hsa-miR-191-5p; hsa-miR-656-3p; hsa-miR-6895-5p; hsa-miR-603; hsa-miR-6130; hsa-miR-6780b-3p; hsa-miR-6506-5p; hsa-miR-1262; hsa-miR-1255b-2-3p; hsa-miR-30a-5p; hsa-miR-4311; hsa-miR-3612; hsa-miR-3924; hsa-miR-684…
Annotations derived over miRTarBase (Gene Ontology)	negative regulation of protein serinethreonine kinase activity GO0071901	over-represented	0.0458761	0.0458761	0.613894	20.4372	28	hsa-miR-607; hsa-miR-6805-3p; hsa-miR-4699-3p; hsa-miR-6802-5p; hsa-miR-3148; hsa-miR-501-5p; hsa-miR-7155-5p; hsa-miR-580-5p; hsa-miR-7154-3p; hsa-miR-5008-5p; hsa-miR-625-3p; hsa-miR-143-3p; hsa-miR-4257; hsa-miR-6766-5p; hsa-miR-877-3p; hsa-miR-4700-5p; hsa-miR-6764-3p; hsa-miR-30a-5p; hsa-miR-3924; hsa-miR-496; hsa-miR-6884-5p; hsa-miR-92b-3p; hsa-miR-4999-5p; hsa-miR-518a-5p; hsa-miR-527; hs…
Annotations derived over miRTarBase (Gene Ontology)	3-hydroxy-2-methylbutyryl-CoA dehydrogenase activity GO0047015	over-represented	0.0458859	0.0458859	0.613894	0.360656	2	hsa-miR-320a-3p; hsa-miR-877-3p
Annotations derived over miRTarBase (Gene Ontology)	brexanolone metabolic process GO0062173	over-represented	0.0458859	0.0458859	0.613894	0.360656	2	hsa-miR-320a-3p; hsa-miR-877-3p
Annotations derived over miRTarBase (Gene Ontology)	chenodeoxycholate 7-alpha-dehydrogenase NAD+ activity GO0106281	over-represented	0.0458859	0.0458859	0.613894	0.360656	2	hsa-miR-320a-3p; hsa-miR-877-3p
Annotations derived over miRTarBase (Gene Ontology)	cholate 7-alpha-dehydrogenase activity GO0008709	over-represented	0.0458859	0.0458859	0.613894	0.360656	2	hsa-miR-320a-3p; hsa-miR-877-3p
Annotations derived over miRTarBase (Gene Ontology)	glycerol-3-phosphate dehydrogenase quinone activity GO0004368	over-represented	0.0458859	0.0458859	0.613894	0.360656	2	hsa-miR-877-3p; hsa-miR-30a-5p
Annotations derived over miRTarBase (Gene Ontology)	glycerophosphate shuttle GO0006127	over-represented	0.0458859	0.0458859	0.613894	0.360656	2	hsa-miR-877-3p; hsa-miR-30a-5p
Annotations derived over miRTarBase (Gene Ontology)	isoursodeoxycholate 7-beta-dehydrogenase NAD+ activity GO0106282	over-represented	0.0458859	0.0458859	0.613894	0.360656	2	hsa-miR-320a-3p; hsa-miR-877-3p
Annotations derived over miRTarBase (Gene Ontology)	sulfur amino acid catabolic process GO0000098	over-represented	0.0458859	0.0458859	0.613894	0.360656	2	hsa-miR-320a-3p; hsa-miR-191-5p
Annotations derived over miRTarBase (Gene Ontology)	trehalose metabolism in response to stress GO0070413	over-represented	0.0458859	0.0458859	0.613894	0.360656	2	hsa-miR-143-3p; hsa-miR-191-5p
Annotations derived over miRTarBase (Gene Ontology)	ursodeoxycholate 7-beta-dehydrogenase NAD+ activity GO0106283	over-represented	0.0458859	0.0458859	0.613894	0.360656	2	hsa-miR-320a-3p; hsa-miR-877-3p
Annotations derived over miRTarBase (Gene Ontology)	chylomicron GO0042627	under-represented	0.0458963	0.0458963	0.613894	6.19126	2	hsa-miR-520h; hsa-miR-500b-3p
Annotations derived over miRTarBase (Gene Ontology)	node of Ranvier GO0033268	under-represented	0.0458963	0.0458963	0.613894	6.19126	2	hsa-miR-574-5p; hsa-miR-603
Annotations derived over miRTarBase (Gene Ontology)	positive regulation of sodium ion transport GO0010765	under-represented	0.0462167	0.0462167	0.613894	17.7322	11	hsa-miR-5572; hsa-miR-4632-5p; hsa-miR-607; hsa-miR-5587-5p; hsa-miR-520h; hsa-miR-6783-3p; hsa-miR-4257; hsa-miR-603; hsa-miR-6764-3p; hsa-miR-6506-5p; hsa-miR-496
Annotations derived over miRTarBase (Gene Ontology)	kinetochore microtubule GO0005828	under-represented	0.0462592	0.0462592	0.613894	16.5301	10	hsa-miR-5587-5p; hsa-miR-129-2-3p; hsa-miR-373-5p; hsa-miR-320a-3p; hsa-miR-500b-3p; hsa-miR-3924; hsa-miR-6884-5p; hsa-miR-5582-3p; hsa-miR-518a-5p; hsa-miR-527
Annotations derived over miRTarBase (Gene Ontology)	olfactory receptor activity GO0004984	over-represented	0.0464823	0.0464823	0.613894	11.9016	18	hsa-miR-607; hsa-miR-6834-3p; hsa-miR-501-5p; hsa-miR-3187-5p; hsa-miR-4797-5p; hsa-miR-1264; hsa-miR-5186; hsa-miR-143-3p; hsa-miR-4257; hsa-miR-6895-5p; hsa-miR-7111-3p; hsa-miR-877-3p; hsa-miR-938; hsa-miR-3612; hsa-miR-92b-3p; hsa-miR-5582-3p; hsa-miR-539-5p; hsa-miR-759
Annotations derived over miRTarBase (Gene Ontology)	negative regulation of extrinsic apoptotic signaling pathway via death domain receptors GO1902042	over-represented	0.0465245	0.0465245	0.613894	37.6885	47	hsa-miR-4685-5p; hsa-miR-4632-5p; hsa-miR-1587; hsa-miR-5587-5p; hsa-miR-4749-3p; hsa-miR-6755-5p; hsa-miR-6776-3p; hsa-miR-501-5p; hsa-miR-328-3p; hsa-let-7b-3p; hsa-miR-520a-5p; hsa-miR-4519; hsa-miR-3617-5p; hsa-miR-520h; hsa-miR-1251-5p; hsa-miR-4797-5p; hsa-miR-373-5p; hsa-miR-3186-3p; hsa-miR-580-5p; hsa-miR-6504-3p; hsa-miR-320a-3p; hsa-miR-5008-5p; hsa-miR-1255a; hsa-miR-4474-3p; hsa-miR-…
Annotations derived over miRTarBase (Gene Ontology)	negative regulation of protein autophosphorylation GO0031953	under-represented	0.0465408	0.0465408	0.613894	10.2787	5	hsa-miR-379-3p; hsa-miR-4257; hsa-miR-634; hsa-miR-3612; hsa-miR-92b-3p
Annotations derived over miRTarBase (Gene Ontology)	actin nucleation GO0045010	over-represented	0.0465447	0.0465447	0.613894	5.53005	10	hsa-miR-5572; hsa-miR-5587-5p; hsa-miR-3187-3p; hsa-miR-483-5p; hsa-miR-4797-5p; hsa-miR-574-5p; hsa-miR-603; hsa-miR-3924; hsa-miR-6848-3p; hsa-miR-5582-3p
Annotations derived over miRTarBase (Gene Ontology)	microglia development GO0014005	over-represented	0.0465447	0.0465447	0.613894	5.53005	10	hsa-miR-328-3p; hsa-miR-154-5p; hsa-miR-6504-3p; hsa-miR-548ad-3p; hsa-miR-424-3p; hsa-miR-143-3p; hsa-miR-7111-3p; hsa-miR-4311; hsa-miR-3924; hsa-miR-5582-3p
Annotations derived over miRTarBase (Gene Ontology)	in utero embryonic development GO0001701	under-represented	0.0467428	0.0467428	0.613894	36.9672	28	hsa-miR-4685-5p; hsa-miR-4782-3p; hsa-miR-501-5p; hsa-miR-7155-5p; hsa-miR-6747-5p; hsa-miR-483-5p; hsa-let-7b-3p; hsa-miR-520h; hsa-miR-320a-3p; hsa-miR-4445-5p; hsa-miR-4266; hsa-miR-5186; hsa-miR-6783-3p; hsa-miR-4257; hsa-miR-6766-5p; hsa-miR-6895-5p; hsa-miR-603; hsa-miR-7111-3p; hsa-miR-1914-3p; hsa-miR-877-3p; hsa-miR-4700-5p; hsa-miR-30a-5p; hsa-miR-3612; hsa-miR-3924; hsa-miR-6848-3p; hs…
Annotations derived over miRTarBase (Gene Ontology)	protein O-linked mannosylation GO0035269	under-represented	0.0467578	0.0467578	0.613894	20.0765	13	hsa-miR-607; hsa-miR-6805-3p; hsa-miR-6776-3p; hsa-miR-4536-3p; hsa-miR-556-5p; hsa-miR-320a-3p; hsa-miR-625-3p; hsa-miR-1284; hsa-miR-634; hsa-miR-3668; hsa-miR-6884-5p; hsa-miR-219b-3p; hsa-miR-875-3p
Annotations derived over miRTarBase (Gene Ontology)	fructose-2,6-bisphosphate 2-phosphatase activity GO0004331	under-represented	0.0472595	0.0472595	0.613894	7.57377	3	hsa-miR-92b-3p; hsa-miR-219b-3p; hsa-miR-605-5p
Annotations derived over miRTarBase (Gene Ontology)	fructose 2,6-bisphosphate metabolic process GO0006003	under-represented	0.0472595	0.0472595	0.613894	7.57377	3	hsa-miR-92b-3p; hsa-miR-219b-3p; hsa-miR-605-5p
Annotations derived over miRTarBase (Gene Ontology)	mitochondrial membrane organization GO0007006	under-represented	0.0472595	0.0472595	0.613894	7.57377	3	hsa-miR-520h; hsa-miR-3151-5p; hsa-miR-3921
Annotations derived over miRTarBase (Gene Ontology)	regulation of adaptive immune response GO0002819	under-represented	0.0472595	0.0472595	0.613894	7.57377	3	hsa-miR-603; hsa-miR-938; hsa-miR-634
Annotations derived over miRTarBase (Gene Ontology)	thyroid hormone generation GO0006590	under-represented	0.0472595	0.0472595	0.613894	7.57377	3	hsa-miR-4257; hsa-miR-7111-3p; hsa-miR-3612
Annotations derived over miRTarBase (Gene Ontology)	DNA-binding transcription repressor activity GO0001217	under-represented	0.0473699	0.0473699	0.613894	21.2186	14	hsa-miR-4758-5p; hsa-miR-6755-5p; hsa-miR-3148; hsa-let-7b-3p; hsa-miR-6504-3p; hsa-miR-574-5p; hsa-miR-500b-3p; hsa-miR-143-3p; hsa-miR-6130; hsa-miR-6506-5p; hsa-miR-3924; hsa-miR-4672; hsa-miR-92b-3p; hsa-miR-5582-3p
Annotations derived over miRTarBase (Gene Ontology)	neuromuscular junction development GO0007528	under-represented	0.0475074	0.0475074	0.613894	15.2678	9	hsa-miR-5572; hsa-miR-4749-3p; hsa-miR-4641; hsa-miR-4732-5p; hsa-miR-373-5p; hsa-miR-7702; hsa-miR-603; hsa-miR-4700-5p; hsa-miR-6884-5p
Annotations derived over miRTarBase (Gene Ontology)	leukotriene B4 receptor activity GO0001632	over-represented	0.0475203	0.0475203	0.613894	0.84153	3	hsa-miR-4749-3p; hsa-miR-1264; hsa-miR-6891-3p
Annotations derived over miRTarBase (Gene Ontology)	leukotriene D4 biosynthetic process GO1901750	over-represented	0.0475203	0.0475203	0.613894	0.84153	3	hsa-miR-501-5p; hsa-miR-7702; hsa-miR-605-5p
Annotations derived over miRTarBase (Gene Ontology)	nail development GO0035878	over-represented	0.0475203	0.0475203	0.613894	0.84153	3	hsa-miR-143-3p; hsa-miR-30a-5p; hsa-miR-92b-3p
Annotations derived over miRTarBase (Gene Ontology)	regulation of guanylate cyclase activity GO0031282	over-represented	0.0475203	0.0475203	0.613894	0.84153	3	hsa-miR-501-5p; hsa-miR-483-5p; hsa-miR-4311
Annotations derived over miRTarBase (Gene Ontology)	phenol-containing compound metabolic process GO0018958	over-represented	0.0476147	0.0476147	0.613894	7.87432	13	hsa-miR-6757-5p; hsa-miR-3187-3p; hsa-miR-3674; hsa-miR-4529-5p; hsa-miR-5703; hsa-miR-3617-5p; hsa-miR-373-5p; hsa-miR-4266; hsa-miR-3668; hsa-miR-1252-5p; hsa-miR-3159; hsa-miR-539-5p; hsa-miR-875-3p
Annotations derived over miRTarBase (Gene Ontology)	regulation of axon guidance GO1902667	over-represented	0.0476147	0.0476147	0.613894	7.87432	13	hsa-miR-4446-5p; hsa-miR-3148; hsa-miR-3187-5p; hsa-miR-1251-5p; hsa-miR-500b-3p; hsa-miR-4474-3p; hsa-miR-6130; hsa-miR-496; hsa-miR-5582-3p; hsa-miR-3159; hsa-miR-6505-3p; hsa-miR-766-5p; hsa-miR-378g
Annotations derived over miRTarBase (Gene Ontology)	translation elongation factor activity GO0003746	over-represented	0.0476594	0.0476594	0.613894	24.9454	33	hsa-miR-4685-5p; hsa-miR-4632-5p; hsa-miR-6757-5p; hsa-miR-4758-5p; hsa-miR-4446-5p; hsa-miR-514a-5p; hsa-miR-4515; hsa-miR-4641; hsa-miR-3148; hsa-miR-501-5p; hsa-miR-26b-3p; hsa-miR-328-3p; hsa-miR-5703; hsa-miR-1264; hsa-miR-4464; hsa-miR-7154-3p; hsa-miR-320a-3p; hsa-miR-548ad-3p; hsa-miR-424-3p; hsa-miR-4266; hsa-miR-1255a; hsa-miR-5186; hsa-miR-1914-3p; hsa-miR-877-3p; hsa-miR-4700-5p; hsa-…
Annotations derived over miRTarBase (Gene Ontology)	phosphatidylinositol-3-phosphate phosphatase activity GO0004438	under-represented	0.0476616	0.0476616	0.613894	17.6721	11	hsa-miR-607; hsa-miR-548q; hsa-miR-5703; hsa-miR-320a-3p; hsa-miR-4257; hsa-miR-603; hsa-miR-1914-3p; hsa-miR-518c-3p; hsa-miR-6848-3p; hsa-miR-6884-5p; hsa-miR-92b-3p
Annotations derived over miRTarBase (Gene Ontology)	miRNA-mediated gene silencing GO0035195	over-represented	0.0476848	0.0476848	0.613894	33.1202	42	hsa-miR-5572; hsa-miR-607; hsa-miR-3187-3p; hsa-miR-3674; hsa-miR-6735-3p; hsa-miR-2117; hsa-miR-3148; hsa-miR-3187-5p; hsa-miR-483-5p; hsa-miR-3935; hsa-miR-520a-5p; hsa-miR-4519; hsa-miR-520h; hsa-miR-4732-5p; hsa-miR-4797-5p; hsa-miR-373-5p; hsa-miR-1264; hsa-miR-3151-5p; hsa-miR-4464; hsa-miR-6504-3p; hsa-miR-320a-3p; hsa-miR-5008-5p; hsa-miR-500b-3p; hsa-miR-5186; hsa-miR-3667-5p; hsa-miR-67…
Annotations derived over miRTarBase (Gene Ontology)	DNA-binding transcription factor activity, RNA polymerase II-specific GO0000981	over-represented	0.0477334	0.0477334	0.613894	149.372	153	hsa-miR-5572; hsa-miR-6749-5p; hsa-miR-33b-3p; hsa-miR-4685-5p; hsa-miR-4503; hsa-miR-4632-5p; hsa-miR-6757-5p; hsa-miR-323b-5p; hsa-miR-607; hsa-miR-4758-5p; hsa-miR-1587; hsa-miR-4446-5p; hsa-miR-6743-3p; hsa-miR-6805-3p; hsa-miR-548q; hsa-miR-5587-5p; hsa-miR-4749-3p; hsa-miR-514a-5p; hsa-miR-3187-3p; hsa-miR-558; hsa-miR-4515; hsa-miR-3674; hsa-miR-6755-5p; hsa-miR-4699-3p; hsa-miR-6802-5p; h…
Annotations derived over miRTarBase (Gene Ontology)	hexose transmembrane transport GO0008645	over-represented	0.0478068	0.0478068	0.613894	7.0929	12	hsa-miR-1587; hsa-miR-4446-5p; hsa-miR-6805-3p; hsa-miR-3674; hsa-miR-1264; hsa-miR-4464; hsa-miR-6504-3p; hsa-miR-574-5p; hsa-miR-500b-3p; hsa-miR-6130; hsa-miR-6506-5p; hsa-miR-188-3p
Annotations derived over miRTarBase (Gene Ontology)	monocyte activation GO0042117	over-represented	0.0478068	0.0478068	0.613894	7.0929	12	hsa-miR-607; hsa-miR-1264; hsa-miR-4639-5p; hsa-miR-556-5p; hsa-miR-7154-3p; hsa-miR-320a-3p; hsa-miR-603; hsa-miR-512-5p; hsa-miR-5195-5p; hsa-miR-30a-5p; hsa-miR-92b-3p; hsa-miR-766-5p
Annotations derived over miRTarBase (Gene Ontology)	NLRP1 inflammasome complex GO0072558	over-represented	0.0478561	0.0478561	0.613894	3.36612	7	hsa-miR-7154-3p; hsa-miR-143-3p; hsa-miR-877-3p; hsa-miR-6884-5p; hsa-miR-518a-5p; hsa-miR-527; hsa-miR-766-5p
Annotations derived over miRTarBase (Gene Ontology)	cellular response to acetylcholine GO1905145	over-represented	0.0478561	0.0478561	0.613894	3.36612	7	hsa-miR-574-5p; hsa-miR-625-3p; hsa-miR-379-3p; hsa-miR-938; hsa-miR-30a-5p; hsa-miR-92b-3p; hsa-miR-6891-3p
Annotations derived over miRTarBase (Gene Ontology)	choline transmembrane transporter activity GO0015220	over-represented	0.0478561	0.0478561	0.613894	3.36612	7	hsa-miR-4797-5p; hsa-miR-574-5p; hsa-miR-2681-5p; hsa-miR-603; hsa-miR-6506-5p; hsa-miR-4311; hsa-miR-6744-5p
Annotations derived over miRTarBase (Gene Ontology)	parallel fiber GO1990032	over-represented	0.0478561	0.0478561	0.613894	3.36612	7	hsa-miR-6805-3p; hsa-miR-7155-5p; hsa-miR-4257; hsa-miR-6766-5p; hsa-miR-877-3p; hsa-miR-4700-5p; hsa-miR-92b-3p
Pathways (KEGG)	Intestinal immune network for IgA production	under-represented	0.0479563	0.0479563	0.531549	32.5098	24	hsa-miR-4685-5p; hsa-miR-6805-3p; hsa-miR-558; hsa-miR-6755-5p; hsa-miR-3148; hsa-miR-5703; hsa-miR-520h; hsa-miR-373-5p; hsa-miR-574-5p; hsa-miR-500b-3p; hsa-miR-5186; hsa-miR-7111-3p; hsa-miR-1914-3p; hsa-miR-877-3p; hsa-miR-3921; hsa-miR-6506-5p; hsa-miR-3612; hsa-miR-496; hsa-miR-6884-5p; hsa-miR-92b-3p; hsa-miR-6891-3p; hsa-miR-188-3p; hsa-miR-8081; hsa-miR-766-5p
Annotations derived over miRTarBase (Gene Ontology)	regulation of telomere maintenance GO0032204	under-represented	0.0480156	0.0480156	0.613894	25.7869	18	hsa-miR-4699-3p; hsa-miR-4519; hsa-miR-5703; hsa-miR-129-2-3p; hsa-miR-1251-5p; hsa-miR-4797-5p; hsa-miR-6504-3p; hsa-miR-320a-3p; hsa-miR-34b-5p; hsa-miR-512-5p; hsa-miR-4311; hsa-miR-3612; hsa-miR-6848-3p; hsa-miR-6884-5p; hsa-miR-92b-3p; hsa-miR-3159; hsa-miR-539-5p; hsa-miR-3919
Annotations derived over miRTarBase (Gene Ontology)	channel regulator activity GO0016247	over-represented	0.0480185	0.0480185	0.613894	11.1202	17	hsa-miR-3187-3p; hsa-miR-2117; hsa-miR-483-5p; hsa-miR-26b-3p; hsa-miR-373-5p; hsa-miR-580-5p; hsa-miR-6504-3p; hsa-miR-4254; hsa-miR-500b-3p; hsa-miR-603; hsa-miR-512-5p; hsa-miR-3690; hsa-miR-6848-3p; hsa-miR-510-5p; hsa-miR-4672; hsa-miR-6884-5p; hsa-miR-766-5p
Annotations derived over miRTarBase (Gene Ontology)	synapse GO0045202	over-represented	0.0481558	0.0481558	0.613894	95.8743	106	hsa-miR-5572; hsa-miR-4685-5p; hsa-miR-4503; hsa-miR-4632-5p; hsa-miR-607; hsa-miR-4758-5p; hsa-miR-1587; hsa-miR-4446-5p; hsa-miR-6743-3p; hsa-miR-548q; hsa-miR-5587-5p; hsa-miR-3187-3p; hsa-miR-6755-5p; hsa-miR-4699-3p; hsa-miR-4641; hsa-miR-4782-3p; hsa-miR-7843-3p; hsa-miR-3148; hsa-miR-501-5p; hsa-miR-7155-5p; hsa-miR-3187-5p; hsa-miR-6747-5p; hsa-miR-4529-5p; hsa-miR-483-5p; hsa-miR-3935; h…
Annotations derived over miRTarBase (Gene Ontology)	transcription factor binding GO0008134	under-represented	0.0481558	0.0481558	0.613894	58.1257	48	hsa-miR-1587; hsa-miR-6805-3p; hsa-miR-4749-3p; hsa-miR-558; hsa-miR-4515; hsa-miR-6755-5p; hsa-miR-6776-3p; hsa-miR-3174; hsa-miR-3148; hsa-miR-3935; hsa-let-7b-3p; hsa-miR-520a-5p; hsa-miR-5703; hsa-miR-3617-5p; hsa-miR-4797-5p; hsa-miR-373-5p; hsa-miR-580-5p; hsa-miR-6504-3p; hsa-miR-320a-3p; hsa-miR-5008-5p; hsa-miR-574-5p; hsa-miR-2681-5p; hsa-miR-4266; hsa-miR-143-3p; hsa-miR-3667-5p; hsa-m…
Annotations derived over miRTarBase (Gene Ontology)	histone monoubiquitination GO0010390	over-represented	0.0483108	0.0483108	0.613894	19.6557	27	hsa-miR-33b-3p; hsa-miR-607; hsa-miR-3674; hsa-miR-4641; hsa-miR-3174; hsa-miR-483-5p; hsa-miR-520h; hsa-miR-4732-5p; hsa-miR-154-5p; hsa-miR-373-5p; hsa-miR-1264; hsa-miR-3151-5p; hsa-miR-548ad-3p; hsa-miR-424-3p; hsa-miR-5186; hsa-miR-191-5p; hsa-miR-6766-5p; hsa-miR-877-3p; hsa-miR-6780b-3p; hsa-miR-1262; hsa-miR-4311; hsa-miR-4672; hsa-miR-6884-5p; hsa-miR-1252-5p; hsa-miR-219b-3p; hsa-miR-53…
Annotations derived over miRTarBase (Gene Ontology)	regulation of innate immune response GO0045088	under-represented	0.0483511	0.0483511	0.613894	29.153	21	hsa-miR-4632-5p; hsa-miR-5587-5p; hsa-miR-3187-3p; hsa-miR-4782-3p; hsa-miR-3174; hsa-miR-6735-3p; hsa-miR-3148; hsa-miR-3187-5p; hsa-miR-4266; hsa-miR-143-3p; hsa-miR-34b-5p; hsa-miR-6895-5p; hsa-miR-603; hsa-miR-877-3p; hsa-miR-1262; hsa-miR-30a-5p; hsa-miR-6848-3p; hsa-miR-3668; hsa-miR-6884-5p; hsa-miR-92b-3p; hsa-miR-3159
Annotations derived over miRTarBase (Gene Ontology)	face development GO0060324	over-represented	0.0484479	0.0484479	0.613894	4.08743	8	hsa-miR-4782-3p; hsa-miR-154-5p; hsa-miR-5186; hsa-miR-877-3p; hsa-miR-4700-5p; hsa-miR-30a-5p; hsa-miR-3924; hsa-miR-759
Annotations derived over miRTarBase (Gene Ontology)	ciliary neurotrophic factor receptor activity GO0004897	under-represented	0.048473	0.048473	0.613894	14.0055	8	hsa-miR-4529-5p; hsa-miR-26b-3p; hsa-miR-6504-3p; hsa-miR-603; hsa-miR-30a-5p; hsa-miR-3924; hsa-miR-92b-3p; hsa-miR-5582-3p
Annotations derived over miRTarBase (Gene Ontology)	positive regulation of adenylate cyclase activity GO0045762	under-represented	0.0485039	0.0485039	0.613894	8.89617	4	hsa-miR-514a-5p; hsa-miR-1914-3p; hsa-miR-6780b-3p; hsa-miR-6505-3p
Annotations derived over miRTarBase (Gene Ontology)	potassiumproton antiporter activity GO0015386	under-represented	0.0485039	0.0485039	0.613894	8.89617	4	hsa-miR-574-5p; hsa-miR-5186; hsa-miR-92b-3p; hsa-miR-4999-5p
Annotations derived over miRTarBase (Gene Ontology)	myofibril assembly GO0030239	over-represented	0.0486947	0.0486947	0.613894	12.8033	19	hsa-miR-4446-5p; hsa-miR-5587-5p; hsa-miR-3187-3p; hsa-miR-6747-5p; hsa-miR-483-5p; hsa-miR-328-3p; hsa-miR-520h; hsa-miR-6504-3p; hsa-miR-574-5p; hsa-miR-500b-3p; hsa-miR-4257; hsa-miR-603; hsa-miR-6506-5p; hsa-miR-4324; hsa-miR-3612; hsa-miR-6848-3p; hsa-miR-3159; hsa-miR-518a-5p; hsa-miR-527
Annotations derived over miRTarBase (Gene Ontology)	positive regulation of fibroblast growth factor receptor signaling pathway GO0045743	over-represented	0.0487125	0.0487125	0.613894	13.6448	20	hsa-miR-548q; hsa-miR-3148; hsa-miR-520h; hsa-miR-129-2-3p; hsa-miR-6504-3p; hsa-miR-6781-3p; hsa-miR-4254; hsa-miR-5186; hsa-miR-6783-3p; hsa-miR-603; hsa-miR-7111-3p; hsa-miR-3690; hsa-miR-877-3p; hsa-miR-938; hsa-miR-6506-5p; hsa-miR-4324; hsa-miR-496; hsa-miR-92b-3p; hsa-miR-3919; hsa-miR-875-3p
Annotations derived over miRTarBase (Gene Ontology)	chromosome organization GO0051276	over-represented	0.0489924	0.0489924	0.613894	17.071	24	hsa-miR-607; hsa-miR-4699-3p; hsa-miR-4641; hsa-let-7b-3p; hsa-miR-129-2-3p; hsa-miR-4797-5p; hsa-miR-580-5p; hsa-miR-320a-3p; hsa-miR-574-5p; hsa-miR-4254; hsa-miR-2681-5p; hsa-miR-6783-3p; hsa-miR-34b-5p; hsa-miR-603; hsa-miR-512-5p; hsa-miR-3690; hsa-miR-877-3p; hsa-miR-510-5p; hsa-miR-92b-3p; hsa-miR-3159; hsa-miR-3919; hsa-miR-188-3p; hsa-miR-875-3p; hsa-miR-766-5p
Annotations derived over miRTarBase (Gene Ontology)	vasculogenesis involved in coronary vascular morphogenesis GO0060979	under-represented	0.0490462	0.0490462	0.613894	12.7432	7	hsa-miR-558; hsa-miR-6834-3p; hsa-miR-520h; hsa-miR-379-3p; hsa-miR-7111-3p; hsa-miR-3690; hsa-miR-30a-5p
Annotations derived over miRTarBase (Gene Ontology)	activin receptor activity, type I GO0016361	under-represented	0.0490766	0.0490766	0.613894	11.4809	6	hsa-miR-4699-3p; hsa-miR-373-5p; hsa-miR-4266; hsa-miR-6783-3p; hsa-miR-603; hsa-miR-518c-3p
Annotations derived over miRTarBase (Gene Ontology)	negative regulation of interleukin-2 production GO0032703	under-represented	0.0491452	0.0491452	0.613894	17.612	11	hsa-miR-6735-3p; hsa-miR-328-3p; hsa-miR-222-5p; hsa-miR-520h; hsa-miR-129-2-3p; hsa-miR-580-5p; hsa-miR-4464; hsa-miR-6504-3p; hsa-miR-2278; hsa-miR-5582-3p; hsa-miR-188-3p
Annotations derived over miRTarBase (Gene Ontology)	aminophospholipid flippase activity GO0015247	under-represented	0.0493456	0.0493456	0.613894	7.51366	3	hsa-miR-4759; hsa-miR-656-3p; hsa-miR-1262
Annotations derived over miRTarBase (Gene Ontology)	cerebral cortex neuron differentiation GO0021895	over-represented	0.0494285	0.0494285	0.613894	8.71585	14	hsa-miR-4446-5p; hsa-miR-3187-3p; hsa-miR-4515; hsa-miR-4529-5p; hsa-miR-4519; hsa-miR-4732-5p; hsa-miR-3151-5p; hsa-miR-4464; hsa-miR-6781-3p; hsa-miR-634; hsa-miR-30a-5p; hsa-miR-92b-3p; hsa-miR-539-5p; hsa-miR-3919
Annotations derived over miRTarBase (Gene Ontology)	cellular response to tetrahydrofolate GO1904482	over-represented	0.0495461	0.0495461	0.613894	5.59016	10	hsa-miR-4641; hsa-miR-4782-3p; hsa-miR-3174; hsa-miR-6735-3p; hsa-miR-373-5p; hsa-miR-4445-5p; hsa-miR-4257; hsa-miR-1914-3p; hsa-miR-3612; hsa-miR-6884-5p
Annotations derived over miRTarBase (Gene Ontology)	lamin filament GO0005638	over-represented	0.0497778	0.0497778	0.613894	2.04372	5	hsa-miR-558; hsa-miR-5186; hsa-miR-4257; hsa-miR-3612; hsa-miR-92b-3p
Annotations derived over miRTarBase (Gene Ontology)	regulation of leukocyte mediated cytotoxicity GO0001910	over-represented	0.0497778	0.0497778	0.613894	2.04372	5	hsa-miR-3186-3p; hsa-miR-1255a; hsa-miR-603; hsa-miR-6884-5p; hsa-miR-92b-3p
Annotations derived over miRTarBase (Gene Ontology)	inorganic diphosphate phosphatase activity GO0004427	over-represented	0.0498223	0.0498223	0.613894	2.70492	6	hsa-miR-3187-3p; hsa-miR-558; hsa-miR-5186; hsa-miR-30a-5p; hsa-miR-6884-5p; hsa-miR-200b-5p
Annotations derived over miRTarBase (Gene Ontology)	negative regulation of DNA metabolic process GO0051053	over-represented	0.0498223	0.0498223	0.613894	2.70492	6	hsa-miR-4758-5p; hsa-miR-574-5p; hsa-miR-5186; hsa-miR-5582-3p; hsa-miR-200b-5p; hsa-miR-8081
Annotations derived over miRTarBase (Gene Ontology)	protein processing GO0016485	under-represented	0.0498994	0.0498994	0.613894	53.8579	44	hsa-miR-4446-5p; hsa-miR-3187-3p; hsa-miR-3187-5p; hsa-miR-4529-5p; hsa-miR-483-5p; hsa-miR-3935; hsa-miR-328-3p; hsa-miR-520a-5p; hsa-miR-3617-5p; hsa-miR-520h; hsa-miR-4797-5p; hsa-miR-373-5p; hsa-miR-3151-5p; hsa-miR-6504-3p; hsa-miR-320a-3p; hsa-miR-379-3p; hsa-miR-500b-3p; hsa-miR-4474-3p; hsa-miR-143-3p; hsa-miR-6783-3p; hsa-miR-4257; hsa-miR-6766-5p; hsa-miR-603; hsa-miR-512-5p; hsa-miR-71…
