# Supplementary material for: Potential prognostic biomarkers in restenosis of peripheral arteries identified through comprehensive ceRNA network analysis
Source: Front Genet. 2025 Dec 1;16:1597644. doi: 10.3389/fgene.2025.1597644 (PMC12702502; doi:10.3389/fgene.2025.1597644)
Supplement: Supplementary file 9 [file DataSheet7.csv]

	ONTOLOGY	ID	Description	GeneRatio	BgRatio	pvalue	p.adjust	qvalue	geneID	Count
GO:0050954	BP	GO:0050954	sensory perception of mechanical stimulus	37/1135	177/18800	2.27822449670739e-11	1.13523926670929e-07	1.04006943602315e-07	OTOF/TMC2/OTOG/TFAP2A/HPN/GRM7/LHFPL3/DRGX/COL2A1/GABRA5/ATP6V0A4/TBX1/ATP2B2/SCN1A/COL4A3/USH2A/POU4F2/CABP2/POU3F4/MYO1A/MYO7A/DDIT3/TMPRSS3/CACNA1D/KCNA1/CDH23/TMC1/CDKN2D/HOXA1/PCDH15/ASIC3/CNTN5/SLC52A3/EYA1/CXCR4/SLITRK6/SRRM4	37
GO:0050804	BP	GO:0050804	modulation of chemical synaptic transmission	62/1135	429/18800	1.3114744042587e-10	2.40036235865484e-07	2.19913422467675e-07	CUX2/TNR/VGF/GRIN2B/DRD5/RIMS2/DLGAP3/GRM8/RASGRF1/P2RX3/GFAP/ADIPOQ/GRM7/GRIN1/GRIK4/CACNG2/SHANK1/JPH4/SHANK2/SHISA9/SCGN/CNTNAP4/P2RX1/CELF4/CPLX2/PRKCG/GRM1/SLC24A2/ADORA1/CPLX4/CDH1/NR2E1/GRM2/NRGN/CA7/PPFIA3/CACNA1B/NTF4/CDC20/SYN3/STX1B/ABR/RAPSN/PRKAR2B/CAMK2B/SORCS3/SHISA6/UNC13A/ACHE/NTNG1/RELN/AKAP12/BCHE/ASIC1/SQSTM1/MAPK8IP2/SRGN/CACNG8/LRFN2/GRIN2C/PFN2/CEL	62
GO:0099177	BP	GO:0099177	regulation of trans-synaptic signaling	62/1135	430/18800	1.4451308601173e-10	2.40036235865484e-07	2.19913422467675e-07	CUX2/TNR/VGF/GRIN2B/DRD5/RIMS2/DLGAP3/GRM8/RASGRF1/P2RX3/GFAP/ADIPOQ/GRM7/GRIN1/GRIK4/CACNG2/SHANK1/JPH4/SHANK2/SHISA9/SCGN/CNTNAP4/P2RX1/CELF4/CPLX2/PRKCG/GRM1/SLC24A2/ADORA1/CPLX4/CDH1/NR2E1/GRM2/NRGN/CA7/PPFIA3/CACNA1B/NTF4/CDC20/SYN3/STX1B/ABR/RAPSN/PRKAR2B/CAMK2B/SORCS3/SHISA6/UNC13A/ACHE/NTNG1/RELN/AKAP12/BCHE/ASIC1/SQSTM1/MAPK8IP2/SRGN/CACNG8/LRFN2/GRIN2C/PFN2/CEL	62
GO:0007605	BP	GO:0007605	sensory perception of sound	32/1135	156/18800	8.40994552329329e-10	1.04766896356426e-06	9.59840361434815e-07	OTOF/TMC2/OTOG/TFAP2A/HPN/GRM7/LHFPL3/COL2A1/GABRA5/ATP6V0A4/TBX1/ATP2B2/COL4A3/USH2A/POU4F2/CABP2/POU3F4/MYO1A/MYO7A/DDIT3/TMPRSS3/CACNA1D/CDH23/TMC1/CDKN2D/HOXA1/PCDH15/CNTN5/SLC52A3/EYA1/SLITRK6/SRRM4	32
GO:0015711	BP	GO:0015711	organic anion transport	51/1135	361/18800	1.26023842892115e-08	1.25595361826282e-05	1.15066401394337e-05	SLC4A11/PLA2G2F/SLC6A11/RTBDN/SLC52A1/SLC5A12/SLCO5A1/GFAP/GRM7/SLC38A1/OC90/SLC25A10/ABCG2/SLC6A13/AVPR1B/SLC2A2/SLC38A3/SLC16A12/SLC22A25/SLC1A6/SLC7A9/SLC17A4/GRM1/CYP4F2/SLC22A6/RHAG/ADORA1/SLC7A3/SLC36A3/GRM2/SLC6A20/SLC22A12/ACE/PLA2G2C/SLC6A7/CALHM3/AVPR1A/SLC2A3/CASR/SLC36A2/SLC6A12/ASIC3/NOS2/SLC4A9/SLC52A3/CYP4A11/FOLR1/SLC16A11/SLC26A7/SLC27A6/SLC25A24	51
GO:0060041	BP	GO:0060041	retina development in camera-type eye	29/1135	149/18800	1.79845448058313e-08	1.49361644612429e-05	1.36840299689281e-05	TFAP2B/ATP8A2/CABP4/TFAP2A/DSCAM/PAX2/VSX1/DCX/CRB2/HPCA/IGFN1/RHO/PROX1/SIX3/CELF4/ATP2B2/POU4F2/RD3/NEUROD1/NR2E1/AGTPBP1/PDE6A/RBP4/RET/RP1/ACHE/TGFB2/GNAT1/CRB1	29
GO:0050905	BP	GO:0050905	neuromuscular process	29/1135	152/18800	2.86215394473207e-08	1.86552451938064e-05	1.70913312431822e-05	CSMD1/MYH8/TNR/ATP8A2/RBFOX1/ATP2A1/CTNNA2/ASCL1/MYH7/SHANK1/JPH4/IGDCC3/NEFL/SCN1A/POU4F2/POU4F1/TNNI1/MYO7A/AGTPBP1/KCNA1/CDH23/SCN4A/STRA6/HOXA1/PCDH15/GRIN2C/CHRNA1/SLITRK6/ACTN3	29
GO:0042391	BP	GO:0042391	regulation of membrane potential	56/1135	425/18800	2.99502230685232e-08	1.86552451938064e-05	1.70913312431822e-05	SLC4A11/CUX2/GRIN2B/RIMS2/GABRG3/FZD9/SLC34A1/CNGB1/KCNIP2/P2RX3/SCN8A/CLCN1/CHRNA4/KCNH4/IFI6/GRIN1/GRIK4/CACNG2/GABRQ/GABRA5/SHANK1/KCNK5/P2RX1/SCN3B/CELF4/KCNH5/SCN1A/KCNH6/GABRG2/KCNC2/SCN10A/GRM1/KCNC1/ADORA1/KCNK12/GABRA6/GABRR3/SCN11A/CACNA1D/KCNA1/SCN4A/STX1B/YWHAE/KCNK10/SCN5A/ATP1A4/GABRA2/RELN/GABRA3/ASIC1/KCNK2/MAPK8IP2/AKAP6/GRIN2C/CHRNA1/DSG2	56
GO:0050953	BP	GO:0050953	sensory perception of light stimulus	36/1135	221/18800	4.84991983272019e-08	2.44510208544239e-05	2.24012331285606e-05	ATP8A2/CABP4/GRM8/CNGB1/OPN5/RCVRN/CACNA1F/PAX2/VSX1/COL2A1/ABCA4/CRB2/REEP6/RHO/SIX3/USH2A/CABP2/SLC24A2/MYO7A/RD3/CPLX4/RAX/NR2E1/CDH23/PDE6A/RBP4/GUCY2D/PCDH15/RP1/RDH12/PDE6G/CDH3/RAX2/GNAT1/SLITRK6/CRB1	36
GO:0034765	BP	GO:0034765	regulation of ion transmembrane transport	60/1135	476/18800	4.90688758868632e-08	2.44510208544239e-05	2.24012331285606e-05	TMC2/PDE4D/KCNQ2/SLC34A1/RASGRF1/KCNIP2/CLCNKB/ATP2A1/SCN8A/DPP6/CLCN1/CACNA1F/KCNH4/HPCA/CACNG2/KCNJ6/SHANK1/JPH4/KCNA10/SHISA9/KCNK5/P2RX1/SCN3B/KCNH5/KCNA7/KCNG4/WNK4/SCN1A/KCNC3/KCNC2/SCN10A/KCNAB3/KCNC1/KCNK12/BPIFA1/PM20D1/RRAD/CACNA1B/SCN11A/CACNA1D/NOS1/KCNA1/SCN4A/TMC1/DHRS7C/YWHAE/KCNK10/SCN5A/SHISA6/KCNIP1/RGS7/CHRM3/RELN/KCNJ15/PDE4B/MAPK8IP2/CACNG8/AKAP6/KCNS2/CLIC6	60
GO:0007601	BP	GO:0007601	visual perception	35/1135	217/18800	9.55271509708981e-08	4.32737993898168e-05	3.96460529914627e-05	ATP8A2/CABP4/GRM8/CNGB1/OPN5/RCVRN/CACNA1F/PAX2/VSX1/COL2A1/ABCA4/CRB2/REEP6/RHO/SIX3/USH2A/CABP2/SLC24A2/MYO7A/RD3/CPLX4/RAX/NR2E1/CDH23/PDE6A/RBP4/GUCY2D/RP1/RDH12/PDE6G/CDH3/RAX2/GNAT1/SLITRK6/CRB1	35
GO:0006936	BP	GO:0006936	muscle contraction	47/1135	349/18800	2.01712733373078e-07	8.37612125331707e-05	7.67393091788631e-05	HTR1D/MYH8/MYH6/MYH1/TRIM63/ATP8A2/MYH4/PDE4D/MYH13/MYBPC2/KCNIP2/P2RX3/ATP2A1/EMD/CLCN1/MYH7/MYOM2/TBX20/CHRM2/P2RX1/SCN3B/SCN1A/ANKRD2/SCN10A/TNNI1/ADORA1/PPP1R12B/MYOM3/CACNA1D/NOS1/KCNA1/SCN4A/RYR1/CRYAB/SCN5A/CHRM3/DOCK5/MYL9/PDE4B/CNN1/CHRNA1/CXCR4/MYOM1/DSG2/ACTN3/UTS2/PROK2	47
GO:0035725	BP	GO:0035725	sodium ion transmembrane transport	30/1135	177/18800	2.58832934330884e-07	9.92126547515998e-05	9.08954199346596e-05	SLC4A11/SLC6A11/ASIC4/SLC34A2/SLC34A1/SCN8A/ATP12A/SLC6A13/SCN3B/SLC12A3/WNK4/SCN1A/SCN10A/SLC17A4/SLC6A19/SLC24A2/BPIFA1/SLC6A20/SCN11A/NOS1/SLC6A7/PKD2L1/SCN4A/SCNN1G/SCN5A/SLC6A12/ASIC3/ATP1A4/SLC4A9/ASIC1	30
GO:0098742	BP	GO:0098742	cell-cell adhesion via plasma-membrane adhesion molecules	40/1135	279/18800	3.13878691424812e-07	0.000111718394240703	0.000102352773286422	L1CAM/DSCAM/ADIPOQ/CLDN23/CDH15/CRB2/IGFN1/CDH22/FAT2/CDH7/CDH8/UNC5D/TENM2/CDH18/SLITRK2/UMOD/IL1RAP/CDH1/CELSR1/ITGA5/CDH26/CDH23/CELSR3/LRFN5/PCDHAC1/CDH20/DSC3/PCDH15/RET/MYPN/TGFB2/NECTIN4/NTNG1/CDHR2/CDH3/CRB1/SLITRK3/DSG2/VSTM2L/SELL	40
GO:0071805	BP	GO:0071805	potassium ion transmembrane transport	34/1135	219/18800	3.67721203898303e-07	0.000122156983935016	0.000111916270968908	SLC12A5/KCNQ2/KCNIP2/HPN/DPP6/KCNH4/KCNJ6/ATP12A/KCNA10/KCNK5/KCNH5/KCNA7/SLC12A3/KCNG4/WNK4/KCNH6/KCNC3/KCNC2/SLC24A2/KCNAB3/KCNC1/KCNK12/CACNA1D/KCNA1/PKD2L1/YWHAE/KCNK10/KCNIP1/RGS7/ATP1A4/KCNJ15/KCNK2/AKAP6/KCNS2	34
GO:0006813	BP	GO:0006813	potassium ion transport	36/1135	243/18800	5.43500960804427e-07	0.000169266580480529	0.000155076557040053	SLC12A5/KCNQ2/KCNIP2/HPN/DPP6/KCNH4/KCNJ6/ATP12A/KCNA10/KCNK5/KCNH5/KCNA7/SLC12A3/KCNG4/WNK4/KCNH6/KCNC3/KCNC2/SLC24A2/KCNAB3/KCNC1/ADORA1/KCNK12/CACNA1D/NOS1/KCNA1/PKD2L1/YWHAE/KCNK10/KCNIP1/RGS7/ATP1A4/KCNJ15/KCNK2/AKAP6/KCNS2	36
GO:0009582	BP	GO:0009582	detection of abiotic stimulus	25/1135	139/18800	8.14451086915154e-07	0.000238729986241071	0.000218716678882416	TMC2/ATP8A2/CABP4/CNGB1/OPN5/HPN/RCVRN/CACNA1F/DRGX/ABCA4/NPFFR2/REEP6/RHO/SCN1A/SLC24A2/ADORA1/KCNA1/PKD2L1/TMC1/GUCY2D/RP1/ASIC3/GNAT1/CXCR4/CRB1	25
GO:0060078	BP	GO:0060078	regulation of postsynaptic membrane potential	24/1135	131/18800	9.51787277448962e-07	0.000258765549948931	0.000237072613227819	CUX2/GRIN2B/RIMS2/GABRG3/P2RX3/CHRNA4/GRIN1/GRIK4/GABRA5/SHANK1/P2RX1/CELF4/GABRG2/GRM1/ADORA1/GABRA6/KCNA1/STX1B/GABRA2/RELN/GABRA3/MAPK8IP2/GRIN2C/CHRNA1	24
GO:0006814	BP	GO:0006814	sodium ion transport	36/1135	249/18800	9.86663746544186e-07	0.000258765549948931	0.000237072613227819	SLC4A11/NKAIN4/SLC6A11/ASIC4/SLC5A12/SLC34A2/SLC34A1/SCN8A/NKAIN3/SLC38A1/ATP12A/SLC6A13/SCN3B/SLC38A3/SLC12A3/WNK4/SCN1A/SCN10A/SLC17A4/SLC6A19/SLC24A2/SIK1/BPIFA1/SLC6A20/SCN11A/NOS1/SLC6A7/PKD2L1/SCN4A/SCNN1G/SCN5A/SLC6A12/ASIC3/ATP1A4/SLC4A9/ASIC1	36
GO:0015698	BP	GO:0015698	inorganic anion transport	29/1135	182/18800	1.52025560573216e-06	0.000364492765519334	0.000333936462722172	SLC4A11/SLC12A5/AQP6/GABRG3/SLC34A2/SLC34A1/CLCNKB/CLCN1/BSND/GABRQ/GABRA5/SLC25A10/PRKG2/SLC12A3/WNK4/GABRG2/CLCA1/SLC22A6/CA7/GABRA6/GABRR3/CASR/SLC26A11/GABRA2/SLC4A9/GABRA3/SLC26A7/CLIC6/BEST3	29
GO:0048839	BP	GO:0048839	inner ear development	30/1135	192/18800	1.53609232910014e-06	0.000364492765519334	0.000333936462722172	SHH/ATP8A2/FOXG1/TFAP2A/HPN/WNT5A/OC90/PAX2/COL2A1/HPCA/GABRA5/FREM2/PROX1/TBX1/USH2A/POU3F4/MYO7A/NEUROD1/SOX2/HMX2/CDH23/TMC1/LHX3/HOXA1/GBX2/PCDH15/TGFB2/KCNK2/EYA1/SLITRK6	30
GO:0030900	BP	GO:0030900	forebrain development	47/1135	376/18800	1.75214856248582e-06	0.000396861649403039	0.000363591785430671	TNR/SHH/TBR1/FOXG1/ARX/EMX1/RFX4/ASCL1/FEZF1/LHX8/WNT5A/NHLH2/DNAJB1/SRD5A2/WDR62/DNAH5/PROX1/EFNA2/SIX3/SLIT1/NEFL/KCNC2/NEUROD6/POU4F1/KCNC1/NEUROD1/RAX/CDH1/FEZF2/NR2E1/AGTPBP1/NRGN/ALK/SOX2/KCNA1/PHACTR1/YWHAE/BCAN/AVPR1A/LHX3/GBX2/PITX2/SCN5A/RELN/INHBA/CXCR4/IGF2BP1	47
GO:0009581	BP	GO:0009581	detection of external stimulus	24/1135	136/18800	1.91091253999019e-06	0.000414003355946569	0.000379296461598967	TMC2/ATP8A2/CABP4/CNGB1/OPN5/HPN/RCVRN/CACNA1F/DRGX/ABCA4/REEP6/RHO/SCN1A/SLC24A2/ADORA1/KCNA1/PKD2L1/TMC1/GUCY2D/RP1/ASIC3/GNAT1/CXCR4/CRB1	24
GO:0006821	BP	GO:0006821	chloride transport	21/1135	111/18800	2.6245368918089e-06	0.000544919472161824	0.000499237565779615	SLC12A5/GABRG3/CLCNKB/CLCN1/BSND/GABRQ/GABRA5/PRKG2/SLC12A3/WNK4/GABRG2/CLCA1/CA7/GABRA6/GABRR3/CASR/GABRA2/GABRA3/SLC26A7/CLIC6/BEST3	21
GO:0043583	BP	GO:0043583	ear development	32/1135	219/18800	3.0893220960627e-06	0.000615763680187217	0.000564142733921008	SHH/ATP8A2/FOXG1/TFAP2A/HPN/WNT5A/OC90/PAX2/COL2A1/HPCA/BMP5/GABRA5/FREM2/PROX1/TBX1/USH2A/POU3F4/MYO7A/NEUROD1/SOX2/HMX2/CDH23/TMC1/LHX3/STRA6/HOXA1/GBX2/PCDH15/TGFB2/KCNK2/EYA1/SLITRK6	32
GO:0035082	BP	GO:0035082	axoneme assembly	18/1135	87/18800	3.58609264253408e-06	0.000687288447605666	0.000629671408529162	CFAP47/CFAP46/FOXJ1/CCDC63/DNAH2/CFAP74/DCX/DNAI1/DNAH5/LRGUK/CCDC103/DNAH8/HYDIN/RP1/UBE2B/DNAI3/DNAAF4/TBC1D21	18
GO:0003012	BP	GO:0003012	muscle system process	52/1135	449/18800	4.90921321571199e-06	0.000906022572366402	0.000830068526960737	HTR1D/MYH8/MYH6/MYH1/TRIM63/ATP8A2/MYH4/PDE4D/MYH13/MYBPC2/KCNIP2/P2RX3/ATP2A1/EMD/CLCN1/MYH7/MYOM2/TRIM72/TBX20/CHRM2/P2RX1/SCN3B/SCN1A/ANKRD2/SCN10A/TNNI1/ADORA1/PPP1R12B/MYOM3/CACNA1D/NOS1/KCNA1/SCN4A/RYR1/CRYAB/SCN5A/CAMK2B/PRKAG3/CHRM3/DOCK5/MYL9/PDE4B/LMCD1/AKAP6/CNN1/CHRNA1/CXCR4/MYOM1/DSG2/ACTN3/UTS2/PROK2	52
GO:0019226	BP	GO:0019226	transmission of nerve impulse	16/1135	73/18800	5.6380127842658e-06	0.000981146297320072	0.000898894449861561	TNR/DRD5/P2RX3/SCN8A/CLCN1/CACNG2/P2RX1/SCN1A/SCN10A/SCN11A/KCNA1/SCN4A/AVPR1A/SCN5A/CACNG8/CHRNA1	16
GO:0035637	BP	GO:0035637	multicellular organismal signaling	26/1135	164/18800	5.72769169890115e-06	0.000981146297320072	0.000898894449861561	TNR/DRD5/PDE4D/P2RX3/ATP2A1/SCN8A/CLCN1/CACNG2/P2RX1/SCN3B/ATP2B2/SCN1A/KCNH6/SCN10A/GJD3/SCN11A/CACNA1D/KCNA1/SCN4A/YWHAE/AVPR1A/SCN5A/CACNG8/CHRNA1/DSG2/ATP2B3	26
GO:0021537	BP	GO:0021537	telencephalon development	34/1135	247/18800	5.90696145286016e-06	0.000981146297320072	0.000898894449861561	TNR/SHH/TBR1/FOXG1/ARX/EMX1/RFX4/ASCL1/FEZF1/WNT5A/SRD5A2/WDR62/DNAH5/PROX1/EFNA2/SIX3/NEFL/NEUROD6/NEUROD1/FEZF2/NR2E1/AGTPBP1/NRGN/ALK/KCNA1/PHACTR1/YWHAE/BCAN/AVPR1A/SCN5A/RELN/INHBA/CXCR4/IGF2BP1	34
GO:0098657	BP	GO:0098657	import into cell	33/1135	238/18800	6.89351448701565e-06	0.00109276268088733	0.00100115376427398	SLC6A11/SLC12A5/SLC34A1/GFAP/CACNA1F/SLC38A1/KCNJ6/ATP12A/SLC6A13/KCNK5/P2RX1/SLC12A3/SLC1A6/WNK4/TRPV6/GRM1/SLC24A2/SLC7A3/ITGB3/SLC6A20/CACNA1B/CACNA1D/NOS1/SLC39A5/SCNN1G/SLC2A3/SLC6A12/ATP1A4/KCNJ15/SLC2A5/SLC27A2/FOLR1/TRPV3	33
GO:0050808	BP	GO:0050808	synapse organization	49/1135	419/18800	7.01754079638665e-06	0.00109276268088733	0.00100115376427398	L1CAM/CUX2/TNR/GRIN2B/KIF1A/DLGAP3/FZD9/DSCAM/CTNNA2/WNT5A/SPTBN2/CACNG2/IGFN1/SHANK1/FRMPD4/SHANK2/SLIT1/NEFL/GABRG2/CDH8/POU4F1/SLITRK2/IL1RAP/CDH1/ADD2/PPFIA3/CBLN2/POTEKP/CDC20/LRFN5/BCAN/RAPSN/CAMK2B/SHISA6/UNC13A/CNTN5/ACHE/GABRA2/NTNG1/RELN/SRGN/LRFN2/CHRNA1/SLITRK6/SLITRK3/NEFH/PFN2/CEL/SLITRK5	49
GO:2001054	BP	GO:2001054	negative regulation of mesenchymal cell apoptotic process	6/1135	10/18800	8.13141523784178e-06	0.00122784370091411	0.00112491061838979	SHH/PAX2/TBX1/POU3F4/GDF5/HNF1B	6
GO:0043010	BP	GO:0043010	camera-type eye development	41/1135	330/18800	9.16974177400093e-06	0.00134390656646608	0.00123124365553691	TFAP2B/SHH/ATP8A2/CABP4/TFAP2A/OPN5/DSCAM/BIRC7/WNT5A/PAX2/VSX1/DCX/CRB2/HPCA/IGFN1/RHO/PROX1/SIX3/VAX1/CELF4/ATP2B2/POU4F2/RD3/NEUROD1/RAX/NR2E1/AGTPBP1/PDE6A/CRYAB/RBP4/STRA6/PITX2/RET/RP1/ACHE/TGFB2/INHBA/GNAT1/SLITRK6/CRB1/SOX11	41
GO:0048880	BP	GO:0048880	sensory system development	46/1135	389/18800	9.96380622822582e-06	0.00141856132672141	0.0012996399281749	TFAP2B/SHH/ATP8A2/CABP4/TFAP2A/OPN5/DSCAM/BIRC7/WNT5A/PAX2/VSX1/DCX/CRB2/HPCA/IGFN1/RHO/FREM2/PROX1/SIX3/VAX1/CELF4/ATP2B2/POU4F2/POU4F1/MYO7A/RD3/NEUROD1/RAX/NR2E1/AGTPBP1/SOX2/SLC39A5/PDE6A/CRYAB/RBP4/STRA6/PITX2/RET/RP1/ACHE/TGFB2/INHBA/GNAT1/SLITRK6/CRB1/SOX11	46
GO:0001654	BP	GO:0001654	eye development	45/1135	379/18800	1.11795156195544e-05	0.00154743128700666	0.00141770641058502	TFAP2B/SHH/ATP8A2/CABP4/TFAP2A/OPN5/DSCAM/BIRC7/WNT5A/PAX2/VSX1/DCX/CRB2/HPCA/IGFN1/RHO/FREM2/PROX1/SIX3/VAX1/CELF4/ATP2B2/POU4F2/MYO7A/RD3/NEUROD1/RAX/NR2E1/AGTPBP1/SOX2/SLC39A5/PDE6A/CRYAB/RBP4/STRA6/PITX2/RET/RP1/ACHE/TGFB2/INHBA/GNAT1/SLITRK6/CRB1/SOX11	45
GO:0007188	BP	GO:0007188	adenylate cyclase-modulating G protein-coupled receptor signaling pathway	33/1135	244/18800	1.17311662840655e-05	0.00157990274577022	0.00144745570907516	HTR1D/DRD5/RIMS2/PDE4D/GRM8/GRM7/CHRM2/AVPR1B/GPR101/MC5R/HTR1E/MARCO/GRM1/ADORA1/GRM2/LHCGR/CACNA1D/ADGRG3/ADRB3/ADCYAP1R1/ADGRG4/CASR/GLP1R/ADGRG6/FSHR/CHRM3/AKAP12/PDE4B/IAPP/HTR1F/GNAT1/CHRM4/FPR1	33
GO:0046942	BP	GO:0046942	carboxylic acid transport	36/1135	279/18800	1.38421701762778e-05	0.00181514563127348	0.00166297761923869	PLA2G2F/SLC6A11/SLC5A12/GFAP/GRM7/SLC38A1/OC90/SLC25A10/ABCG2/SLC6A13/AVPR1B/SLC38A3/SLC16A12/SLC1A6/SLC7A9/SLC17A4/GRM1/CYP4F2/SLC22A6/ADORA1/SLC7A3/SLC36A3/GRM2/SLC6A20/ACE/PLA2G2C/SLC6A7/AVPR1A/CASR/SLC36A2/SLC6A12/NOS2/CYP4A11/FOLR1/SLC16A11/SLC26A7	36
GO:0150063	BP	GO:0150063	visual system development	45/1135	383/18800	1.46112207102216e-05	0.00183010649146407	0.00167668427463474	TFAP2B/SHH/ATP8A2/CABP4/TFAP2A/OPN5/DSCAM/BIRC7/WNT5A/PAX2/VSX1/DCX/CRB2/HPCA/IGFN1/RHO/FREM2/PROX1/SIX3/VAX1/CELF4/ATP2B2/POU4F2/MYO7A/RD3/NEUROD1/RAX/NR2E1/AGTPBP1/SOX2/SLC39A5/PDE6A/CRYAB/RBP4/STRA6/PITX2/RET/RP1/ACHE/TGFB2/INHBA/GNAT1/SLITRK6/CRB1/SOX11	45
GO:0003407	BP	GO:0003407	neural retina development	15/1135	70/18800	1.46908006539359e-05	0.00183010649146407	0.00167668427463474	TFAP2B/ATP8A2/CABP4/TFAP2A/DSCAM/VSX1/CRB2/IGFN1/SIX3/ATP2B2/POU4F2/NEUROD1/RP1/TGFB2/CRB1	15
GO:0060900	BP	GO:0060900	embryonic camera-type eye formation	6/1135	11/18800	1.69720534214383e-05	0.00206272541948847	0.00188980219996863	TFAP2A/WNT5A/PAX2/PROX1/STRA6/SOX11	6
GO:0050890	BP	GO:0050890	cognition	38/1135	306/18800	1.94713846574533e-05	0.00231014070828786	0.00211647607166354	CSMD1/CUX2/TNR/GRIN2B/DRD5/TBR1/SLC12A5/FZD9/RASGRF1/CHRNA4/LHX8/GRIN1/GABRA5/SHANK1/JPH4/SHANK2/MGAT3/LDLR/PRKCG/SLC24A2/ADORA1/NRGN/LHCGR/PPP1R1B/NTF4/ITGA5/KCNK10/STRA6/HOXA1/PRKAR2B/SORCS3/GLP1R/TTBK1/RELN/BCHE/ASIC1/KCNK2/MAPK8IP2	38
GO:0098661	BP	GO:0098661	inorganic anion transmembrane transport	17/1135	90/18800	2.35770307364567e-05	0.00273219405022706	0.00250314766962087	SLC4A11/SLC12A5/GABRG3/SLC34A1/CLCN1/GABRQ/GABRA5/SLC25A10/SLC12A3/GABRG2/GABRA6/GABRR3/CASR/SLC26A11/GABRA2/GABRA3/SLC26A7	17
GO:0098739	BP	GO:0098739	import across plasma membrane	27/1135	188/18800	2.44096050675615e-05	0.00276438777390134	0.00253264251622043	SLC12A5/SLC34A1/GFAP/CACNA1F/KCNJ6/ATP12A/SLC6A13/KCNK5/P2RX1/SLC12A3/SLC1A6/WNK4/TRPV6/GRM1/SLC24A2/SLC7A3/SLC6A20/CACNA1B/CACNA1D/SLC39A5/SCNN1G/SLC2A3/ATP1A4/KCNJ15/SLC2A5/FOLR1/TRPV3	27
GO:0050885	BP	GO:0050885	neuromuscular process controlling balance	12/1135	49/18800	2.5402095814036e-05	0.00281285874314092	0.00257705004784735	TNR/RBFOX1/SHANK1/JPH4/IGDCC3/NEFL/POU4F2/POU4F1/MYO7A/CDH23/PCDH15/GRIN2C	12
GO:0007156	BP	GO:0007156	homophilic cell adhesion via plasma membrane adhesion molecules	25/1135	168/18800	2.62783005170632e-05	0.002846625466881	0.00260798602614424	L1CAM/DSCAM/CDH15/IGFN1/CDH22/FAT2/CDH7/CDH8/CDH18/CDH1/CELSR1/CDH26/CDH23/CELSR3/PCDHAC1/CDH20/DSC3/PCDH15/RET/MYPN/NECTIN4/CDHR2/CDH3/DSG2/VSTM2L	25
GO:0019228	BP	GO:0019228	neuronal action potential	10/1135	35/18800	2.83007297558672e-05	0.00293796950778096	0.00269167247699991	P2RX3/SCN8A/P2RX1/SCN1A/SCN10A/SCN11A/KCNA1/SCN4A/SCN5A/CHRNA1	10
GO:0098664	BP	GO:0098664	G protein-coupled serotonin receptor signaling pathway	10/1135	35/18800	2.83007297558672e-05	0.00293796950778096	0.00269167247699991	HTR1D/OR10H5/CHRM2/HTR1E/HTR2C/OR6T1/OR10H1/CHRM3/HTR1F/CHRM4	10
GO:0001505	BP	GO:0001505	regulation of neurotransmitter levels	29/1135	213/18800	3.43552459070301e-05	0.00348393298268287	0.00319186652426579	OTOF/SLC6A11/RIMS2/SYN2/GFAP/SLC38A1/PTPRN2/SLC6A13/P2RX1/CPLX2/DAGLA/SLC1A6/PRKCG/RPH3A/CPLX4/ITGB3/AGTPBP1/PPFIA3/NOS1/SYN3/STX1B/SYT5/SLC6A12/UNC13A/ACHE/GABRA2/BCHE/ASIC1/PFN2	29
GO:0021536	BP	GO:0021536	diencephalon development	15/1135	75/18800	3.49581876648893e-05	0.00348393298268287	0.00319186652426579	SHH/ARX/WNT5A/NHLH2/SRD5A2/SIX3/KCNC2/POU4F1/KCNC1/RAX/CDH1/SOX2/LHX3/GBX2/PITX2	15
GO:0007187	BP	GO:0007187	G protein-coupled receptor signaling pathway, coupled to cyclic nucleotide second messenger	14/1135	67/18800	3.79475913264873e-05	0.00363640091499781	0.00333155270410881	HTR1D/OR10H5/CHRM2/MC5R/HTR1E/HTR2C/OR6T1/OR10H1/LHCGR/ADRB3/CHRM3/HTR1F/CHRM4/XCR1	14
GO:0009583	BP	GO:0009583	detection of light stimulus	14/1135	67/18800	3.79475913264873e-05	0.00363640091499781	0.00333155270410881	ATP8A2/CABP4/CNGB1/OPN5/RCVRN/CACNA1F/ABCA4/REEP6/RHO/SLC24A2/GUCY2D/RP1/GNAT1/CRB1	14
GO:0007215	BP	GO:0007215	glutamate receptor signaling pathway	12/1135	52/18800	4.80369602300553e-05	0.00451638061936539	0.00413776159916087	GRIN2B/GRM8/FRRS1L/GRM7/GRIN1/GRIK4/GRIA4/DAGLA/GRM1/GRM2/NECAB2/GRIN2C	12
GO:0007193	BP	GO:0007193	adenylate cyclase-inhibiting G protein-coupled receptor signaling pathway	15/1135	78/18800	5.65002741310442e-05	0.00504991407917321	0.00462656766931233	HTR1D/GRM8/GRM7/CHRM2/HTR1E/MARCO/GRM1/ADORA1/GRM2/CASR/CHRM3/AKAP12/HTR1F/GNAT1/CHRM4	15
GO:0031279	BP	GO:0031279	regulation of cyclase activity	15/1135	78/18800	5.65002741310442e-05	0.00504991407917321	0.00462656766931233	DRD5/RCVRN/GRM7/NPFFR2/HPCA/RD3/GRM2/LHCGR/PDZD3/CACNA1D/NOS1/ADRB3/GLP1R/NOS2/FSHR	15
GO:2001053	BP	GO:2001053	regulation of mesenchymal cell apoptotic process	6/1135	13/18800	5.67519944679309e-05	0.00504991407917321	0.00462656766931233	SHH/PAX2/TBX1/POU3F4/GDF5/HNF1B	6
GO:0007611	BP	GO:0007611	learning or memory	33/1135	264/18800	5.89123728870256e-05	0.00515018165080787	0.00471842956991745	CSMD1/CUX2/TNR/GRIN2B/DRD5/TBR1/SLC12A5/FZD9/RASGRF1/LHX8/GRIN1/GABRA5/SHANK1/JPH4/SHANK2/LDLR/PRKCG/SLC24A2/NRGN/PPP1R1B/NTF4/ITGA5/KCNK10/STRA6/PRKAR2B/SORCS3/GLP1R/TTBK1/RELN/BCHE/ASIC1/KCNK2/MAPK8IP2	33
GO:0048167	BP	GO:0048167	regulation of synaptic plasticity	27/1135	198/18800	6.14655246402156e-05	0.00528073636693438	0.00483803957104564	TNR/VGF/GRIN2B/DRD5/RIMS2/RASGRF1/P2RX3/GFAP/GRIN1/JPH4/SHANK2/SHISA9/SCGN/CPLX2/PRKCG/SLC24A2/ADORA1/NR2E1/NRGN/PPFIA3/CDC20/CAMK2B/SORCS3/SHISA6/RELN/SQSTM1/GRIN2C	27
GO:0090596	BP	GO:0090596	sensory organ morphogenesis	33/1135	266/18800	6.83789385433702e-05	0.00577512289426464	0.00529098048996604	TFAP2B/ATP8A2/FOXG1/CABP4/TFAP2A/HPN/DSCAM/WNT5A/PAX2/VSX1/COL2A1/CRB2/IGFN1/PROX1/SIX3/TBX1/POU3F4/MYO7A/AGTPBP1/HMX2/CDH23/RBP4/STRA6/HOXA1/GBX2/PITX2/RP1/CYP26B1/EYA1/GNAT1/SLITRK6/CRB1/SOX11	33
GO:0060004	BP	GO:0060004	reflex	7/1135	19/18800	7.60045928925206e-05	0.00631218143972383	0.00578301612938354	TMC2/HPN/ASCL1/CACNG2/SHANK1/TMC1/SLITRK6	7
GO:0001578	BP	GO:0001578	microtubule bundle formation	19/1135	118/18800	8.08792224793565e-05	0.00659837389844444	0.00604521638783518	CFAP47/CFAP46/FOXJ1/CCDC63/DNAH2/CFAP74/DCX/DNAI1/DNAH5/LRGUK/CCDC103/DNAH8/PLK1/HYDIN/RP1/UBE2B/DNAI3/DNAAF4/TBC1D21	19
GO:0009410	BP	GO:0009410	response to xenobiotic stimulus	45/1135	411/18800	8.20989728483957e-05	0.00659837389844444	0.00604521638783518	ALDH3A1/SLC6A11/TFAP2B/HNF4A/SLC12A5/DPEP1/GABRG3/SLC34A1/PDX1/ADIPOQ/EMX1/SRD5A2/GRIN1/ACSM2B/SHANK2/CARD9/CYP1A2/CYP4F2/KCNC1/NEUROD1/CYP2C18/LPO/CDH1/GRM2/CES3/AMH/SLC22A12/ACE/SCN11A/NOS1/ADCYAP1R1/HNF1B/SULT1C3/RET/UBE2B/CYP4F12/NOS2/TGFB2/CYP26B1/INHBA/BCHE/PDE4B/CDH3/CXCR4/SMTNL1	45
GO:0031016	BP	GO:0031016	pancreas development	15/1135	81/18800	8.88893910880458e-05	0.00703072755224972	0.00644132479780877	ONECUT1/SHH/HNF4A/PDX1/ONECUT2/WNT5A/MSLN/BMP5/PROX1/NKX2-2/ZIC3/NEUROD1/HNF1B/HNF1A/INSM1	15
GO:0098656	BP	GO:0098656	anion transmembrane transport	31/1135	247/18800	9.03559002935354e-05	0.00703505392441698	0.00644528847982011	SLC4A11/SLC12A5/GABRG3/SLC5A12/SLC34A1/GFAP/CLCN1/GABRQ/GABRA5/SLC25A10/SLC6A13/SLC38A3/SLC16A12/SLC12A3/SLC1A6/GABRG2/GRM1/SLC22A6/SLC24A2/SLC7A3/GABRA6/SLC6A20/GABRR3/CASR/SLC26A11/GABRA2/SLC4A9/GABRA3/FOLR1/SLC16A11/SLC26A7	31
GO:0031282	BP	GO:0031282	regulation of guanylate cyclase activity	6/1135	14/18800	9.42422402726751e-05	0.00722475512736523	0.00661908657591242	RCVRN/HPCA/RD3/PDZD3/NOS1/NOS2	6
GO:0007210	BP	GO:0007210	serotonin receptor signaling pathway	10/1135	40/18800	9.91534004248879e-05	0.00748608173207904	0.00685850554454129	HTR1D/OR10H5/CHRM2/HTR1E/HTR2C/OR6T1/OR10H1/CHRM3/HTR1F/CHRM4	10
GO:0055078	BP	GO:0055078	sodium ion homeostasis	12/1135	56/18800	0.000103932412373477	0.00772977926652293	0.00708177333014564	TFAP2B/ATP12A/SLC12A3/CYP4F2/ADORA1/TMPRSS3/ACE/SCNN1G/AVPR1A/CYP4F12/ATP1A4/CYP4A11	12
GO:0060042	BP	GO:0060042	retina morphogenesis in camera-type eye	12/1135	57/18800	0.000124499570821049	0.0091232553147248	0.00835843093886824	TFAP2B/ATP8A2/CABP4/TFAP2A/DSCAM/VSX1/CRB2/IGFN1/PROX1/RBP4/RP1/CRB1	12
GO:0006836	BP	GO:0006836	neurotransmitter transport	27/1135	207/18800	0.000131905990133114	0.00930861885174308	0.00852825500596972	OTOF/SLC6A11/RIMS2/SYN2/GFAP/SLC38A1/PTPRN2/GABRQ/SLC6A13/P2RX1/CPLX2/SLC1A6/PRKCG/RPH3A/CPLX4/ITGB3/PPFIA3/NOS1/SLC6A7/SYN3/STX1B/SYT5/SLC6A12/UNC13A/GABRA2/ASIC1/PFN2	27
GO:0007018	BP	GO:0007018	microtubule-based movement	43/1135	395/18800	0.000133282785282916	0.00930861885174308	0.00852825500596972	TEKT1/CFAP47/CFAP46/KIF1A/KIF25/CCDC63/KIF12/FMN2/DNAH2/RNASE10/KIF18B/DNAI1/DNAH3/DNAH5/NEFL/KIF17/AQP4/AGBL4/SSX2IP/DNAH10/DNAH12/CCDC103/SEMG1/DNAH8/AGTPBP1/DNAH9/KIF6/KIF2A/HYDIN/CABS1/KIF2C/MREG/UBE2B/TEKT3/DNAI3/DNAAF4/TBC1D21/ATP1A4/CFAP221/KIF5A/TTLL8/AP3B2/NEFH	43
GO:1902476	BP	GO:1902476	chloride transmembrane transport	13/1135	66/18800	0.000135029877636747	0.00930861885174308	0.00852825500596972	SLC12A5/GABRG3/CLCN1/GABRQ/GABRA5/SLC12A3/GABRG2/GABRA6/GABRR3/CASR/GABRA2/GABRA3/SLC26A7	13
GO:0007214	BP	GO:0007214	gamma-aminobutyric acid signaling pathway	8/1135	27/18800	0.000136095204208437	0.00930861885174308	0.00852825500596972	GABRG3/GABRA5/GABRG2/GABRA6/GABRR3/GPR156/GABRA2/GABRA3	8
GO:0071277	BP	GO:0071277	cellular response to calcium ion	15/1135	84/18800	0.000136425128719932	0.00930861885174308	0.00852825500596972	DPEP1/CPNE7/WNT5A/HPCA/CPNE9/ALOX5AP/CHP2/RASAL1/SYT13/RYR1/SYT5/CPNE4/SCN5A/SYT3/SLC25A24	15
GO:0042472	BP	GO:0042472	inner ear morphogenesis	17/1135	103/18800	0.000138237566732689	0.00930861885174308	0.00852825500596972	ATP8A2/FOXG1/TFAP2A/HPN/WNT5A/PAX2/COL2A1/PROX1/TBX1/POU3F4/MYO7A/HMX2/CDH23/HOXA1/GBX2/EYA1/SLITRK6	17
GO:0070365	BP	GO:0070365	hepatocyte differentiation	6/1135	15/18800	0.000149055598816515	0.00977294801187753	0.00895365833888121	HNF4A/PROX1/E2F7/MESP1/HNF1B/E2F8	6
GO:0097152	BP	GO:0097152	mesenchymal cell apoptotic process	6/1135	15/18800	0.000149055598816515	0.00977294801187753	0.00895365833888121	SHH/PAX2/TBX1/POU3F4/GDF5/HNF1B	6
GO:0015669	BP	GO:0015669	gas transport	7/1135	21/18800	0.000157648518093793	0.0102021112423555	0.00934684378636748	AQP6/MB/AQP4/RHAG/HBB/HBA1/HBA2	7
GO:0006816	BP	GO:0006816	calcium ion transport	45/1135	424/18800	0.000168726111164025	0.0107790027170556	0.00987537306502533	TMC2/GRIN2B/PDE4D/P2RX3/ATP2A1/RCVRN/CHRNA4/CACNA1F/GRIN1/HPCA/CACNG2/JPH4/P2RX1/ATP2B2/GRAMD2A/TRPV6/CLCA1/SLC24A2/DDIT3/HTR2C/SEMG1/RRAD/ACE/CACNA1B/CACNA1D/NOS1/PKD2L1/CDH23/RYR1/TMC1/DHRS7C/YWHAE/ADCYAP1R1/CAMK2B/CASR/ASIC1/PDE4B/CSN2/CACNG8/AKAP6/GRIN2C/CXCR4/XCR1/TRPV3/ATP2B3	45
GO:0051339	BP	GO:0051339	regulation of lyase activity	14/1135	77/18800	0.000185342708090305	0.0113609224116862	0.0104085090358763	DRD5/RCVRN/NPFFR2/HPCA/RD3/GRM2/LHCGR/PDZD3/CACNA1D/NOS1/ADRB3/GLP1R/NOS2/FSHR	14
GO:0009584	BP	GO:0009584	detection of visible light	11/1135	51/18800	0.000188520056251544	0.0113609224116862	0.0104085090358763	ATP8A2/CNGB1/OPN5/CACNA1F/ABCA4/REEP6/RHO/GUCY2D/RP1/GNAT1/CRB1	11
GO:0051932	BP	GO:0051932	synaptic transmission, GABAergic	11/1135	51/18800	0.000188520056251544	0.0113609224116862	0.0104085090358763	GABRG3/GABRA5/CNTNAP4/GABRG2/ADORA1/CA7/GABRA6/SYN3/GABRA2/GABRA3/SLITRK3	11
GO:0001709	BP	GO:0001709	cell fate determination	10/1135	43/18800	0.000190115760288539	0.0113609224116862	0.0104085090358763	FOXG1/IFRD1/ASCL1/PAX2/PROX1/NKX2-2/FEZF2/NTF4/MESP1/CYP26B1	10
GO:0045494	BP	GO:0045494	photoreceptor cell maintenance	10/1135	43/18800	0.000190115760288539	0.0113609224116862	0.0104085090358763	CNGB1/ABCA4/CRB2/RHO/USH2A/CDH23/PCDH15/RP1/RDH12/CRB1	10
GO:0001708	BP	GO:0001708	cell fate specification	16/1135	96/18800	0.000191514646313795	0.0113609224116862	0.0104085090358763	SHH/TBR1/ASCL1/WNT5A/TBX20/PAX2/TBX1/POU4F1/NKX2-2/SOX2/MESP1/MYT1L/HNF1B/LHX3/DHH/EYA1	16
GO:0097485	BP	GO:0097485	neuron projection guidance	29/1135	235/18800	0.000201565732242653	0.011816494632531	0.010825889544723	L1CAM/TNR/SHH/TBR1/FOXG1/ARX/DSCAM/FEZF1/WNT5A/LAMC2/DRGX/EFNA2/VAX1/EPHA10/SLIT1/POU4F2/UNC5D/FEZF2/UNC5A/DPYSL4/LHX3/GBX2/RET/CNTN5/MYPN/RELN/KIF5A/PLXNA1/VSTM2L	29
GO:0010959	BP	GO:0010959	regulation of metal ion transport	43/1135	403/18800	0.000207679498412131	0.012033336518461	0.0110245530552437	NKAIN4/TMC2/PDE4D/KCNIP2/P2RX3/ATP2A1/DPP6/RCVRN/NKAIN3/GRIN1/TF/HPCA/JPH4/P2RX1/SCN3B/WNK4/KCNC2/GRAMD2A/SIK1/KCNAB3/KCNC1/ADORA1/BPIFA1/SEMG1/RRAD/ACE/CACNA1D/NOS1/KCNA1/TMC1/DHRS7C/YWHAE/ADCYAP1R1/SCN5A/CAMK2B/CASR/KCNIP1/RGS7/PDE4B/AKAP6/CXCR4/KCNS2/TRPV3	43
GO:0051480	BP	GO:0051480	regulation of cytosolic calcium ion concentration	39/1135	356/18800	0.000235782354028302	0.013504637587621	0.0123725114267483	GRIN2B/PDE4D/FZD9/P2RX3/CACNA1F/WNT5A/GRIN1/JPH4/SCGN/P2RX1/AVPR1B/ATP2B2/TRPV6/GRM1/SLC24A2/ADORA1/DDIT3/HTR2C/CXCR1/CACNA1B/CACNA1D/NOS1/CDH23/RYR1/DHRS7C/YWHAE/ADCYAP1R1/AVPR1A/GLP1R/CD55/IAPP/AKAP6/GRIN2C/CXCR4/XCR1/TRPV3/ATP2B3/FPR1/PROK2	39
GO:0098659	BP	GO:0098659	inorganic cation import across plasma membrane	18/1135	118/18800	0.000248377527187069	0.0139063507637434	0.0127405480237767	SLC12A5/SLC34A1/CACNA1F/KCNJ6/ATP12A/KCNK5/P2RX1/SLC12A3/WNK4/TRPV6/SLC24A2/CACNA1B/CACNA1D/SLC39A5/SCNN1G/ATP1A4/KCNJ15/TRPV3	18
GO:0099587	BP	GO:0099587	inorganic ion import across plasma membrane	18/1135	118/18800	0.000248377527187069	0.0139063507637434	0.0127405480237767	SLC12A5/SLC34A1/CACNA1F/KCNJ6/ATP12A/KCNK5/P2RX1/SLC12A3/WNK4/TRPV6/SLC24A2/CACNA1B/CACNA1D/SLC39A5/SCNN1G/ATP1A4/KCNJ15/TRPV3	18
GO:0019233	BP	GO:0019233	sensory perception of pain	16/1135	99/18800	0.000275837208102207	0.0152253958288319	0.0139490143772287	P2RX3/CHRNA4/ZFHX2/SCN3B/SCN1A/SCN10A/GRM1/ADORA1/ACE/SCN11A/KCNA1/ASIC3/HOXD1/IAPP/CXCR4/PROK2	16
GO:0008217	BP	GO:0008217	regulation of blood pressure	24/1135	183/18800	0.000280323706098497	0.0152253958288319	0.0139490143772287	MYH6/DRD5/PDE4D/ADIPOQ/P2RX1/AVPR1B/CYP4F2/ADORA1/LVRN/UTS2R/ACE/NOS1/ADRB3/AVPR1A/CYP11B1/GLP1R/CYP4F12/NOS2/SLC2A5/CMA1/CYP4A11/HBB/KLK1/UTS2	24
GO:0001895	BP	GO:0001895	retina homeostasis	14/1135	80/18800	0.000281103033564626	0.0152253958288319	0.0139490143772287	CNGB1/ABCA4/CRB2/TF/RHO/USH2A/POTEJ/CDH23/PCDH15/RP1/RDH12/CDH3/KRT1/CRB1	14
GO:0001764	BP	GO:0001764	neuron migration	22/1135	164/18800	0.000359711276990876	0.0192390610841858	0.0176262044471443	IGSF10/FOXG1/ARX/ASTN1/CTNNA2/ASCL1/FEZF1/TBX20/DCX/DRGX/WDR62/VAX1/UNC5D/FEZF2/CELSR1/PHACTR1/YWHAE/CAMK2B/DNAAF4/NTNG1/RELN/CXCR4	22
GO:0035270	BP	GO:0035270	endocrine system development	19/1135	132/18800	0.000362928304618396	0.0192390610841858	0.0176262044471443	ONECUT1/SHH/HNF4A/PDX1/ONECUT2/ASCL1/WNT5A/BMP5/SIX3/TBX1/RAP1GAP/NKX2-2/NEUROD1/CDH1/SOX2/LHX3/STRA6/PITX2/INSM1	19
GO:0048593	BP	GO:0048593	camera-type eye morphogenesis	18/1135	122/18800	0.000377841634365869	0.0192985625079838	0.0176807177238666	TFAP2B/ATP8A2/CABP4/TFAP2A/DSCAM/WNT5A/PAX2/VSX1/CRB2/IGFN1/PROX1/SIX3/RBP4/STRA6/PITX2/RP1/CRB1/SOX11	18
GO:0001508	BP	GO:0001508	action potential	20/1135	143/18800	0.000378305505411383	0.0192985625079838	0.0176807177238666	KCNIP2/P2RX3/SCN8A/CLCN1/CHRNA4/P2RX1/SCN3B/SCN1A/KCNH6/KCNC2/SCN10A/SCN11A/CACNA1D/KCNA1/SCN4A/YWHAE/SCN5A/AKAP6/CHRNA1/DSG2	20
GO:0061351	BP	GO:0061351	neural precursor cell proliferation	20/1135	143/18800	0.000378305505411383	0.0192985625079838	0.0176807177238666	SHH/FOXG1/ARX/FZD9/EMX1/ASCL1/DISP3/WNT5A/WDR62/PROX1/SIX3/VAX1/DAGLA/NR2E1/KCNA1/SLC39A5/GBX2/RASSF10/IGF2BP1/INSM1	20
GO:0051653	BP	GO:0051653	spindle localization	11/1135	55/18800	0.000379542268870643	0.0192985625079838	0.0176807177238666	ANKFN1/PKHD1/KASH5/KIF25/FMN2/NLRP5/UBXN2B/SAPCD2/PLK1/ESPL1/TLE6	11
GO:0048592	BP	GO:0048592	eye morphogenesis	21/1135	154/18800	0.000387723232934545	0.0195154027243721	0.0178793797048072	TFAP2B/ATP8A2/CABP4/TFAP2A/DSCAM/WNT5A/PAX2/VSX1/CRB2/IGFN1/PROX1/SIX3/MYO7A/AGTPBP1/RBP4/STRA6/PITX2/RP1/GNAT1/CRB1/SOX11	21
GO:0090103	BP	GO:0090103	cochlea morphogenesis	7/1135	24/18800	0.000400010829025097	0.0199325396103206	0.018261547005072	HPN/WNT5A/PAX2/TBX1/POU3F4/HOXA1/EYA1	7
GO:0051592	BP	GO:0051592	response to calcium ion	20/1135	144/18800	0.000414922225611285	0.0204708658437726	0.0187547440591573	DPEP1/KCNIP2/CPNE7/WNT5A/HPCA/CACNG2/CPNE9/TRPV6/ALOX5AP/CHP2/RASAL1/SYT13/RYR1/SYT5/AANAT/CPNE4/SCN5A/CASR/SYT3/SLC25A24	20
GO:0007411	BP	GO:0007411	axon guidance	28/1135	234/18800	0.000427616034331316	0.0208903009713034	0.0191390169339001	L1CAM/TNR/SHH/TBR1/FOXG1/ARX/DSCAM/FEZF1/WNT5A/LAMC2/DRGX/EFNA2/VAX1/EPHA10/SLIT1/POU4F2/UNC5D/FEZF2/UNC5A/LHX3/GBX2/RET/CNTN5/MYPN/RELN/KIF5A/PLXNA1/VSTM2L	28
GO:0015849	BP	GO:0015849	organic acid transport	35/1135	318/18800	0.000441465625215491	0.0213575068975611	0.0195670558667305	PLA2G2F/SLC6A11/SLC5A12/GFAP/GRM7/SLC38A1/OC90/SLC25A10/ABCG2/SLC6A13/AVPR1B/SLC38A3/SLC1A6/SLC7A9/SLC6A19/GRM1/CYP4F2/SLC22A6/ADORA1/SLC7A3/SLC36A3/GRM2/SLC6A20/ACE/PLA2G2C/SLC6A7/AVPR1A/SLC36A2/SLC6A12/SLC27A2/CYP4A11/FOLR1/SLC16A11/SLC26A7/SLC27A6	35
GO:0007588	BP	GO:0007588	excretion	12/1135	65/18800	0.000454029502189128	0.0213697176226342	0.0195782429374325	NPHS1/AQP6/CLCNKB/ABCG2/ATP6V0A4/KCNK5/SLC22A6/ADORA1/SLC22A12/ACE/SCNN1G/AVPR1A	12
GO:0006865	BP	GO:0006865	amino acid transport	20/1135	145/18800	0.000454583597832476	0.0213697176226342	0.0195782429374325	SLC6A11/GFAP/GRM7/SLC38A1/SLC6A13/AVPR1B/SLC38A3/SLC1A6/SLC7A9/SLC6A19/GRM1/ADORA1/SLC7A3/SLC36A3/GRM2/SLC6A20/SLC6A7/AVPR1A/SLC36A2/SLC6A12	20
GO:0007612	BP	GO:0007612	learning	20/1135	145/18800	0.000454583597832476	0.0213697176226342	0.0195782429374325	CSMD1/TNR/DRD5/TBR1/SLC12A5/GRIN1/GABRA5/SHANK1/JPH4/SHANK2/SLC24A2/NRGN/PPP1R1B/STRA6/PRKAR2B/SORCS3/RELN/BCHE/ASIC1/MAPK8IP2	20
GO:0035883	BP	GO:0035883	enteroendocrine cell differentiation	8/1135	32/18800	0.000492406901663735	0.0229314354298167	0.0210090381949397	HNF4A/PDX1/WNT5A/BMP5/NKX2-2/NEUROD1/PERCC1/INSM1	8
GO:1903522	BP	GO:1903522	regulation of blood circulation	30/1135	260/18800	0.000504900119183515	0.023295530498995	0.0213426103011589	MYH6/PDE4D/KCNIP2/ATP2A1/MYH7/CHRM2/P2RX1/SCN3B/AVPR1B/ATP2B2/KCNH6/SCN10A/ADORA1/GJD3/ACE/CACNA1D/NOS1/YWHAE/AVPR1A/SCN5A/CASR/GLP1R/CHRM3/TGFB2/DOCK5/PDE4B/SMTNL2/DSG2/SMTNL1/ATP2B3	30
GO:2000311	BP	GO:2000311	regulation of AMPA receptor activity	7/1135	25/18800	0.000526840892183625	0.0237942409935826	0.0217995126987901	CACNG2/SHANK1/SHISA9/SHISA6/RELN/MAPK8IP2/CACNG8	7
GO:0071248	BP	GO:0071248	cellular response to metal ion	24/1135	191/18800	0.000529304803694087	0.0237942409935826	0.0217995126987901	SHH/DPEP1/TFAP2A/SLC34A1/CPNE7/WNT5A/TF/HPCA/CPNE9/CYP1A2/ALOX5AP/CHP2/CDH1/RASAL1/SYT13/KCNA1/RYR1/SYT5/CPNE4/SCN5A/CYP11B1/MT1A/SYT3/SLC25A24	24
GO:0031424	BP	GO:0031424	keratinization	14/1135	85/18800	0.000534809350046407	0.0237942409935826	0.0217995126987901	EVPL/KRT77/KRT79/KRT78/ABCA12/LCE6A/CASP14/KRT5/CYP26B1/LCE1B/CDH3/KRT1/KRT6A/KRT71	14
GO:2000177	BP	GO:2000177	regulation of neural precursor cell proliferation	14/1135	85/18800	0.000534809350046407	0.0237942409935826	0.0217995126987901	SHH/FOXG1/FZD9/EMX1/ASCL1/DISP3/WNT5A/WDR62/PROX1/SIX3/VAX1/NR2E1/RASSF10/INSM1	14
GO:0060079	BP	GO:0060079	excitatory postsynaptic potential	15/1135	95/18800	0.000546535466577283	0.0239219308318051	0.0219164979916007	CUX2/GRIN2B/RIMS2/P2RX3/CHRNA4/GRIN1/SHANK1/P2RX1/CELF4/ADORA1/STX1B/RELN/MAPK8IP2/GRIN2C/CHRNA1	15
GO:0021953	BP	GO:0021953	central nervous system neuron differentiation	22/1135	169/18800	0.000547280777609027	0.0239219308318051	0.0219164979916007	MDGA2/SHH/TBR1/FOXG1/ARX/KNDC1/EMX1/ASCL1/LHX8/NHLH2/TBX20/PROX1/POU4F1/AGBL4/NKX2-2/FEZF2/NR2E1/AGTPBP1/FAIM2/LHX3/GBX2/INHBA	22
GO:0045664	BP	GO:0045664	regulation of neuron differentiation	24/1135	192/18800	0.000571123498202377	0.0247470294916734	0.0226724266517502	SHH/DTX1/FOXG1/ASCL1/ZFHX2/FEZF1/DISP3/WDR62/PROX1/SIX3/POU4F2/RAP1GAP/NKX2-2/NEUROD1/FEZF2/NR2E1/BRINP3/ALK/SOX2/NTF4/GDF5/RET/EYA1/SOX11	24
GO:0007602	BP	GO:0007602	phototransduction	10/1135	49/18800	0.000586055660903249	0.0249599603271871	0.0228675069845919	CABP4/CNGB1/OPN5/RCVRN/ABCA4/RHO/SLC24A2/GUCY2D/RP1/GNAT1	10
GO:0090102	BP	GO:0090102	cochlea development	10/1135	49/18800	0.000586055660903249	0.0249599603271871	0.0228675069845919	HPN/WNT5A/PAX2/GABRA5/TBX1/POU3F4/HOXA1/KCNK2/EYA1/SLITRK6	10
GO:0021879	BP	GO:0021879	forebrain neuron differentiation	9/1135	41/18800	0.000624793999235754	0.0263843093067098	0.0241724493727517	TBR1/FOXG1/ASCL1/LHX8/NHLH2/PROX1/FEZF2/GBX2/INHBA	9
GO:0031644	BP	GO:0031644	regulation of nervous system process	19/1135	138/18800	0.000638371231180023	0.0267311247476475	0.0244901904434123	CUX2/TNR/RIMS2/DLGAP3/P2RX3/ZFHX2/GRIN1/SHANK1/SHISA9/ZNF488/CELF4/GRM1/ADORA1/HTR2C/SCN11A/STX1B/AVPR1A/SHISA6/RELN	19
GO:0021511	BP	GO:0021511	spinal cord patterning	6/1135	19/18800	0.000655726564051949	0.0272290455722572	0.0249463693709939	SHH/RFX4/ASCL1/NKX2-2/LHX3/RELN	6
GO:0048596	BP	GO:0048596	embryonic camera-type eye morphogenesis	7/1135	26/18800	0.000683696321755324	0.027262316887572	0.0249768514721421	TFAP2A/WNT5A/PAX2/PROX1/SIX3/STRA6/SOX11	7
GO:0051446	BP	GO:0051446	positive regulation of meiotic cell cycle	7/1135	26/18800	0.000683696321755324	0.027262316887572	0.0249768514721421	WNT5A/CDC25A/PRDM7/TOPAZ1/PRDM9/UBE2B/MEIOC	7
GO:0021872	BP	GO:0021872	forebrain generation of neurons	10/1135	50/18800	0.000693497716214521	0.027262316887572	0.0249768514721421	TBR1/FOXG1/ASCL1/LHX8/NHLH2/PROX1/FEZF2/NR2E1/GBX2/INHBA	10
GO:0031281	BP	GO:0031281	positive regulation of cyclase activity	10/1135	50/18800	0.000693497716214521	0.027262316887572	0.0249768514721421	DRD5/RCVRN/HPCA/LHCGR/CACNA1D/NOS1/ADRB3/GLP1R/NOS2/FSHR	10
GO:0051293	BP	GO:0051293	establishment of spindle localization	10/1135	50/18800	0.000693497716214521	0.027262316887572	0.0249768514721421	ANKFN1/PKHD1/KIF25/FMN2/NLRP5/UBXN2B/SAPCD2/PLK1/ESPL1/TLE6	10
GO:0099054	BP	GO:0099054	presynapse assembly	10/1135	50/18800	0.000693497716214521	0.027262316887572	0.0249768514721421	WNT5A/SLITRK2/IL1RAP/CBLN2/LRFN5/CNTN5/SLITRK6/SLITRK3/CEL/SLITRK5	10
GO:0045109	BP	GO:0045109	intermediate filament organization	12/1135	68/18800	0.000694825254810684	0.027262316887572	0.0249768514721421	SHH/GFAP/KRT9/KRT77/NEFL/KRT79/KRT78/KRT5/KRT1/NEFH/KRT6A/KRT71	12
GO:0019932	BP	GO:0019932	second-messenger-mediated signaling	33/1135	303/18800	0.000761630272854452	0.0295568615233715	0.0270790389274823	GRIN2B/KSR2/PDE4D/PDX1/P2RX3/GRIN1/HPCA/KCNC2/CXCL8/CHP2/NEUROD1/HTR2C/PDZD3/CXCR1/NOS1/PEX5L/ADCYAP1R1/AVPR1A/GUCY2D/GLP1R/UBE2B/NOS2/ADGRG6/SLA2/RUNDC3A/CHRM3/LMCD1/AKAP6/GRIN2C/CXCR4/XCR1/ACTN3/FPR1	33
GO:0045104	BP	GO:0045104	intermediate filament cytoskeleton organization	14/1135	88/18800	0.000765168600544837	0.0295568615233715	0.0270790389274823	EVPL/SHH/ATP8A2/GFAP/KRT9/KRT77/NEFL/KRT79/KRT78/KRT5/KRT1/NEFH/KRT6A/KRT71	14
GO:0051349	BP	GO:0051349	positive regulation of lyase activity	10/1135	51/18800	0.00081666299913232	0.0308290282172451	0.0282445568360197	DRD5/RCVRN/HPCA/LHCGR/CACNA1D/NOS1/ADRB3/GLP1R/NOS2/FSHR	10
GO:0051445	BP	GO:0051445	regulation of meiotic cell cycle	10/1135	51/18800	0.00081666299913232	0.0308290282172451	0.0282445568360197	WNT5A/CDC25A/PRDM7/TOPAZ1/PRDM9/CDC20/UBE2B/TRIP13/FBXO43/MEIOC	10
GO:2000179	BP	GO:2000179	positive regulation of neural precursor cell proliferation	10/1135	51/18800	0.00081666299913232	0.0308290282172451	0.0282445568360197	SHH/FOXG1/FZD9/ASCL1/DISP3/WDR62/PROX1/NR2E1/RASSF10/INSM1	10
GO:0045103	BP	GO:0045103	intermediate filament-based process	14/1135	89/18800	0.00085852717709967	0.0321657212292305	0.0294691916666503	EVPL/SHH/ATP8A2/GFAP/KRT9/KRT77/NEFL/KRT79/KRT78/KRT5/KRT1/NEFH/KRT6A/KRT71	14
GO:0099172	BP	GO:0099172	presynapse organization	10/1135	52/18800	0.000957246893452154	0.0355967258960603	0.0326125669827336	WNT5A/SLITRK2/IL1RAP/CBLN2/LRFN5/CNTN5/SLITRK6/SLITRK3/CEL/SLITRK5	10
GO:0099565	BP	GO:0099565	chemical synaptic transmission, postsynaptic	15/1135	101/18800	0.00105118641539305	0.0388004585770635	0.0355477230686913	CUX2/GRIN2B/RIMS2/P2RX3/CHRNA4/GRIN1/SHANK1/P2RX1/CELF4/ADORA1/STX1B/RELN/MAPK8IP2/GRIN2C/CHRNA1	15
GO:0021675	BP	GO:0021675	nerve development	13/1135	81/18800	0.00107165183688855	0.0392650081118797	0.0359733283017465	TFAP2A/CNGB1/PAX2/DRGX/GABRA5/TBX1/PRKCG/POU4F1/NKX2-2/NTF4/HOXA1/RET/SLITRK6	13
GO:0086010	BP	GO:0086010	membrane depolarization during action potential	8/1135	36/18800	0.00114270794833296	0.041319326035505	0.0378554278263961	SCN8A/SCN3B/SCN1A/SCN10A/SCN11A/CACNA1D/SCN4A/SCN5A	8
GO:0060401	BP	GO:0060401	cytosolic calcium ion transport	23/1135	190/18800	0.00114485664399695	0.041319326035505	0.0378554278263961	GRIN2B/PDE4D/P2RX3/CACNA1F/GRIN1/JPH4/P2RX1/TRPV6/SLC24A2/DDIT3/HTR2C/CACNA1B/CACNA1D/NOS1/RYR1/DHRS7C/YWHAE/ADCYAP1R1/AKAP6/GRIN2C/XCR1/TRPV3/ATP2B3	23
GO:0042471	BP	GO:0042471	ear morphogenesis	17/1135	123/18800	0.00115259609049472	0.041319326035505	0.0378554278263961	ATP8A2/FOXG1/TFAP2A/HPN/WNT5A/PAX2/COL2A1/PROX1/TBX1/POU3F4/MYO7A/HMX2/CDH23/HOXA1/GBX2/EYA1/SLITRK6	17
GO:0045665	BP	GO:0045665	negative regulation of neuron differentiation	12/1135	72/18800	0.00117423735854716	0.0414740473161739	0.0379971784509958	SHH/DTX1/FOXG1/ASCL1/DISP3/SIX3/POU4F2/RAP1GAP/NKX2-2/FEZF2/NR2E1/SOX2	12
GO:0050908	BP	GO:0050908	detection of light stimulus involved in visual perception	6/1135	21/18800	0.00118188134033648	0.0414740473161739	0.0379971784509958	ATP8A2/CNGB1/CACNA1F/REEP6/GNAT1/CRB1	6
GO:0050962	BP	GO:0050962	detection of light stimulus involved in sensory perception	6/1135	21/18800	0.00118188134033648	0.0414740473161739	0.0379971784509958	ATP8A2/CNGB1/CACNA1F/REEP6/GNAT1/CRB1	6
GO:0002065	BP	GO:0002065	columnar/cuboidal epithelial cell differentiation	14/1135	92/18800	0.00119809749369409	0.0417490895879556	0.0382491632694242	ROS1/HNF4A/PDX1/EMX1/ASCL1/WNT5A/BMP5/PROX1/CDX2/NKX2-2/NEUROD1/PERCC1/SOX11/INSM1	14
GO:0051180	BP	GO:0051180	vitamin transport	9/1135	45/18800	0.00127202955340142	0.0439467750699615	0.0402626115061573	RTBDN/SLC52A1/ABCG2/SLC2A2/SCARB1/STRA6/SLC2A3/SLC52A3/FOLR1	9
GO:0007416	BP	GO:0007416	synapse assembly	22/1135	180/18800	0.00127880441202978	0.0439467750699615	0.0402626115061573	CUX2/DSCAM/WNT5A/SPTBN2/IGFN1/SHANK2/SLIT1/GABRG2/POU4F1/SLITRK2/IL1RAP/CDH1/ADD2/CBLN2/LRFN5/CNTN5/ACHE/GABRA2/SLITRK6/SLITRK3/CEL/SLITRK5	22
GO:0002067	BP	GO:0002067	glandular epithelial cell differentiation	10/1135	54/18800	0.00129799680398875	0.0443008087279175	0.0405869656733902	HNF4A/PDX1/ASCL1/WNT5A/BMP5/PROX1/NKX2-2/NEUROD1/PERCC1/INSM1	10
GO:0033555	BP	GO:0033555	multicellular organismal response to stress	12/1135	73/18800	0.00132951183719347	0.0450677379913949	0.041289601417172	ASIC4/P2RX3/GABRA5/PRKCG/HTR2C/NR2E1/NOS1/ADCYAP1R1/RET/RELN/ASIC1/MAPK8IP2	12
GO:0003014	BP	GO:0003014	renal system process	16/1135	114/18800	0.00134860591368807	0.0454061031615383	0.0415996006235076	TFAP2B/ADIPOQ/ABCG2/WNK4/AQP4/CYP4F2/SLC22A6/ADORA1/SLC22A12/ACE/AVPR1A/TMEM63C/CYP4F12/CYP4A11/HBB/HNF1A	16
GO:1904062	BP	GO:1904062	regulation of cation transmembrane transport	36/1135	352/18800	0.00140880573709349	0.0470016721288123	0.0430614092171613	TMC2/PDE4D/RASGRF1/KCNIP2/ATP2A1/DPP6/HPCA/CACNG2/SHANK1/JPH4/SHISA9/P2RX1/SCN3B/WNK4/KCNC2/KCNAB3/KCNC1/BPIFA1/PM20D1/RRAD/CACNA1D/NOS1/KCNA1/TMC1/DHRS7C/YWHAE/SCN5A/SHISA6/KCNIP1/RGS7/RELN/PDE4B/MAPK8IP2/CACNG8/AKAP6/KCNS2	36
GO:0006937	BP	GO:0006937	regulation of muscle contraction	21/1135	170/18800	0.0014250268136531	0.0470016721288123	0.0430614092171613	PDE4D/ATP2A1/MYH7/CHRM2/P2RX1/SCN10A/TNNI1/ADORA1/PPP1R12B/NOS1/KCNA1/SCN4A/SCN5A/CHRM3/DOCK5/MYL9/PDE4B/CNN1/DSG2/ACTN3/PROK2	21
GO:0007216	BP	GO:0007216	G protein-coupled glutamate receptor signaling pathway	5/1135	15/18800	0.0014337254994139	0.0470016721288123	0.0430614092171613	GRM8/GRM7/DAGLA/GRM1/GRM2	5
GO:0099509	BP	GO:0099509	regulation of presynaptic cytosolic calcium ion concentration	5/1135	15/18800	0.0014337254994139	0.0470016721288123	0.0430614092171613	SCGN/P2RX1/ATP2B2/ADORA1/ATP2B3	5
GO:0007409	BP	GO:0007409	axonogenesis	42/1135	430/18800	0.00146518668443757	0.0477191192715843	0.043718711045103	L1CAM/TNR/SHH/ATP8A2/TBR1/FOXG1/ARX/DSCAM/CTNNA2/FEZF1/WNT5A/LAMC2/PAX2/DRGX/EFNA2/VAX1/EPHA10/SLIT1/NEFL/POU4F2/C9orf72/UNC5D/POU4F1/SLITRK2/FEZF2/NR2E1/ISLR2/UNC5A/LHX3/GBX2/RET/CNTN5/MYPN/NTNG1/RELN/KIF5A/SLITRK6/PLXNA1/SLITRK3/VSTM2L/NEFH/SLITRK5	42
GO:0035249	BP	GO:0035249	synaptic transmission, glutamatergic	14/1135	94/18800	0.00148188423079559	0.0479495397536001	0.0439298148254304	TNR/GRM8/GRM7/GRIK4/CACNG2/P2RX1/CDH8/GRM1/ADORA1/GRM2/UNC13A/RELN/MAPK8IP2/CACNG8	14
GO:0031018	BP	GO:0031018	endocrine pancreas development	9/1135	46/18800	0.00149807465263551	0.048160683832792	0.0441232581900185	ONECUT1/HNF4A/PDX1/ONECUT2/WNT5A/BMP5/NKX2-2/NEUROD1/INSM1	9
GO:0051899	BP	GO:0051899	membrane depolarization	13/1135	84/18800	0.00151174247997415	0.0482885434468666	0.0442403990259641	FZD9/CNGB1/SCN8A/CHRNA4/IFI6/CACNG2/SCN3B/SCN1A/SCN10A/SCN11A/CACNA1D/SCN4A/SCN5A	13
GO:0060402	BP	GO:0060402	calcium ion transport into cytosol	21/1135	171/18800	0.00153446332427199	0.0484586393151113	0.044396235349586	GRIN2B/PDE4D/P2RX3/CACNA1F/GRIN1/JPH4/P2RX1/TRPV6/SLC24A2/DDIT3/HTR2C/CACNA1B/CACNA1D/NOS1/RYR1/DHRS7C/ADCYAP1R1/AKAP6/GRIN2C/XCR1/TRPV3	21
GO:0036158	BP	GO:0036158	outer dynein arm assembly	6/1135	22/18800	0.00154287718634632	0.0484586393151113	0.044396235349586	CCDC63/DNAI1/DNAH5/CCDC103/DNAH8/DNAAF4	6
GO:0003002	BP	GO:0003002	regionalization	36/1135	354/18800	0.00155499009763549	0.0484586393151113	0.044396235349586	HOXD13/SHH/TBR1/FOXG1/FOXJ1/EMX1/RFX4/ASCL1/FEZF1/WNT5A/TBX20/PAX2/CRB2/IRX2/SIX3/TBX1/TLL2/CDX2/NKX2-2/ZIC3/HES2/DDIT3/NEUROD1/FEZF2/TDRD10/NTF4/MESP1/HNF1B/LHX3/GBX2/PITX2/CYP26B1/RELN/XRCC2/BARX1/TLL1	36
GO:0009913	BP	GO:0009913	epidermal cell differentiation	26/1135	230/18800	0.00155596674501662	0.0484586393151113	0.044396235349586	EVPL/WNT5A/KRT77/ALOX15B/KRT79/SPINK5/KRT78/USH2A/ABCA12/MYO7A/LCE6A/MAFF/CDH23/TMC1/REG3G/CASP14/EXPH5/PITX2/KRT5/CYP26B1/LCE1B/CDH3/KRT1/SLITRK6/KRT6A/KRT71	26
GO:0034702	CC	GO:0034702	ion channel complex	60/1220	294/19594	1.92048460996897e-16	1.01209538945365e-13	8.02560410692298e-14	UNC80/GRIN2B/PDE4D/GABRG3/KCNQ2/CNGB1/KCNIP2/CLCNKB/ATP2A1/SCN8A/DPP6/CLCN1/CHRNA4/CACNA1F/KCNH4/GRIN1/GRIK4/CACNG2/GABRQ/KCNJ6/GABRA5/KCNA10/GRIA4/SHISA9/SCN3B/KCNA7/KCNG4/SCN1A/KCNC3/GABRG2/KCNC2/SCN10A/CNGA4/TRPV6/KCNAB3/KCNC1/GABRA6/GABRR3/CACNA1B/SCN11A/CACNA1D/KCNA1/PKD2L1/SCN4A/RYR1/SCNN1G/SCN5A/SHISA6/KCNIP1/GABRA2/GABRA3/KCNK2/PDE4B/CACNG8/AKAP6/GRIN2C/CHRNA1/KCNS2/CLIC6/BEST3	60
GO:0034703	CC	GO:0034703	cation channel complex	46/1220	221/19594	3.05797912674115e-13	6.24547146597763e-11	4.95246613800683e-11	UNC80/GRIN2B/PDE4D/KCNQ2/CNGB1/KCNIP2/ATP2A1/SCN8A/DPP6/CACNA1F/KCNH4/GRIN1/GRIK4/CACNG2/KCNJ6/KCNA10/GRIA4/SHISA9/SCN3B/KCNA7/KCNG4/SCN1A/KCNC3/KCNC2/SCN10A/CNGA4/TRPV6/KCNAB3/KCNC1/CACNA1B/SCN11A/CACNA1D/KCNA1/PKD2L1/SCN4A/RYR1/SCNN1G/SCN5A/SHISA6/KCNIP1/KCNK2/PDE4B/CACNG8/AKAP6/GRIN2C/KCNS2	46
GO:0097060	CC	GO:0097060	synaptic membrane	63/1220	373/19594	3.55529684970264e-13	6.24547146597763e-11	4.95246613800683e-11	OTOF/SLC6A11/GRIN2B/RIMS2/GABRG3/P2RX3/CHRNA4/GRM7/GRIN1/GRIK4/CACNG2/GABRQ/GABRA5/SHANK1/SHANK2/CHRM2/GRIA4/SHISA9/CNTNAP4/P2RX1/ATP2B2/DAGLA/KCNC3/GABRG2/PRKCG/KCNC2/CDH8/SCN10A/GRM1/TENM2/RPH3A/KCNC1/ADORA1/ITGB3/GRM2/FAIM2/NRGN/GABRA6/GABRR3/KCNA1/LRFN5/STX1B/CRYAB/RAPSN/SORCS3/SHISA6/UNC13A/CNTN5/CHRM3/GRIP1/GABRA2/NTNG1/GABRA3/CACNG8/LRFN2/GRIN2C/CHRNA1/IQSEC3/CHRM4/SLITRK3/DGKB/ATP2B3/CEL	63
GO:1902495	CC	GO:1902495	transmembrane transporter complex	62/1220	377/19594	1.83022004349554e-12	1.93697091722692e-10	1.53595816266671e-10	UNC80/GRIN2B/PDE4D/GABRG3/KCNQ2/CNGB1/KCNIP2/CLCNKB/ATP2A1/SCN8A/DPP6/CLCN1/CHRNA4/CACNA1F/KCNH4/GRIN1/GRIK4/CACNG2/GABRQ/KCNJ6/GABRA5/ATP12A/KCNA10/GRIA4/SHISA9/SCN3B/KCNA7/KCNG4/SCN1A/KCNC3/GABRG2/KCNC2/SCN10A/CNGA4/TRPV6/KCNAB3/KCNC1/GABRA6/GABRR3/CACNA1B/SCN11A/CACNA1D/KCNA1/PKD2L1/SCN4A/RYR1/SCNN1G/SCN5A/SHISA6/KCNIP1/ATP1A4/GABRA2/GABRA3/KCNK2/PDE4B/CACNG8/AKAP6/GRIN2C/CHRNA1/KCNS2/CLIC6/BE…	62
GO:0016324	CC	GO:0016324	apical plasma membrane	60/1220	358/19594	1.83773331805211e-12	1.93697091722692e-10	1.53595816266671e-10	SLC4A11/PKHD1/TMEM235/PTPRH/OTOG/DPEP1/PDE4D/AQP6/SLC5A12/SLC34A2/SLC34A1/HPN/STK26/SLC38A1/SPTBN2/CRB2/TF/ATP12A/ABCG2/MUC17/ATP6V0A4/SHANK2/PRKG2/SLC2A2/SLC38A3/DUOX2/ATP2B2/SLC12A3/LCT/SLC7A9/USH2A/KCNC2/SLC17A4/SLC6A19/CYP4F2/UPK2/AJAP1/MYO1A/MYO7A/CEACAM20/UMOD/SLC14A2/SAPCD2/SLC6A20/PDZD3/SLC22A12/KCNA1/SCNN1G/SI/MREG/CASR/CYP4F12/SLC52A3/KCNK2/CDHR2/ENPP3/SLC2A5/CYP4A11/FOLR1/GNAT1	60
GO:1990351	CC	GO:1990351	transporter complex	64/1220	399/19594	2.50760087748734e-12	2.20250943739305e-10	1.74652201467101e-10	UNC80/GRIN2B/ATP8A2/PDE4D/GABRG3/KCNQ2/CNGB1/KCNIP2/CLCNKB/ATP2A1/SCN8A/DPP6/CLCN1/CHRNA4/CACNA1F/KCNH4/GRIN1/GRIK4/CACNG2/GABRQ/KCNJ6/GABRA5/ATP12A/KCNA10/GRIA4/SHISA9/SCN3B/KCNA7/KCNG4/SCN1A/KCNC3/GABRG2/KCNC2/SCN10A/CNGA4/TRPV6/KCNAB3/KCNC1/GABRA6/GABRR3/CACNA1B/SCN11A/CACNA1D/KCNA1/PKD2L1/SCN4A/RYR1/SCNN1G/SCN5A/ATP10B/SHISA6/KCNIP1/ATP1A4/GABRA2/GABRA3/KCNK2/PDE4B/CACNG8/AKAP6/GRIN2C/CHRNA1/…	64
GO:0045211	CC	GO:0045211	postsynaptic membrane	50/1220	271/19594	3.53536396230412e-12	2.66162401162039e-10	2.11058570381163e-10	SLC6A11/GRIN2B/GABRG3/CHRNA4/GRM7/GRIN1/GRIK4/CACNG2/GABRQ/GABRA5/SHANK1/SHANK2/CHRM2/GRIA4/SHISA9/P2RX1/ATP2B2/DAGLA/KCNC3/GABRG2/KCNC2/GRM1/TENM2/RPH3A/KCNC1/ADORA1/ITGB3/GRM2/FAIM2/NRGN/GABRA6/GABRR3/KCNA1/LRFN5/RAPSN/SORCS3/SHISA6/CHRM3/GRIP1/GABRA2/GABRA3/CACNG8/LRFN2/GRIN2C/CHRNA1/IQSEC3/CHRM4/SLITRK3/DGKB/CEL	50
GO:0045177	CC	GO:0045177	apical part of cell	64/1220	424/19594	3.75165368741611e-11	2.47140186658536e-09	1.95974541303184e-09	SLC4A11/PKHD1/TMEM235/PTPRH/OTOG/DPEP1/PDE4D/AQP6/SLC5A12/SLC34A2/SLC34A1/HPN/STK26/SLC38A1/SPTBN2/EPB41L4B/CRB2/TF/ATP12A/ABCG2/MUC17/ATP6V0A4/SHANK2/PRKG2/SLC2A2/SLC38A3/DUOX2/ATP2B2/LDLR/SLC12A3/LCT/SPTBN5/SLC7A9/USH2A/KCNC2/SLC17A4/SLC6A19/CYP4F2/UPK2/AJAP1/MYO1A/MYO7A/CEACAM20/UMOD/SLC14A2/SAPCD2/SLC6A20/PDZD3/SLC22A12/KCNA1/SCNN1G/SI/MREG/CASR/CYP4F12/SLC4A9/SLC52A3/KCNK2/CDHR2/ENPP3/SLC2A5…	64
GO:0032589	CC	GO:0032589	neuron projection membrane	18/1220	58/19594	7.24222534753822e-09	4.24072528683627e-07	3.36276428417857e-07	SLC12A5/GABRG3/HPCA/GABRA5/SHISA9/ATP2B2/DAGLA/KCNC3/GABRG2/USH2A/KCNC2/KCNC1/ADORA1/GABRA6/UNC5A/SHISA6/GABRA2/GABRA3	18
GO:0032590	CC	GO:0032590	dendrite membrane	15/1220	41/19594	1.02652644174876e-08	5.40979434801595e-07	4.28979997236059e-07	SLC12A5/GABRG3/HPCA/GABRA5/SHISA9/ATP2B2/DAGLA/KCNC3/GABRG2/KCNC2/KCNC1/GABRA6/SHISA6/GABRA2/GABRA3	15
GO:0032982	CC	GO:0032982	myosin filament	11/1220	22/19594	1.94484297835163e-08	9.31756590537553e-07	7.388542223977e-07	MYH8/MYH6/MYH1/MYH4/MYH13/MYBPC2/MYH7/MYOM2/MYH15/MYOM1/ACTG2	11
GO:0043025	CC	GO:0043025	neuronal cell body	62/1220	482/19594	4.32628767772135e-08	1.89996133846596e-06	1.5066107088205e-06	CIT/L1CAM/VGF/SLC12A5/KNDC1/HPN/P2RX3/ASTN1/DSCAM/RCVRN/ASCL1/CHRNA4/CACNA1F/SLC38A1/DNAJB1/SRD5A2/SPTBN2/HPCA/GABRA5/SHANK2/EFNA2/GRIA4/AVPR1B/ATP2B2/CPLX2/SCN1A/KCNC3/USH2A/KCNC2/C9orf72/RAP1GAP/KCNC1/ADORA1/TMPRSS3/NRGN/BRINP3/UNC5A/PPP1R1B/CACNA1B/KCNA1/SORL1/CRYAB/SYT5/MAST1/SLC2A3/PRKAR2B/CASR/RET/TTBK1/RTN4RL2/KLHL14/TPX2/TGFB2/GRIP1/GABRA2/AKAP12/KCNK2/MAPK8IP2/CKB/KIF5A/GNAT1/IGF2BP1	62
GO:0031253	CC	GO:0031253	cell projection membrane	48/1220	339/19594	8.15963569407142e-08	3.30779077751972e-06	2.62297600853956e-06	DRD5/PTPRH/SLC12A5/DPEP1/GABRG3/FZD9/SLC34A2/SLC34A1/CNGB1/HPCA/GABRA5/RHO/SNTG1/ABCG2/ATP6V0A4/SHANK2/SHISA9/ATP2B2/DAGLA/KCNC3/SLC7A9/GABRG2/USH2A/KCNC2/AQP4/CNGA4/SLC6A19/KCNC1/CEACAM20/ADORA1/PACSIN1/UMOD/ITGB3/GABRA6/UNC5A/SLC22A12/ACE/ITGA5/PKD2L1/PDE6A/GUCY2D/SHISA6/GABRA2/PDE6G/GABRA3/CDHR2/FOLR1/GNAT1	48
GO:0099240	CC	GO:0099240	intrinsic component of synaptic membrane	28/1220	160/19594	6.11802424188818e-07	2.30299912533934e-05	1.82620723611249e-05	SLC6A11/GABRG3/P2RX3/GRIK4/CACNG2/GABRA5/SHISA9/P2RX1/ATP2B2/DAGLA/GABRG2/SCN10A/KCNC1/ADORA1/GRM2/KCNA1/LRFN5/SORCS3/SHISA6/CNTN5/GABRA2/NTNG1/GABRA3/LRFN2/CHRNA1/SLITRK3/ATP2B3/CEL	28
GO:0016342	CC	GO:0016342	catenin complex	11/1220	31/19594	1.386322761045e-06	4.87061396713812e-05	3.86224656936749e-05	CTNNA2/CDH15/CDH22/CDH7/CDH8/CDH18/CDH1/CDH26/CDH23/CDH20/CDH3	11
GO:0099699	CC	GO:0099699	integral component of synaptic membrane	26/1220	149/19594	1.61444869807132e-06	5.3175903992724e-05	4.21668508640995e-05	SLC6A11/GABRG3/P2RX3/GRIK4/CACNG2/GABRA5/SHISA9/P2RX1/ATP2B2/DAGLA/GABRG2/SCN10A/KCNC1/ADORA1/GRM2/KCNA1/LRFN5/SORCS3/SHISA6/GABRA2/GABRA3/LRFN2/CHRNA1/SLITRK3/ATP2B3/CEL	26
GO:0099055	CC	GO:0099055	integral component of postsynaptic membrane	22/1220	118/19594	3.27270308152399e-06	0.000101453795527244	8.04497290009303e-05	SLC6A11/GRIK4/CACNG2/GABRA5/SHISA9/P2RX1/ATP2B2/DAGLA/GABRG2/KCNC1/ADORA1/GRM2/KCNA1/LRFN5/SORCS3/SHISA6/GABRA2/GABRA3/LRFN2/CHRNA1/SLITRK3/CEL	22
GO:0005875	CC	GO:0005875	microtubule associated complex	26/1220	160/19594	6.29415588686788e-06	0.000175430920105114	0.000139111305865835	KIF1A/KIF25/KIF12/DNAH2/DCX/KIF18B/DNAI1/DNAH3/DNAH5/SPTBN5/KIF17/DNAH10/DNAH12/CCDC103/DNAH8/DNAH9/KIF6/KIF2A/KIF2C/AURKB/RP1/ACTL8/TTBK1/DNAI3/KIF5A/ACTG2	26
GO:0098936	CC	GO:0098936	intrinsic component of postsynaptic membrane	22/1220	123/19594	6.6238128124708e-06	0.000175430920105114	0.000139111305865835	SLC6A11/GRIK4/CACNG2/GABRA5/SHISA9/P2RX1/ATP2B2/DAGLA/GABRG2/KCNC1/ADORA1/GRM2/KCNA1/LRFN5/SORCS3/SHISA6/GABRA2/GABRA3/LRFN2/CHRNA1/SLITRK3/CEL	22
GO:0001917	CC	GO:0001917	photoreceptor inner segment	15/1220	64/19594	6.6577199280878e-06	0.000175430920105114	0.000139111305865835	ATP8A2/RCVRN/REEP6/RHO/SHANK2/USH2A/SLC24A2/MYO7A/RD3/NOS1/CDH23/RP1/RDH12/GNAT1/CRB1	15
GO:0098978	CC	GO:0098978	glutamatergic synapse	41/1220	319/19594	8.42451906726022e-06	0.000210366436598428	0.000166814092339111	TNR/DLGAP3/SYN2/FZD9/WNT5A/PLG/DNAJB1/SPTBN2/HPCA/CACNG2/SHANK1/SHANK2/SHISA9/P2RX1/ATP2B2/CPLX2/GABRG2/CDH8/SCN10A/GRM1/SLITRK2/ADGRA1/IL1RAP/CDH1/ITGB3/NRGN/PPFIA3/CBLN2/KCNA1/SYN3/LRFN5/BCAN/ABR/PRKAR2B/SORCS3/SHISA6/NTNG1/SRGN/GRIN2C/ATP2B3/PFN2	41
GO:1902711	CC	GO:1902711	GABA-A receptor complex	8/1220	19/19594	8.98763541299012e-06	0.000210366436598428	0.000166814092339111	GABRG3/GABRQ/GABRA5/GABRG2/GABRA6/GABRR3/GABRA2/GABRA3	8
GO:0098793	CC	GO:0098793	presynapse	56/1220	492/19594	9.18107787810975e-06	0.000210366436598428	0.000166814092339111	OTOF/SLC6A11/RIMS2/CABP4/SYN2/P2RX3/GRM7/PTPRN2/SVOP/GRIN1/SPTBN2/GRIK4/SYNPR/GABRA5/SLC6A13/SHANK2/SCGN/CNTNAP4/P2RX1/AVPR1B/ATP2B2/CPLX2/NEFL/KCNC3/USH2A/PRKCG/KCNC2/CDH8/C9orf72/SCN10A/TRIM9/RPH3A/KCNC1/ADORA1/PACSIN1/CPLX4/GRM2/PPFIA3/NTF4/KCNA1/SYN3/SEPTIN3/STX1B/SYT5/SYNGR4/CASR/SLC6A12/UNC13A/CNTN5/GABRA2/NTNG1/KCNK2/PDE4B/ATP2B3/PFN2/CEL	56
GO:0097730	CC	GO:0097730	non-motile cilium	26/1220	166/19594	1.24184118092273e-05	0.000272687625977615	0.000216232872292247	PKHD1/DRD5/ATP8A2/CNGB1/RCVRN/CACNA1F/ABCA4/RHO/SHANK2/SPTBN5/KIAA1549/KIF17/USH2A/MYO7A/RD3/PKD2L1/CDH23/PDE6A/GUCY2D/PCDH15/RP1/DNAAF4/ATP1A4/PDE6G/GNAT1/CRB1	26
GO:0030016	CC	GO:0030016	myofibril	32/1220	228/19594	1.37320605465923e-05	0.000289471836322166	0.000229542233136722	MYH8/MYH6/MYH1/TRIM63/MYH4/MYH13/SCN8A/MYH7/MYOM2/IGFN1/SCN3B/SCN1A/ANKRD2/TNNI1/MYH15/PPP1R12B/NEBL/MYOM3/CACNA1D/RYR1/CRYAB/SCN5A/SYNPO2L/MYPN/CSRP1/MYL9/PDE4B/SQSTM1/SMTNL2/MYOM1/SMTNL1/ACTN3	32
GO:0005859	CC	GO:0005859	muscle myosin complex	7/1220	15/19594	1.4731153772425e-05	0.000298589155310308	0.000236771985734929	MYH8/MYH6/MYH1/MYH4/MYH13/MYH7/MYL9	7
GO:0034706	CC	GO:0034706	sodium channel complex	9/1220	26/19594	1.62233462051754e-05	0.000302243194372843	0.000239669525948305	SCN8A/GRIK4/SCN3B/SCN1A/SCN10A/SCN11A/SCN4A/SCNN1G/SCN5A	9
GO:0030017	CC	GO:0030017	sarcomere	30/1220	209/19594	1.62428619689362e-05	0.000302243194372843	0.000239669525948305	MYH8/MYH6/MYH1/TRIM63/MYH4/SCN8A/MYH7/MYOM2/IGFN1/SCN3B/SCN1A/ANKRD2/TNNI1/PPP1R12B/NEBL/MYOM3/CACNA1D/RYR1/CRYAB/SCN5A/SYNPO2L/MYPN/CSRP1/MYL9/PDE4B/SQSTM1/SMTNL2/MYOM1/SMTNL1/ACTN3	30
GO:0001750	CC	GO:0001750	photoreceptor outer segment	18/1220	94/19594	1.7101372474451e-05	0.000302243194372843	0.000239669525948305	ATP8A2/CNGB1/RCVRN/CACNA1F/ABCA4/RHO/SHANK2/SPTBN5/MYO7A/RD3/PDE6A/GUCY2D/PCDH15/RP1/ATP1A4/PDE6G/GNAT1/CRB1	18
GO:0097733	CC	GO:0097733	photoreceptor cell cilium	21/1220	121/19594	1.72054949358355e-05	0.000302243194372843	0.000239669525948305	ATP8A2/CNGB1/RCVRN/CACNA1F/ABCA4/RHO/SHANK2/SPTBN5/KIAA1549/KIF17/USH2A/MYO7A/RD3/PDE6A/GUCY2D/PCDH15/RP1/ATP1A4/PDE6G/GNAT1/CRB1	21
GO:0099572	CC	GO:0099572	postsynaptic specialization	42/1220	341/19594	1.87337713781971e-05	0.00031847411342935	0.000252540143875866	GRIN2B/DLGAP3/SYN2/DNAJB1/GRIN1/CACNG2/GABRA5/SHANK1/SHANK2/SHISA9/ATP2B2/DAGLA/GABRG2/PRKCG/GRM1/ADORA1/ADGRA1/ADD2/NRGN/LRRC7/NOS1/SYN3/LRFN5/CRYAB/RAPSN/SORCS3/SHISA6/GRIP1/GABRA2/GABRA3/PDE4B/MAPK8IP2/SRGN/CACNG8/LRFN2/GRIN2C/CHRNA1/IQSEC3/CPEB1/SLITRK3/NEFH/CEL	42
GO:0097731	CC	GO:0097731	9+0 non-motile cilium	22/1220	132/19594	2.11617852780277e-05	0.000345416973122613	0.000273905000159148	PKHD1/ATP8A2/CNGB1/RCVRN/CACNA1F/ABCA4/RHO/SHANK2/SPTBN5/KIAA1549/KIF17/USH2A/MYO7A/RD3/PDE6A/GUCY2D/PCDH15/RP1/ATP1A4/PDE6G/GNAT1/CRB1	22
GO:1902710	CC	GO:1902710	GABA receptor complex	8/1220	21/19594	2.16295258312073e-05	0.000345416973122613	0.000273905000159148	GABRG3/GABRQ/GABRA5/GABRG2/GABRA6/GABRR3/GABRA2/GABRA3	8
GO:0008076	CC	GO:0008076	voltage-gated potassium channel complex	16/1220	79/19594	2.40018869754509e-05	0.000372029248119489	0.00029500771298	KCNQ2/KCNIP2/DPP6/KCNH4/KCNJ6/KCNA10/KCNA7/KCNG4/KCNC3/KCNC2/KCNAB3/KCNC1/KCNA1/KCNIP1/KCNK2/KCNS2	16
GO:0099634	CC	GO:0099634	postsynaptic specialization membrane	20/1220	116/19594	2.98972269243664e-05	0.000429602388080457	0.000340661436268734	GRIN2B/CACNG2/GABRA5/SHISA9/ATP2B2/DAGLA/GABRG2/GRM1/LRFN5/RAPSN/SORCS3/SHISA6/GABRA2/GABRA3/CACNG8/LRFN2/GRIN2C/CHRNA1/SLITRK3/CEL	20
GO:0034705	CC	GO:0034705	potassium channel complex	17/1220	89/19594	3.00868494880714e-05	0.000429602388080457	0.000340661436268734	KCNQ2/KCNIP2/DPP6/KCNH4/GRIK4/KCNJ6/KCNA10/KCNA7/KCNG4/KCNC3/KCNC2/KCNAB3/KCNC1/KCNA1/KCNIP1/KCNK2/KCNS2	17
GO:0098685	CC	GO:0098685	Schaffer collateral - CA1 synapse	15/1220	72/19594	3.01618374933148e-05	0.000429602388080457	0.000340661436268734	TNR/SYN2/P2RX3/PLG/CACNG2/SHANK1/NEFL/GRM1/ABR/NTNG1/AKAP12/SRGN/LRFN2/NEFH/PFN2	15
GO:0043292	CC	GO:0043292	contractile fiber	32/1220	238/19594	3.28482594449936e-05	0.000455553492829253	0.000361239861486495	MYH8/MYH6/MYH1/TRIM63/MYH4/MYH13/SCN8A/MYH7/MYOM2/IGFN1/SCN3B/SCN1A/ANKRD2/TNNI1/MYH15/PPP1R12B/NEBL/MYOM3/CACNA1D/RYR1/CRYAB/SCN5A/SYNPO2L/MYPN/CSRP1/MYL9/PDE4B/SQSTM1/SMTNL2/MYOM1/SMTNL1/ACTN3	32
GO:0001518	CC	GO:0001518	voltage-gated sodium channel complex	7/1220	17/19594	3.98614738443982e-05	0.000538640941435843	0.000427125644162648	SCN8A/SCN3B/SCN1A/SCN10A/SCN11A/SCN4A/SCN5A	7
GO:0005858	CC	GO:0005858	axonemal dynein complex	8/1220	23/19594	4.65943019136521e-05	0.000613879927712367	0.000486787838413682	DNAH2/DNAI1/DNAH3/DNAH5/CCDC103/DNAH8/DNAH9/DNAI3	8
GO:0031674	CC	GO:0031674	I band	22/1220	139/19594	4.79855225022813e-05	0.000616789520943957	0.000489095056056628	MYH6/TRIM63/SCN8A/MYH7/IGFN1/SCN3B/SCN1A/ANKRD2/PPP1R12B/NEBL/CACNA1D/RYR1/CRYAB/SCN5A/SYNPO2L/MYPN/CSRP1/MYL9/PDE4B/SMTNL2/SMTNL1/ACTN3	22
GO:0034707	CC	GO:0034707	chloride channel complex	12/1220	52/19594	6.48722411048476e-05	0.000813992168148921	0.000645470669639712	GABRG3/CLCNKB/CLCN1/GABRQ/GABRA5/GABRG2/GABRA6/GABRR3/GABRA2/GABRA3/CLIC6/BEST3	12
GO:0031526	CC	GO:0031526	brush border membrane	12/1220	55/19594	0.000115986749186474	0.00142151201909935	0.00112721516345239	DRD5/SLC34A2/SLC34A1/ABCG2/ATP6V0A4/SHANK2/SLC7A9/SLC6A19/SLC22A12/ACE/CDHR2/FOLR1	12
GO:0098862	CC	GO:0098862	cluster of actin-based cell projections	23/1220	158/19594	0.000122574507104743	0.00146810830100453	0.00116416457704744	TMC2/DRD5/SLC34A2/SLC34A1/ABCG2/ATP6V0A4/SHANK2/SLC2A2/SLC7A9/USH2A/SLC6A19/MYO1A/MYO7A/PDZD3/SLC22A12/ACE/CDH23/TMC1/SI/PCDH15/CDHR2/FOLR1/ACTN3	23
GO:0016459	CC	GO:0016459	myosin complex	12/1220	56/19594	0.000139349960776465	0.00163194287398216	0.00129408033750308	MYH8/MYH6/MYH1/MYH4/MYH13/MYO16/MYH7/MYO1A/MYO7A/MYH15/MYL9/MYH16	12
GO:0031672	CC	GO:0031672	A band	9/1220	34/19594	0.000173265620155676	0.00198502134395742	0.00157406066823349	MYH1/TRIM63/MYOM2/PPP1R12B/MYOM3/CRYAB/SMTNL2/MYOM1/SMTNL1	9
GO:0005903	CC	GO:0005903	brush border	17/1220	102/19594	0.000177258063247376	0.00198755317726313	0.00157606833391284	DRD5/SLC34A2/SLC34A1/ABCG2/ATP6V0A4/SHANK2/SLC2A2/SLC7A9/SLC6A19/MYO1A/PDZD3/SLC22A12/ACE/SI/CDHR2/FOLR1/ACTN3	17
GO:0043679	CC	GO:0043679	axon terminus	18/1220	113/19594	0.000208742202098422	0.00225540051868272	0.00178846300992118	CABP4/P2RX3/GRIN1/SCGN/AVPR1B/CPLX2/USH2A/PRKCG/KCNC2/CDH8/KCNC1/ADORA1/PACSIN1/CPLX4/KCNA1/CASR/UNC13A/KCNK2	18
GO:0042734	CC	GO:0042734	presynaptic membrane	21/1220	143/19594	0.000209705171566325	0.00225540051868272	0.00178846300992118	OTOF/SLC6A11/RIMS2/P2RX3/GRIK4/GABRA5/CNTNAP4/P2RX1/ATP2B2/KCNC3/KCNC2/SCN10A/KCNC1/ADORA1/GRM2/KCNA1/STX1B/UNC13A/CNTN5/NTNG1/ATP2B3	21
GO:0099060	CC	GO:0099060	integral component of postsynaptic specialization membrane	14/1220	77/19594	0.000255307164196528	0.0026909375106314	0.00213383040391624	CACNG2/GABRA5/SHISA9/ATP2B2/GABRG2/LRFN5/SORCS3/SHISA6/GABRA2/GABRA3/LRFN2/CHRNA1/SLITRK3/CEL	14
GO:0016460	CC	GO:0016460	myosin II complex	7/1220	22/19594	0.000265404239264402	0.00274251047239883	0.00217472617106229	MYH8/MYH6/MYH1/MYH4/MYH13/MYH7/MYL9	7
GO:0036157	CC	GO:0036157	outer dynein arm	5/1220	11/19594	0.000312419740583645	0.00316625390937655	0.0025107416399131	DNAI1/DNAH5/CCDC103/DNAH8/DNAH9	5
GO:0030018	CC	GO:0030018	Z disc	19/1220	127/19594	0.000323974593424686	0.00322140774971339	0.00255447693325919	MYH6/TRIM63/SCN8A/MYH7/IGFN1/SCN3B/SCN1A/PPP1R12B/NEBL/CACNA1D/RYR1/CRYAB/SCN5A/SYNPO2L/MYPN/CSRP1/MYL9/PDE4B/ACTN3	19
GO:0098982	CC	GO:0098982	GABA-ergic synapse	13/1220	70/19594	0.000338302254778709	0.0033015794123774	0.00261805058766369	SLC6A11/GABRG3/GABRA5/ATP2B2/GABRG2/SLITRK2/LRFN5/CNTN5/GABRA2/GABRA3/IQSEC3/SLITRK3/ATP2B3	13
GO:0031430	CC	GO:0031430	M band	7/1220	23/19594	0.000361133586855355	0.00346031636859586	0.00274392409534117	TRIM63/MYOM2/MYOM3/CRYAB/SMTNL2/MYOM1/SMTNL1	7
GO:0097729	CC	GO:0097729	9+2 motile cilium	21/1220	149/19594	0.000372023627140741	0.00350100806255661	0.00277619135291117	CFAP47/SPATA6L/SEPTIN12/DNAH2/DNAI1/RHO/DNAH5/MROH2B/DNAH8/DNAH9/ACE/CABS1/PACRG/IL4I1/TEKT3/TBC1D21/ATP1A4/CFAP221/PMFBP1/SQSTM1/TTLL8	21
GO:0098948	CC	GO:0098948	intrinsic component of postsynaptic specialization membrane	14/1220	80/19594	0.000385127130123579	0.00356073679956361	0.00282355439813593	CACNG2/GABRA5/SHISA9/ATP2B2/GABRG2/LRFN5/SORCS3/SHISA6/GABRA2/GABRA3/LRFN2/CHRNA1/SLITRK3/CEL	14
GO:0043197	CC	GO:0043197	dendritic spine	23/1220	172/19594	0.000433994304878288	0.00394336204604927	0.00312696441082904	P2RX3/DNAJB1/GRIN1/HPCA/SHANK1/FRMPD4/SHANK2/GRIA4/SHISA9/ATP2B2/DAGLA/KCNC3/TENM2/RPH3A/ADORA1/NRGN/NOS1/CRYAB/ABR/PRKAR2B/SHISA6/PDE4B/IGF2BP1	23
GO:0044309	CC	GO:0044309	neuron spine	23/1220	173/19594	0.000471703153096236	0.00421334850307994	0.00334105533950412	P2RX3/DNAJB1/GRIN1/HPCA/SHANK1/FRMPD4/SHANK2/GRIA4/SHISA9/ATP2B2/DAGLA/KCNC3/TENM2/RPH3A/ADORA1/NRGN/NOS1/CRYAB/ABR/PRKAR2B/SHISA6/PDE4B/IGF2BP1	23
GO:0097381	CC	GO:0097381	photoreceptor disc membrane	7/1220	24/19594	0.000482622420425789	0.00423903359273985	0.00336142282296558	ABCA4/RHO/SPTBN5/PDE6A/GUCY2D/PDE6G/GNAT1	7
GO:0044305	CC	GO:0044305	calyx of Held	6/1220	18/19594	0.000557795816466514	0.00481899008652218	0.00382131042514592	CPLX2/PRKCG/KCNC1/ADORA1/KCNA1/KCNK2	6
GO:0098889	CC	GO:0098889	intrinsic component of presynaptic membrane	13/1220	74/19594	0.000592107900717727	0.00503291715610068	0.00399094798955752	SLC6A11/P2RX3/GRIK4/GABRA5/P2RX1/ATP2B2/SCN10A/KCNC1/ADORA1/KCNA1/CNTN5/NTNG1/ATP2B3	13
GO:0043195	CC	GO:0043195	terminal bouton	10/1220	48/19594	0.000628175840290883	0.00525474075925865	0.00416684726141154	CABP4/P2RX3/GRIN1/SCGN/CPLX2/USH2A/KCNC2/ADORA1/CPLX4/UNC13A	10
GO:0008328	CC	GO:0008328	ionotropic glutamate receptor complex	9/1220	40/19594	0.000644552817089055	0.00530748960321769	0.00420867546684794	GRIN2B/GRIN1/GRIK4/CACNG2/GRIA4/SHISA9/SHISA6/CACNG8/GRIN2C	9
GO:0099568	CC	GO:0099568	cytoplasmic region	30/1220	259/19594	0.000783584930153756	0.00635306551063122	0.00503778489507759	RIMS2/CFAP46/KIF1A/CCDC63/DNAH2/CFAP74/DCX/HPCA/DNAI1/DNAH3/DNAH5/NEFL/SPTBN5/KIF17/AGBL4/DNAH10/CCDC103/DNAH8/AGTPBP1/SAPCD2/PPFIA3/DNAH9/HYDIN/RP1/UNC13A/DNAI3/CFAP221/KIF5A/TTLL8/AP3B2	30
GO:0016323	CC	GO:0016323	basolateral plasma membrane	27/1220	226/19594	0.000878804706844715	0.00701712243192674	0.0055643615409466	SLC4A11/OTOF/SLC38A1/BSND/ATP12A/SLC6A13/SLC38A3/ATP2B2/SLC16A12/LDLR/KCNC2/AQP4/SLC22A6/AJAP1/MYO1A/ADORA1/UMOD/LPO/LRRC7/SLC39A5/PIANP/CALHM3/CASR/CHRM3/SLC4A9/FOLR1/SLC26A7	27
GO:0034704	CC	GO:0034704	calcium channel complex	12/1220	68/19594	0.00091189904069035	0.00717269842453454	0.00568772850202779	PDE4D/ATP2A1/CACNA1F/CACNG2/TRPV6/CACNA1B/CACNA1D/PKD2L1/RYR1/PDE4B/CACNG8/AKAP6	12
GO:0009925	CC	GO:0009925	basal plasma membrane	29/1220	251/19594	0.000988620520246898	0.00761913776415169	0.00604174112127878	SLC4A11/OTOF/SLC38A1/BSND/TF/ATP12A/SLC6A13/SLC38A3/ATP2B2/SLC16A12/LDLR/KCNC2/AQP4/SLC22A6/AJAP1/MYO1A/ADORA1/UMOD/LPO/LRRC7/ACE/SLC39A5/PIANP/CALHM3/CASR/CHRM3/SLC4A9/FOLR1/SLC26A7	29
GO:0098984	CC	GO:0098984	neuron to neuron synapse	37/1220	347/19594	0.00099757211712802	0.00761913776415169	0.00604174112127878	GRIN2B/DLGAP3/SYN2/P2RX3/GRM7/DNAJB1/GRIN1/GRIK4/CACNG2/SHANK1/SHANK2/SHISA9/ATP2B2/DAGLA/PRKCG/GRM1/ADORA1/ADGRA1/ADD2/NRGN/LRRC7/NOS1/SYN3/LRFN5/CRYAB/SORCS3/SHISA6/GRIP1/PDE4B/MAPK8IP2/CACNG8/LRFN2/GRIN2C/IQSEC3/CPEB1/SLITRK3/NEFH	37
GO:0032279	CC	GO:0032279	asymmetric synapse	35/1220	323/19594	0.00101654149168302	0.00765310523024219	0.00606867627365655	GRIN2B/DLGAP3/SYN2/GRM7/DNAJB1/GRIN1/CACNG2/SHANK1/SHANK2/SHISA9/ATP2B2/DAGLA/PRKCG/GRM1/ADORA1/ADGRA1/ADD2/NRGN/LRRC7/NOS1/SYN3/LRFN5/CRYAB/SORCS3/SHISA6/GRIP1/PDE4B/MAPK8IP2/CACNG8/LRFN2/GRIN2C/IQSEC3/CPEB1/SLITRK3/NEFH	35
GO:0044306	CC	GO:0044306	neuron projection terminus	18/1220	129/19594	0.00106560275785299	0.00790947399138768	0.00627196878973516	CABP4/P2RX3/GRIN1/SCGN/AVPR1B/CPLX2/USH2A/PRKCG/KCNC2/CDH8/KCNC1/ADORA1/PACSIN1/CPLX4/KCNA1/CASR/UNC13A/KCNK2	18
GO:0005930	CC	GO:0005930	axoneme	18/1220	131/19594	0.00127538173212413	0.00933508573374187	0.00740243490721167	CFAP46/CCDC63/DNAH2/CFAP74/DCX/DNAI1/DNAH3/DNAH5/KIF17/DNAH10/CCDC103/DNAH8/DNAH9/HYDIN/RP1/DNAI3/CFAP221/TTLL8	18
GO:0031256	CC	GO:0031256	leading edge membrane	22/1220	175/19594	0.00131340222570767	0.00944738765936429	0.00749148686860605	SLC12A5/GABRG3/HPCA/GABRA5/SNTG1/SHISA9/ATP2B2/DAGLA/KCNC3/GABRG2/USH2A/KCNC2/KCNC1/ADORA1/PACSIN1/ITGB3/GABRA6/UNC5A/ITGA5/SHISA6/GABRA2/GABRA3	22
GO:0032809	CC	GO:0032809	neuronal cell body membrane	7/1220	28/19594	0.00132657815330732	0.00944738765936429	0.00749148686860605	HPCA/GABRA5/ATP2B2/KCNC3/KCNC2/KCNC1/UNC5A	7
GO:0097014	CC	GO:0097014	ciliary plasm	18/1220	132/19594	0.00139278682669852	0.00978664876893495	0.00776051045893773	CFAP46/CCDC63/DNAH2/CFAP74/DCX/DNAI1/DNAH3/DNAH5/KIF17/DNAH10/CCDC103/DNAH8/DNAH9/HYDIN/RP1/DNAI3/CFAP221/TTLL8	18
GO:0014069	CC	GO:0014069	postsynaptic density	34/1220	318/19594	0.0014942474411921	0.0103614263356347	0.00821629133176265	GRIN2B/DLGAP3/SYN2/DNAJB1/GRIN1/CACNG2/SHANK1/SHANK2/SHISA9/ATP2B2/DAGLA/PRKCG/GRM1/ADORA1/ADGRA1/ADD2/NRGN/LRRC7/NOS1/SYN3/LRFN5/CRYAB/SORCS3/SHISA6/GRIP1/PDE4B/MAPK8IP2/CACNG8/LRFN2/GRIN2C/IQSEC3/CPEB1/SLITRK3/NEFH	34
GO:0098878	CC	GO:0098878	neurotransmitter receptor complex	9/1220	45/19594	0.00157868077079052	0.0108047372234624	0.00856782318528825	GRIN2B/GRIN1/GRIK4/CACNG2/GRIA4/SHISA9/SHISA6/CACNG8/GRIN2C	9
GO:0030286	CC	GO:0030286	dynein complex	10/1220	54/19594	0.00163753910525449	0.010983929118468	0.00870991682818695	DNAH2/DNAI1/DNAH3/DNAH5/DNAH10/DNAH12/CCDC103/DNAH8/DNAH9/DNAI3	10
GO:0032591	CC	GO:0032591	dendritic spine membrane	5/1220	15/19594	0.00164654724925801	0.010983929118468	0.00870991682818695	SHISA9/ATP2B2/DAGLA/KCNC3/SHISA6	5
GO:0036126	CC	GO:0036126	sperm flagellum	18/1220	136/19594	0.00195827355741651	0.0129001270594813	0.0102294026617678	CFAP47/SPATA6L/SEPTIN12/DNAH2/RHO/MROH2B/DNAH8/ACE/CABS1/PACRG/IL4I1/TEKT3/TBC1D21/ATP1A4/CFAP221/PMFBP1/SQSTM1/TTLL8	18
GO:0031514	CC	GO:0031514	motile cilium	26/1220	227/19594	0.00198774431600073	0.0129326080806467	0.0102551591091915	TEKT1/CFAP99/CFAP47/SPATA6L/SEPTIN12/DNAH2/DNAI1/RHO/DNAH5/MROH2B/CCDC103/DNAH8/DNAH9/ACE/CABS1/PACRG/IL4I1/TEKT3/TBC1D21/ATP1A4/CFAP221/PMFBP1/SQSTM1/CEP20/TTLL8/IQUB	26
GO:0097225	CC	GO:0097225	sperm midpiece	8/1220	38/19594	0.00201835999270789	0.0129716550750861	0.0102861221707963	RHO/MROH2B/ACE/PACRG/IL4I1/TBC1D21/ATP1A4/SQSTM1	8
GO:0042622	CC	GO:0042622	photoreceptor outer segment membrane	5/1220	16/19594	0.00227315969459717	0.0144331946873821	0.0114450779804068	RHO/PDE6A/GUCY2D/PDE6G/GNAT1	5
GO:0005581	CC	GO:0005581	collagen trimer	13/1220	86/19594	0.00246954615899951	0.0154934622118184	0.012285837407554	ADIPOQ/COL6A5/COL2A1/COL4A4/COL23A1/FCN3/COL4A3/MARCO/COL9A2/COL6A6/COL20A1/COL22A1/EMID1	13
GO:0044298	CC	GO:0044298	cell body membrane	7/1220	31/19594	0.00250180208627985	0.015511172934935	0.0122998814644347	HPCA/GABRA5/ATP2B2/KCNC3/KCNC2/KCNC1/UNC5A	7
GO:0032838	CC	GO:0032838	plasma membrane bounded cell projection cytoplasm	25/1220	220/19594	0.00266898521564375	0.0162282962210826	0.0128685381000096	CFAP46/KIF1A/CCDC63/DNAH2/CFAP74/DCX/HPCA/DNAI1/DNAH3/DNAH5/NEFL/KIF17/AGBL4/DNAH10/CCDC103/DNAH8/AGTPBP1/DNAH9/HYDIN/RP1/DNAI3/CFAP221/KIF5A/TTLL8/AP3B2	25
GO:0099056	CC	GO:0099056	integral component of presynaptic membrane	11/1220	67/19594	0.00267905459437227	0.0162282962210826	0.0128685381000096	SLC6A11/P2RX3/GRIK4/GABRA5/P2RX1/ATP2B2/SCN10A/KCNC1/ADORA1/KCNA1/ATP2B3	11
GO:0045178	CC	GO:0045178	basal part of cell	29/1220	269/19594	0.00283264845943596	0.0169637015695767	0.013451691846843	SLC4A11/OTOF/SLC38A1/BSND/TF/ATP12A/SLC6A13/SLC38A3/ATP2B2/SLC16A12/LDLR/KCNC2/AQP4/SLC22A6/AJAP1/MYO1A/ADORA1/UMOD/LPO/LRRC7/ACE/SLC39A5/PIANP/CALHM3/CASR/CHRM3/SLC4A9/FOLR1/SLC26A7	29
GO:0005871	CC	GO:0005871	kinesin complex	9/1220	49/19594	0.00292776687629603	0.0173363274585169	0.0137471726775816	KIF1A/KIF25/KIF12/KIF18B/KIF17/KIF6/KIF2A/KIF2C/KIF5A	9
GO:0098839	CC	GO:0098839	postsynaptic density membrane	13/1220	89/19594	0.00335935374976003	0.0196708825124837	0.0155984027912834	GRIN2B/CACNG2/SHISA9/ATP2B2/DAGLA/GRM1/LRFN5/SORCS3/SHISA6/CACNG8/LRFN2/GRIN2C/SLITRK3	13
GO:0071162	CC	GO:0071162	CMG complex	4/1220	11/19594	0.003464592695273	0.0200641796748228	0.0159102753039142	CDC45/GINS3/GINS1/GINS2	4
GO:0044304	CC	GO:0044304	main axon	10/1220	61/19594	0.00416262766921359	0.0238446171921256	0.0189080455912791	KCNQ2/SCN8A/DAGLA/SCN1A/KCNC2/C9orf72/KCNC1/ADORA1/LRRC7/KCNA1	10
GO:0031225	CC	GO:0031225	anchored component of membrane	20/1220	169/19594	0.00430001942608558	0.0243667767478183	0.019322102005161	PKHD1/MDGA2/RTBDN/DPEP1/MSLN/EFNA2/ALPI/PRMT8/UMOD/LSAMP/BCAN/RTN4RL2/CNTN5/LYPD4/ACHE/CD55/NTNG1/FCGR3B/FOLR1/VNN2	20
GO:0031261	CC	GO:0031261	DNA replication preinitiation complex	4/1220	12/19594	0.00494281259668697	0.0277113004090855	0.0219742060569398	CDC45/GINS3/GINS1/GINS2	4
GO:0005891	CC	GO:0005891	voltage-gated calcium channel complex	8/1220	44/19594	0.00525691597904696	0.0291620496942921	0.0231246054701567	PDE4D/CACNA1F/CACNG2/CACNA1B/CACNA1D/RYR1/PDE4B/CACNG8	8
GO:0150034	CC	GO:0150034	distal axon	28/1220	270/19594	0.00566411870859651	0.0310936516607329	0.0246563062205352	L1CAM/CABP4/RASGRF1/P2RX3/DSCAM/GRIN1/SHANK2/SCGN/AVPR1B/CPLX2/NEFL/USH2A/PRKCG/KCNC2/CDH8/C9orf72/TENM2/KCNC1/ADORA1/PACSIN1/CPLX4/KCNA1/CASR/UNC13A/STMN4/KCNK2/GPRIN1/IGF2BP1	28
GO:0005938	CC	GO:0005938	cell cortex	31/1220	310/19594	0.00634221736435793	0.0344572015568725	0.0273234974894205	RIMS2/EMD/SEPTIN12/GRM7/FMN2/LAMC2/SPTBN2/SPTBN5/KCNC3/SPINK5/NLRP5/MYO1A/MYO7A/MOBP/CDH1/SAPCD2/PPFIA3/MPP7/SEPTIN3/RYR1/UNC13A/SPTA1/NOS2/EXOC3L4/FRMPD1/MYL9/TLE6/AKAP12/DSTN/MLPH/ACTN3	31
GO:0048786	CC	GO:0048786	presynaptic active zone	11/1220	75/19594	0.00649805528391608	0.0345398046502297	0.0273889991933311	OTOF/RIMS2/GRM7/SHANK2/P2RX1/ATP2B2/ADORA1/PPFIA3/STX1B/UNC13A/NTNG1	11
GO:0060170	CC	GO:0060170	ciliary membrane	11/1220	75/19594	0.00649805528391608	0.0345398046502297	0.0273889991933311	DRD5/CNGB1/RHO/SHANK2/CNGA4/UMOD/PKD2L1/PDE6A/GUCY2D/PDE6G/GNAT1	11
GO:0043194	CC	GO:0043194	axon initial segment	5/1220	20/19594	0.00655404262812708	0.0345398046502297	0.0273889991933311	KCNQ2/SCN8A/SCN1A/LRRC7/KCNA1	5
GO:0043204	CC	GO:0043204	perikaryon	18/1220	153/19594	0.00694105375807031	0.0362171814901292	0.0287191072637198	SLC12A5/KNDC1/ASTN1/RCVRN/CACNA1F/HPCA/EFNA2/AVPR1B/CPLX2/KCNC3/KCNC2/C9orf72/KCNA1/CRYAB/SLC2A3/RTN4RL2/GRIP1/KIF5A	18
GO:0031594	CC	GO:0031594	neuromuscular junction	10/1220	67/19594	0.00818260267997783	0.0422767805132188	0.0335241822905181	DLGAP3/CDH15/EFNA2/NEFL/STX1B/SYNGR4/RAPSN/UNC13A/ACHE/CHRNA1	10
GO:0019897	CC	GO:0019897	extrinsic component of plasma membrane	19/1220	170/19594	0.00965690025676479	0.0494095770418937	0.0391802698204969	RTBDN/CTNNA2/PLG/CDH15/TF/CDH22/LPA/SCUBE1/CDH7/CDH8/GRAMD2A/CDH18/CDH1/CDH26/CDH23/CDH20/KCNIP1/CDH3/GNAT1	19
GO:0005216	MF	GO:0005216	ion channel activity	81/1141	442/18410	6.41618633688043e-19	5.72323821249734e-16	4.88980937673835e-16	SLC4A11/UNC80/TMC2/GRIN2B/SLC12A5/GABRG3/ASIC4/KCNQ2/CNGB1/KCNIP2/CLCNKB/P2RX3/SCN8A/CLCN1/CHRNA4/OTOP3/CACNA1F/KCNH4/BSND/GRIN1/GRIK4/CACNG2/GABRQ/KCNJ6/GABRA5/KCNA10/GRIA4/KCNK5/P2RX1/SCN3B/KCNH5/KCNA7/KCNG4/SCN1A/KCNH6/KCNC3/GABRG2/KCNC2/SCN10A/CNGA4/TRPV6/CLCA1/SLC24A2/KCNAB3/KCNC1/RHAG/KCNK12/GABRA6/GJD3/GABRR3/CACNA1B/SCN11A/CACNA1D/KCNA1/PKD2L1/SCN4A/RYR1/PEX5L/TMC1/SCNN1G/CALHM3/KCNK10/TM…	81
GO:0022836	MF	GO:0022836	gated channel activity	68/1141	340/18410	4.08041025079551e-18	1.8198629718548e-15	1.55485106398734e-15	TMC2/GRIN2B/GABRG3/ASIC4/KCNQ2/CNGB1/KCNIP2/CLCNKB/P2RX3/SCN8A/CLCN1/CHRNA4/CACNA1F/KCNH4/GRIN1/GRIK4/CACNG2/GABRQ/KCNJ6/GABRA5/KCNA10/GRIA4/KCNK5/P2RX1/SCN3B/KCNH5/KCNA7/KCNG4/SCN1A/KCNH6/KCNC3/GABRG2/KCNC2/SCN10A/CNGA4/CLCA1/KCNAB3/KCNC1/KCNK12/GABRA6/GABRR3/CACNA1B/SCN11A/CACNA1D/KCNA1/PKD2L1/SCN4A/RYR1/PEX5L/TMC1/SCNN1G/CALHM3/KCNK10/TMEM63C/SCN5A/KCNIP1/ASIC3/GABRA2/GABRA3/KCNJ15/ASIC1/KCNK2…	68
GO:0015267	MF	GO:0015267	channel activity	83/1141	489/18410	2.9250491273229e-17	7.39743460573735e-15	6.32020610638877e-15	SLC4A11/UNC80/TMC2/GRIN2B/SLC12A5/AQP6/GABRG3/ASIC4/KCNQ2/CNGB1/KCNIP2/CLCNKB/P2RX3/SCN8A/CLCN1/CHRNA4/OTOP3/CACNA1F/KCNH4/BSND/GRIN1/GRIK4/CACNG2/GABRQ/KCNJ6/GABRA5/KCNA10/GRIA4/KCNK5/P2RX1/SCN3B/KCNH5/KCNA7/KCNG4/SCN1A/KCNH6/KCNC3/GABRG2/KCNC2/AQP4/SCN10A/CNGA4/TRPV6/CLCA1/SLC24A2/KCNAB3/KCNC1/RHAG/KCNK12/GABRA6/GJD3/GABRR3/CACNA1B/SCN11A/CACNA1D/KCNA1/PKD2L1/SCN4A/RYR1/PEX5L/TMC1/SCNN1G/CALHM3…	83
GO:0022803	MF	GO:0022803	passive transmembrane transporter activity	83/1141	490/18410	3.31723524920957e-17	7.39743460573735e-15	6.32020610638877e-15	SLC4A11/UNC80/TMC2/GRIN2B/SLC12A5/AQP6/GABRG3/ASIC4/KCNQ2/CNGB1/KCNIP2/CLCNKB/P2RX3/SCN8A/CLCN1/CHRNA4/OTOP3/CACNA1F/KCNH4/BSND/GRIN1/GRIK4/CACNG2/GABRQ/KCNJ6/GABRA5/KCNA10/GRIA4/KCNK5/P2RX1/SCN3B/KCNH5/KCNA7/KCNG4/SCN1A/KCNH6/KCNC3/GABRG2/KCNC2/AQP4/SCN10A/CNGA4/TRPV6/CLCA1/SLC24A2/KCNAB3/KCNC1/RHAG/KCNK12/GABRA6/GJD3/GABRR3/CACNA1B/SCN11A/CACNA1D/KCNA1/PKD2L1/SCN4A/RYR1/PEX5L/TMC1/SCNN1G/CALHM3…	83
GO:0005261	MF	GO:0005261	cation channel activity	64/1141	345/18410	1.87075783227673e-15	3.33743197278168e-13	2.85142878014389e-13	SLC4A11/UNC80/TMC2/GRIN2B/SLC12A5/ASIC4/KCNQ2/CNGB1/KCNIP2/P2RX3/SCN8A/CHRNA4/OTOP3/CACNA1F/KCNH4/GRIN1/GRIK4/CACNG2/KCNJ6/KCNA10/GRIA4/KCNK5/P2RX1/SCN3B/KCNH5/KCNA7/KCNG4/SCN1A/KCNH6/KCNC3/KCNC2/SCN10A/CNGA4/TRPV6/SLC24A2/KCNAB3/KCNC1/RHAG/KCNK12/CACNA1B/SCN11A/CACNA1D/KCNA1/PKD2L1/SCN4A/RYR1/PEX5L/TMC1/SCNN1G/CALHM3/KCNK10/TMEM63C/SCN5A/KCNIP1/ASIC3/KCNJ15/ASIC1/KCNK2/ATP5F1E/CACNG8/GRIN2C/CHRN…	64
GO:0046873	MF	GO:0046873	metal ion transmembrane transporter activity	70/1141	428/18410	6.566890641843e-14	9.76277742087326e-12	8.34110320121813e-12	SLC4A11/SLC6A11/TMC2/GRIN2B/SLC12A5/ASIC4/KCNQ2/SLC5A12/SLC34A2/SLC34A1/KCNIP2/ATP2A1/SCN8A/CACNA1F/KCNH4/SLC38A1/GRIN1/GRIK4/CACNG2/KCNJ6/ATP12A/KCNA10/SLC6A13/KCNK5/SCN3B/ATP2B2/KCNH5/KCNA7/SLC12A3/KCNG4/SLC1A6/SCN1A/KCNH6/KCNC3/KCNC2/SCN10A/TRPV6/SLC17A4/SLC24A2/KCNAB3/KCNC1/KCNK12/SLC6A20/CACNA1B/SCN11A/CACNA1D/KCNA1/SLC6A7/SLC39A5/PKD2L1/SCN4A/RYR1/TMC1/SCNN1G/SLC25A37/KCNK10/SCN5A/SLC6A12/K…	70
GO:0005244	MF	GO:0005244	voltage-gated ion channel activity	43/1141	201/18410	5.6792403641866e-13	6.33235300606806e-11	5.41022371535671e-11	TMC2/GRIN2B/KCNQ2/KCNIP2/CLCNKB/SCN8A/CLCN1/CACNA1F/KCNH4/GRIN1/CACNG2/KCNJ6/KCNA10/KCNK5/SCN3B/KCNH5/KCNA7/KCNG4/SCN1A/KCNH6/KCNC3/KCNC2/SCN10A/KCNAB3/KCNC1/KCNK12/CACNA1B/SCN11A/CACNA1D/KCNA1/SCN4A/RYR1/TMC1/CALHM3/KCNK10/SCN5A/KCNIP1/KCNJ15/KCNK2/CACNG8/GRIN2C/KCNS2/CLIC6	43
GO:0022832	MF	GO:0022832	voltage-gated channel activity	43/1141	201/18410	5.6792403641866e-13	6.33235300606806e-11	5.41022371535671e-11	TMC2/GRIN2B/KCNQ2/KCNIP2/CLCNKB/SCN8A/CLCN1/CACNA1F/KCNH4/GRIN1/CACNG2/KCNJ6/KCNA10/KCNK5/SCN3B/KCNH5/KCNA7/KCNG4/SCN1A/KCNH6/KCNC3/KCNC2/SCN10A/KCNAB3/KCNC1/KCNK12/CACNA1B/SCN11A/CACNA1D/KCNA1/SCN4A/RYR1/TMC1/CALHM3/KCNK10/SCN5A/KCNIP1/KCNJ15/KCNK2/CACNG8/GRIN2C/KCNS2/CLIC6	43
GO:0030594	MF	GO:0030594	neurotransmitter receptor activity	28/1141	111/18410	1.10604860668292e-10	1.0962170635124e-08	9.36583849401675e-09	HTR1D/GRIN2B/DRD5/GABRG3/CHRNA4/GRIN1/GRIK4/OR10H5/GABRQ/GABRA5/CHRM2/GRIA4/GABRG2/HTR1E/GRM1/ADORA1/HTR2C/OR6T1/GABRA6/OR10H1/GABRR3/CHRM3/GABRA2/GABRA3/HTR1F/GRIN2C/CHRNA1/CHRM4	28
GO:0003774	MF	GO:0003774	cytoskeletal motor activity	27/1141	111/18410	5.75023747593728e-10	5.12921182853606e-08	4.38228624481957e-08	MYH8/MYH6/MYH1/MYH4/KIF1A/MYH13/KIF25/MYO16/KIF12/MYH7/DNAH2/KIF18B/DNAI1/DNAH3/DNAH5/KIF17/DNAH10/MYO1A/MYO7A/DNAH12/MYH15/DNAH8/DNAH9/KIF6/KIF2A/KIF2C/KIF5A	27
GO:0008509	MF	GO:0008509	anion transmembrane transporter activity	49/1141	315/18410	2.2738698811728e-09	1.8439017581874e-07	1.57538927652546e-07	SLC4A11/SLC6A11/RTBDN/SLC12A5/SLC52A1/AQP6/GABRG3/SLC5A12/CLCNKB/SLCO5A1/CLCN1/SLC38A1/BSND/GABRQ/GABRA5/SLC25A10/ABCG2/SLC6A13/SLC2A2/SLC38A3/SLC16A12/SLC12A3/SLC1A6/SLC7A9/GABRG2/CLCA1/SLC22A6/SLC24A2/SLC7A3/SLC36A3/GABRA6/SLC6A20/GABRR3/SLC6A7/SLC2A3/SLC36A2/SLC6A12/ASIC3/SLC26A11/GABRA2/SLC4A9/GABRA3/SLC52A3/SLC16A11/SLC26A7/SLC27A6/CLIC6/BEST3/SLC25A24	49
GO:0015081	MF	GO:0015081	sodium ion transmembrane transporter activity	30/1141	150/18410	9.57792076876e-09	7.11958777144494e-07	6.08281985665109e-07	SLC4A11/SLC6A11/ASIC4/SLC5A12/SLC34A2/SLC34A1/SCN8A/SLC38A1/GRIK4/ATP12A/SLC6A13/SCN3B/SLC12A3/SLC1A6/SCN1A/SCN10A/SLC17A4/SLC24A2/SLC6A20/SCN11A/SLC6A7/PKD2L1/SCN4A/SCNN1G/SCN5A/SLC6A12/ASIC3/ATP1A4/SLC4A9/ASIC1	30
GO:0022843	MF	GO:0022843	voltage-gated cation channel activity	29/1141	144/18410	1.43072667885179e-08	9.81698613489072e-07	8.3874179391797e-07	TMC2/GRIN2B/KCNQ2/KCNIP2/CACNA1F/KCNH4/GRIN1/CACNG2/KCNJ6/KCNA10/KCNK5/KCNH5/KCNA7/KCNG4/KCNH6/KCNC3/KCNC2/KCNAB3/KCNC1/CACNA1B/CACNA1D/KCNA1/RYR1/TMC1/KCNJ15/KCNK2/CACNG8/GRIN2C/KCNS2	29
GO:0015276	MF	GO:0015276	ligand-gated ion channel activity	29/1141	145/18410	1.68425636217443e-08	1.00157111670639e-06	8.55720425413535e-07	GRIN2B/GABRG3/ASIC4/CNGB1/P2RX3/CHRNA4/GRIN1/GRIK4/GABRQ/KCNJ6/GABRA5/KCNA10/GRIA4/P2RX1/KCNH6/GABRG2/CNGA4/GABRA6/GABRR3/RYR1/PEX5L/SCNN1G/ASIC3/GABRA2/GABRA3/KCNJ15/ASIC1/GRIN2C/CHRNA1	29
GO:0022834	MF	GO:0022834	ligand-gated channel activity	29/1141	145/18410	1.68425636217443e-08	1.00157111670639e-06	8.55720425413535e-07	GRIN2B/GABRG3/ASIC4/CNGB1/P2RX3/CHRNA4/GRIN1/GRIK4/GABRQ/KCNJ6/GABRA5/KCNA10/GRIA4/P2RX1/KCNH6/GABRG2/CNGA4/GABRA6/GABRR3/RYR1/PEX5L/SCNN1G/ASIC3/GABRA2/GABRA3/KCNJ15/ASIC1/GRIN2C/CHRNA1	29
GO:0015079	MF	GO:0015079	potassium ion transmembrane transporter activity	28/1141	154/18410	2.44582667288774e-07	1.36354837013492e-05	1.16498586261232e-05	SLC12A5/KCNQ2/KCNIP2/KCNH4/GRIK4/KCNJ6/ATP12A/KCNA10/KCNK5/KCNH5/KCNA7/SLC12A3/KCNG4/KCNH6/KCNC3/KCNC2/SLC24A2/KCNAB3/KCNC1/KCNK12/KCNA1/PKD2L1/KCNK10/KCNIP1/ATP1A4/KCNJ15/KCNK2/KCNS2	28
GO:0005272	MF	GO:0005272	sodium channel activity	14/1141	46/18410	4.2021895840645e-07	2.2049135935209e-05	1.88382988164873e-05	SLC4A11/ASIC4/SCN8A/GRIK4/SCN3B/SCN1A/SCN10A/SCN11A/PKD2L1/SCN4A/SCNN1G/SCN5A/ASIC3/ASIC1	14
GO:0005267	MF	GO:0005267	potassium channel activity	23/1141	121/18410	1.27654577521642e-06	6.23593012708729e-05	5.32784211943734e-05	KCNQ2/KCNIP2/KCNH4/GRIK4/KCNJ6/KCNA10/KCNK5/KCNH5/KCNA7/KCNG4/KCNH6/KCNC3/KCNC2/KCNAB3/KCNC1/KCNK12/KCNA1/PKD2L1/KCNK10/KCNIP1/KCNJ15/KCNK2/KCNS2	23
GO:0008514	MF	GO:0008514	organic anion transmembrane transporter activity	30/1141	186/18410	1.32828108088182e-06	6.23593012708729e-05	5.32784211943734e-05	SLC4A11/SLC6A11/RTBDN/SLC52A1/SLC5A12/SLCO5A1/SLC38A1/SLC25A10/ABCG2/SLC6A13/SLC2A2/SLC38A3/SLC16A12/SLC1A6/SLC7A9/SLC22A6/SLC7A3/SLC36A3/SLC6A20/SLC6A7/SLC2A3/SLC36A2/SLC6A12/ASIC3/SLC4A9/SLC52A3/SLC16A11/SLC26A7/SLC27A6/SLC25A24	30
GO:0005230	MF	GO:0005230	extracellular ligand-gated ion channel activity	17/1141	73/18410	1.68779634750315e-06	7.52757170986403e-05	6.4313923978541e-05	GRIN2B/GABRG3/P2RX3/CHRNA4/GRIN1/GRIK4/GABRQ/GABRA5/GRIA4/P2RX1/GABRG2/GABRA6/GABRR3/GABRA2/GABRA3/GRIN2C/CHRNA1	17
GO:0005516	MF	GO:0005516	calmodulin binding	31/1141	200/18410	2.12544998399709e-06	9.02810183678763e-05	7.71341247325259e-05	MYH8/MYH6/MYH1/MYH4/KCNQ2/USP6/MYH13/MYH7/GRIN1/ATP2B2/KCNH5/TRPV6/MYO1A/MYO7A/ADD2/MYH15/NRGN/RRAD/NOS1/RYR1/SCN5A/CAMK2B/UNC13A/RIT1/NOS2/IQGAP3/CFAP221/AKAP12/CNN1/SMTNL1/ATP2B3	31
GO:0003777	MF	GO:0003777	microtubule motor activity	16/1141	67/18410	2.37932527483192e-06	9.64708247795488e-05	8.24225597597278e-05	KIF1A/KIF25/KIF12/DNAH2/KIF18B/DNAH3/DNAH5/KIF17/DNAH10/DNAH12/DNAH8/DNAH9/KIF6/KIF2A/KIF2C/KIF5A	16
GO:0005416	MF	GO:0005416	amino acid:cation symporter activity	9/1141	22/18410	3.11503477764759e-06	0.000115775459235902	9.89160166235462e-05	SLC6A11/SLC38A1/SLC6A13/SLC1A6/SLC36A3/SLC6A20/SLC6A7/SLC36A2/SLC6A12	9
GO:0016917	MF	GO:0016917	GABA receptor activity	9/1141	22/18410	3.11503477764759e-06	0.000115775459235902	9.89160166235462e-05	GABRG3/GABRQ/GABRA5/GABRG2/GABRA6/GABRR3/GPR156/GABRA2/GABRA3	9
GO:0008569	MF	GO:0008569	minus-end-directed microtubule motor activity	8/1141	18/18410	5.31181591966223e-06	0.000189525592013548	0.000161926514772019	KIF25/DNAH2/DNAH3/DNAH5/DNAH10/DNAH12/DNAH8/DNAH9	8
GO:0098960	MF	GO:0098960	postsynaptic neurotransmitter receptor activity	15/1141	64/18410	6.27568596023209e-06	0.000215304302943347	0.000183951280777653	DRD5/GABRG3/CHRNA4/GRIK4/GABRA5/CHRM2/GABRG2/GRM1/GABRA6/CHRM3/GABRA2/GABRA3/GRIN2C/CHRNA1/CHRM4	15
GO:0099094	MF	GO:0099094	ligand-gated cation channel activity	21/1141	115/18410	7.06880570110924e-06	0.000233532395755165	0.000199524964039107	GRIN2B/ASIC4/CNGB1/P2RX3/CHRNA4/GRIN1/GRIK4/KCNJ6/KCNA10/GRIA4/P2RX1/KCNH6/CNGA4/RYR1/PEX5L/SCNN1G/ASIC3/KCNJ15/ASIC1/GRIN2C/CHRNA1	21
GO:0004890	MF	GO:0004890	GABA-A receptor activity	8/1141	19/18410	8.67637272198701e-06	0.000276404445286158	0.000236153904162353	GABRG3/GABRQ/GABRA5/GABRG2/GABRA6/GABRR3/GABRA2/GABRA3	8
GO:0005249	MF	GO:0005249	voltage-gated potassium channel activity	18/1141	91/18410	1.00161292460001e-05	0.000308082320256278	0.00026321878671884	KCNQ2/KCNIP2/KCNH4/KCNJ6/KCNA10/KCNK5/KCNH5/KCNA7/KCNG4/KCNH6/KCNC3/KCNC2/KCNAB3/KCNC1/KCNA1/KCNJ15/KCNK2/KCNS2	18
GO:0020037	MF	GO:0020037	heme binding	23/1141	139/18410	1.44525507068338e-05	0.000429722507683191	0.000367145498657813	CYP4A22/MB/CYP4F8/DUOX2/ADGB/CYP1A2/CYP4F2/CYP24A1/CYP2C18/LPO/NOS1/CYP11B1/CYP27A1/CYP4F12/NOS2/CYP26B1/FLVCR2/CYCS/CYP4A11/HBB/HBA1/HBA2/CYP8B1	23
GO:0008503	MF	GO:0008503	benzodiazepine receptor activity	6/1141	11/18410	1.97246792305418e-05	0.000567561737859459	0.000484912317925712	GABRG3/GABRA5/GABRG2/GABRA6/GABRA2/GABRA3	6
GO:0008066	MF	GO:0008066	glutamate receptor activity	9/1141	27/18410	2.21332657631451e-05	0.000616964783147671	0.000527121197780167	GRIN2B/GRM8/GRM7/GRIN1/GRIK4/GRIA4/GRM1/GRM2/GRIN2C	9
GO:0005283	MF	GO:0005283	amino acid:sodium symporter activity	7/1141	16/18410	2.40258065939532e-05	0.000649424832782008	0.000554854353238345	SLC6A11/SLC38A1/SLC6A13/SLC1A6/SLC6A20/SLC6A7/SLC6A12	7
GO:0004993	MF	GO:0004993	G protein-coupled serotonin receptor activity	10/1141	34/18410	2.67875910092223e-05	0.000682700890863608	0.000583284688441412	HTR1D/OR10H5/CHRM2/HTR1E/HTR2C/OR6T1/OR10H1/CHRM3/HTR1F/CHRM4	10
GO:0099589	MF	GO:0099589	serotonin receptor activity	10/1141	34/18410	2.67875910092223e-05	0.000682700890863608	0.000583284688441412	HTR1D/OR10H5/CHRM2/HTR1E/HTR2C/OR6T1/OR10H1/CHRM3/HTR1F/CHRM4	10
GO:0017171	MF	GO:0017171	serine hydrolase activity	28/1141	195/18410	2.79141771003958e-05	0.000691651277043139	0.000590931702359255	CD5L/TMPRSS4/KLK10/HPN/DPP6/PLG/KLK15/PRSS16/LPA/TPSAB1/TLL2/KLK13/TMPRSS11B/KLK6/TMPRSS3/TPSD1/ACE/TPSB2/PRSS36/ACHE/RELN/KLK4/HTRA4/CMA1/PRSS37/KLK1/C1R/TLL1	28
GO:0005254	MF	GO:0005254	chloride channel activity	15/1141	74/18410	4.00448116262781e-05	0.000965404647855136	0.000824820586555486	GABRG3/CLCNKB/CLCN1/BSND/GABRQ/GABRA5/GABRG2/CLCA1/GABRA6/GABRR3/GABRA2/GABRA3/SLC26A7/CLIC6/BEST3	15
GO:0046906	MF	GO:0046906	tetrapyrrole binding	23/1141	149/18410	4.52483814679209e-05	0.00106214621761541	0.000907474464896807	CYP4A22/MB/CYP4F8/DUOX2/ADGB/CYP1A2/CYP4F2/CYP24A1/CYP2C18/LPO/NOS1/CYP11B1/CYP27A1/CYP4F12/NOS2/CYP26B1/FLVCR2/CYCS/CYP4A11/HBB/HBA1/HBA2/CYP8B1	23
GO:0008236	MF	GO:0008236	serine-type peptidase activity	27/1141	191/18410	5.0882575836557e-05	0.00116377583708228	0.00099430458584797	CD5L/TMPRSS4/KLK10/HPN/DPP6/PLG/KLK15/PRSS16/LPA/TPSAB1/TLL2/KLK13/TMPRSS11B/KLK6/TMPRSS3/TPSD1/ACE/TPSB2/PRSS36/RELN/KLK4/HTRA4/CMA1/PRSS37/KLK1/C1R/TLL1	27
GO:0005506	MF	GO:0005506	iron ion binding	23/1141	151/18410	5.59995373063014e-05	0.00121833139700539	0.00104091566135461	CYP4A22/XDH/TF/CYP4F8/RRM2/ALOX15B/CYP1A2/CYP4F2/CYP24A1/CYP2C18/CH25H/CYP11B1/CYP27A1/PPEF1/CYP4F12/CYP26B1/PLOD2/CYP4A11/TPH1/HBA1/MIOX/HBA2/CYP8B1	23
GO:0015103	MF	GO:0015103	inorganic anion transmembrane transporter activity	23/1141	151/18410	5.59995373063014e-05	0.00121833139700539	0.00104091566135461	SLC4A11/SLC12A5/AQP6/GABRG3/CLCNKB/CLCN1/BSND/GABRQ/GABRA5/SLC25A10/SLC12A3/GABRG2/CLCA1/SLC22A6/GABRA6/GABRR3/SLC26A11/GABRA2/SLC4A9/GABRA3/SLC26A7/CLIC6/BEST3	23
GO:0022824	MF	GO:0022824	transmitter-gated ion channel activity	13/1141	60/18410	6.25370503751014e-05	0.00129728020778117	0.00110836779612175	GRIN2B/GABRG3/CHRNA4/GRIN1/GRIK4/GABRA5/GRIA4/GABRG2/GABRA6/GABRA2/GABRA3/GRIN2C/CHRNA1	13
GO:0022835	MF	GO:0022835	transmitter-gated channel activity	13/1141	60/18410	6.25370503751014e-05	0.00129728020778117	0.00110836779612175	GRIN2B/GABRG3/CHRNA4/GRIN1/GRIK4/GABRA5/GRIA4/GABRG2/GABRA6/GABRA2/GABRA3/GRIN2C/CHRNA1	13
GO:0022851	MF	GO:0022851	GABA-gated chloride ion channel activity	6/1141	13/18410	6.57684177579906e-05	0.00133330519636654	0.00113914675733936	GABRG3/GABRA5/GABRG2/GABRA6/GABRA2/GABRA3	6
GO:0090482	MF	GO:0090482	vitamin transmembrane transporter activity	9/1141	31/18410	7.60138514118715e-05	0.00149195429481147	0.00127469307227225	RTBDN/SLC52A1/ABCA4/ABCG2/SLC2A2/RBP4/STRA6/SLC2A3/SLC52A3	9
GO:0015293	MF	GO:0015293	symporter activity	22/1141	144/18410	7.69393470418472e-05	0.00149195429481147	0.00127469307227225	SLC4A11/SLC6A11/SLC12A5/SLC5A12/SLC34A2/SLC34A1/SLC38A1/SLC6A13/SLC38A3/SLC16A12/SLC12A3/SLC1A6/SLC17A4/SLC6A19/SLC24A2/SLC36A3/SLC6A20/SLC6A7/SLC36A2/SLC6A12/SLC4A9/SLC16A11	22
GO:0015108	MF	GO:0015108	chloride transmembrane transporter activity	17/1141	99/18410	0.000114647147796077	0.00217585650710852	0.00185900414343471	SLC12A5/GABRG3/CLCNKB/CLCN1/BSND/GABRQ/GABRA5/SLC12A3/GABRG2/CLCA1/GABRA6/GABRR3/GABRA2/GABRA3/SLC26A7/CLIC6/BEST3	17
GO:0001540	MF	GO:0001540	amyloid-beta binding	15/1141	81/18410	0.000118987685922931	0.0022111878300678	0.00188919045193426	GRIN2B/DLGAP3/GRIN1/GRIA4/LDLR/MARCO/CACNA1B/SORL1/SCARB1/CRYAB/ACHE/TGFB2/BCHE/IAPP/MAPK8IP2	15
GO:0005237	MF	GO:0005237	inhibitory extracellular ligand-gated ion channel activity	6/1141	15/18410	0.000172247014159186	0.00313559870673457	0.00267898685824384	GABRG3/GABRA5/GABRG2/GABRA6/GABRA2/GABRA3	6
GO:0004497	MF	GO:0004497	monooxygenase activity	17/1141	103/18410	0.000188942373243205	0.00337073193865878	0.0028798795416438	CYP4A22/CYP4F8/CYP1A2/CYP4F2/CYP24A1/CYP2C18/CH25H/NOS1/CYP11B1/CYP27A1/CYP4F12/NOS2/CYP26B1/CYP4A11/TPH1/MIOX/CYP8B1	17
GO:0005200	MF	GO:0005200	structural constituent of cytoskeleton	17/1141	104/18410	0.000213050323557848	0.00372629193360001	0.0031836622137437	GFAP/CTNNA2/SPTBN2/EPB41L4B/KRT9/TUBA3E/NEFL/ADD2/TUBA4A/POTEKP/TUBB1/CYLC1/SPTA1/KRT5/TUBAL3/NEFH/KRT6A	17
GO:0008227	MF	GO:0008227	G protein-coupled amine receptor activity	11/1141	51/18410	0.000236828612287322	0.00406252158000561	0.00347092945943363	HTR1D/OR10H5/CHRM2/HTR1E/HTR2C/OR6T1/OR10H1/ADRB3/CHRM3/HTR1F/CHRM4	11
GO:0005253	MF	GO:0005253	anion channel activity	15/1141	87/18410	0.000271474616275866	0.00456896901354853	0.00390362705429447	GABRG3/CLCNKB/CLCN1/BSND/GABRQ/GABRA5/GABRG2/CLCA1/GABRA6/GABRR3/GABRA2/GABRA3/SLC26A7/CLIC6/BEST3	15
GO:0044325	MF	GO:0044325	transmembrane transporter binding	19/1141	127/18410	0.000304747239262876	0.00503397291523121	0.00430091620324215	RIMS2/CABP4/PDE4D/KCNIP2/SCN3B/KCNH5/KCNG4/KCNC2/SCN10A/KCNAB3/KCNC1/NOS1/YWHAE/SCN5A/CASR/KCNIP1/PDE4B/AKAP6/ACTN3	19
GO:0005343	MF	GO:0005343	organic acid:sodium symporter activity	8/1141	30/18410	0.000364460260419368	0.0059108827689832	0.00505012877595449	SLC6A11/SLC5A12/SLC38A1/SLC6A13/SLC1A6/SLC6A20/SLC6A7/SLC6A12	8
GO:0042165	MF	GO:0042165	neurotransmitter binding	6/1141	17/18410	0.000382554486813501	0.00609354646852933	0.0052061926400935	SLC6A11/CHRNA4/GRIN1/ACHE/CHRM3/CHRNA1	6
GO:1904315	MF	GO:1904315	transmitter-gated ion channel activity involved in regulation of postsynaptic membrane potential	10/1141	46/18410	0.000422156866169418	0.00660638464251088	0.00564435034361326	GABRG3/CHRNA4/GRIK4/GABRA5/GABRG2/GABRA6/GABRA2/GABRA3/GRIN2C/CHRNA1	10
GO:0015370	MF	GO:0015370	solute:sodium symporter activity	13/1141	72/18410	0.000430028957115116	0.00661354878873592	0.00565047123323673	SLC6A11/SLC5A12/SLC34A2/SLC34A1/SLC38A1/SLC6A13/SLC12A3/SLC1A6/SLC17A4/SLC6A20/SLC6A7/SLC6A12/SLC4A9	13
GO:0005248	MF	GO:0005248	voltage-gated sodium channel activity	7/1141	24/18410	0.000468971865430953	0.00709021871126119	0.00605772757487976	SCN8A/SCN3B/SCN1A/SCN10A/SCN11A/SCN4A/SCN5A	7
GO:0004252	MF	GO:0004252	serine-type endopeptidase activity	23/1141	174/18410	0.000478479305427179	0.00711339234068406	0.00607752661630311	CD5L/TMPRSS4/KLK10/HPN/PLG/KLK15/LPA/TPSAB1/TLL2/KLK13/TMPRSS11B/KLK6/TMPRSS3/TPSD1/TPSB2/PRSS36/KLK4/HTRA4/CMA1/PRSS37/KLK1/C1R/TLL1	23
GO:0099095	MF	GO:0099095	ligand-gated anion channel activity	6/1141	18/18410	0.000543891462159735	0.00795329810240137	0.00679512370325536	GABRG3/GABRA5/GABRG2/GABRA6/GABRA2/GABRA3	6
GO:0015294	MF	GO:0015294	solute:cation symporter activity	16/1141	104/18410	0.000648193469414872	0.00932562217287203	0.00796760733202661	SLC6A11/SLC12A5/SLC5A12/SLC34A2/SLC34A1/SLC38A1/SLC6A13/SLC12A3/SLC1A6/SLC17A4/SLC36A3/SLC6A20/SLC6A7/SLC36A2/SLC6A12/SLC4A9	16
GO:0099529	MF	GO:0099529	neurotransmitter receptor activity involved in regulation of postsynaptic membrane potential	10/1141	49/18410	0.000718697850060586	0.0101758489246673	0.00869402244684819	GABRG3/CHRNA4/GRIK4/GABRA5/GABRG2/GABRA6/GABRA2/GABRA3/GRIN2C/CHRNA1	10
GO:0005251	MF	GO:0005251	delayed rectifier potassium channel activity	8/1141	33/18410	0.00073244835346001	0.0101978420766639	0.00871281291421367	KCNQ2/KCNA10/KCNA7/KCNG4/KCNC3/KCNC2/KCNC1/KCNA1	8
GO:0015175	MF	GO:0015175	neutral amino acid transmembrane transporter activity	9/1141	41/18410	0.000754548853206074	0.0101978420766639	0.00871281291421367	SLC38A1/SLC38A3/SLC1A6/SLC7A9/SLC6A19/SLC36A3/SLC6A20/SLC6A7/SLC36A2	9
GO:0035254	MF	GO:0035254	glutamate receptor binding	9/1141	41/18410	0.000754548853206074	0.0101978420766639	0.00871281291421367	RASGRF1/CACNG2/SHANK1/SHANK2/ATP2B2/NECAB2/RAPSN/SHISA6/SQSTM1	9
GO:0008307	MF	GO:0008307	structural constituent of muscle	9/1141	42/18410	0.000908241979536105	0.012091818593227	0.0103309849675434	MYH8/MYBPC2/MYOM2/ANKRD2/NEBL/CSRP1/MYL9/MYOM1/ACTN3	9
GO:0046943	MF	GO:0046943	carboxylic acid transmembrane transporter activity	21/1141	164/18410	0.00124684347059036	0.016355652584803	0.0139739113422202	SLC6A11/SLC5A12/SLC38A1/SLC25A10/ABCG2/SLC6A13/SLC38A3/SLC16A12/SLC1A6/SLC7A9/SLC6A19/SLC7A3/SLC36A3/SLC6A20/SLC6A7/SLC36A2/SLC6A12/SLC27A2/SLC16A11/SLC26A7/SLC27A6	21
GO:0005342	MF	GO:0005342	organic acid transmembrane transporter activity	21/1141	165/18410	0.00134731650309805	0.0174174829096154	0.0148811159152249	SLC6A11/SLC5A12/SLC38A1/SLC25A10/ABCG2/SLC6A13/SLC38A3/SLC16A12/SLC1A6/SLC7A9/SLC6A19/SLC7A3/SLC36A3/SLC6A20/SLC6A7/SLC36A2/SLC6A12/SLC27A2/SLC16A11/SLC26A7/SLC27A6	21
GO:0030551	MF	GO:0030551	cyclic nucleotide binding	8/1141	37/18410	0.00163384845669058	0.0208198974766857	0.0177880644006613	PDE4D/CNGB1/PRKG2/CNGA4/CNBD2/PRKAR2B/PDE6G/PDE4B	8
GO:0015085	MF	GO:0015085	calcium ion transmembrane transporter activity	18/1141	135/18410	0.0017077243495372	0.0214547904195378	0.0183305030254253	TMC2/GRIN2B/ATP2A1/CACNA1F/GRIN1/CACNG2/ATP2B2/TRPV6/SLC24A2/CACNA1B/CACNA1D/PKD2L1/RYR1/TMC1/CACNG8/GRIN2C/TRPV3/ATP2B3	18
GO:0035255	MF	GO:0035255	ionotropic glutamate receptor binding	6/1141	22/18410	0.00176552313181627	0.0218728699108349	0.0186877009858915	CACNG2/SHANK1/SHANK2/RAPSN/SHISA6/SQSTM1	6
GO:0001228	MF	GO:0001228	DNA-binding transcription activator activity, RNA polymerase II-specific	45/1141	462/18410	0.00179337800856608	0.0219136052553554	0.0187225043720525	IRX6/ONECUT1/ESRRG/TFAP2B/HOXD13/HNF4A/FOXJ1/TFAP2A/ONECUT2/CREB3L3/RFX4/RLF/NHLH2/TBX20/CSRNP1/POU2F3/SIX3/CTCFL/POU4F2/NEUROD6/ONECUT3/POU4F1/NKX2-2/ZIC3/DDIT3/NEUROD1/RAX/FEZF2/NR2E1/MAFF/SOX2/SPIC/MESP1/ZNF292/LHX3/NR1H3/HOXA1/GBX2/LITAF/ZNF99/ZNF107/RAX2/HNF1A/TFAP2C/SOX11	45
GO:0015171	MF	GO:0015171	amino acid transmembrane transporter activity	13/1141	84/18410	0.00190878608478492	0.0229905896307199	0.0196426562339406	SLC6A11/SLC38A1/SLC6A13/SLC38A3/SLC1A6/SLC7A9/SLC6A19/SLC7A3/SLC36A3/SLC6A20/SLC6A7/SLC36A2/SLC6A12	13
GO:0005501	MF	GO:0005501	retinoid binding	8/1141	38/18410	0.00195883947526313	0.0229905896307199	0.0196426562339406	SERPINA5/OPN5/ABCA4/RHO/C8G/RBP4/STRA6/CYP26B1	8
GO:0019840	MF	GO:0019840	isoprenoid binding	8/1141	38/18410	0.00195883947526313	0.0229905896307199	0.0196426562339406	SERPINA5/OPN5/ABCA4/RHO/C8G/RBP4/STRA6/CYP26B1	8
GO:0015291	MF	GO:0015291	secondary active transmembrane transporter activity	27/1141	240/18410	0.00199309234774701	0.0230888100544199	0.0197265736126977	SLC4A11/SLC6A11/SLC12A5/SLC5A12/SLC34A2/SLC34A1/SLCO5A1/SLC38A1/SLC25A10/SLC6A13/SLC38A3/SLC16A12/SLC12A3/SLC1A6/SLC17A4/SLC6A19/SLC22A6/SLC24A2/SLC36A3/SLC6A20/SLC6A7/SLC36A2/SLC6A12/SLC26A11/SLC4A9/SLC16A11/SLC26A7	27
GO:0001216	MF	GO:0001216	DNA-binding transcription activator activity	45/1141	466/18410	0.00212145834349721	0.0242607800307629	0.0207278790916596	IRX6/ONECUT1/ESRRG/TFAP2B/HOXD13/HNF4A/FOXJ1/TFAP2A/ONECUT2/CREB3L3/RFX4/RLF/NHLH2/TBX20/CSRNP1/POU2F3/SIX3/CTCFL/POU4F2/NEUROD6/ONECUT3/POU4F1/NKX2-2/ZIC3/DDIT3/NEUROD1/RAX/FEZF2/NR2E1/MAFF/SOX2/SPIC/MESP1/ZNF292/LHX3/NR1H3/HOXA1/GBX2/LITAF/ZNF99/ZNF107/RAX2/HNF1A/TFAP2C/SOX11	45
GO:0030552	MF	GO:0030552	cAMP binding	6/1141	23/18410	0.00226482892853834	0.025092676265794	0.0214386330144381	PDE4D/CNGB1/CNGA4/CNBD2/PRKAR2B/PDE4B	6
GO:0140103	MF	GO:0140103	catalytic activity, acting on a glycoprotein	6/1141	23/18410	0.00226482892853834	0.025092676265794	0.0214386330144381	MGAT3/MGAT5B/GCNT3/B3GNT3/B4GALNT4/MGAT4C	6
GO:0099528	MF	GO:0099528	G protein-coupled neurotransmitter receptor activity	4/1141	10/18410	0.00227859504207322	0.025092676265794	0.0214386330144381	CHRM2/GRM1/CHRM3/CHRM4	4
GO:0000146	MF	GO:0000146	microfilament motor activity	7/1141	31/18410	0.00243563715546308	0.0264949797886959	0.022636730430748	MYH8/MYH6/MYH4/MYH13/MYH7/MYO1A/MYO7A	7
GO:0004175	MF	GO:0004175	endopeptidase activity	42/1141	432/18410	0.00258864820245746	0.0278201710432777	0.0237689448139404	CD5L/SHH/TMPRSS4/USP6/KLK10/USP18/HPN/PLG/KLK15/MEP1A/LPA/PGC/TPSAB1/ADGB/TLL2/KLK13/CLCA1/PAPLN/TMPRSS11B/CAPN13/KLK6/TMPRSS3/TINAG/ADAM7/TPSD1/ESPL1/ACE/CAPN11/CASP14/USP15/TPSB2/PRSS36/ADGRG6/ADAMTS19/USP17L18/KLK4/HTRA4/CMA1/PRSS37/KLK1/C1R/TLL1	42
GO:0038024	MF	GO:0038024	cargo receptor activity	12/1141	79/18410	0.0032913366745088	0.0349508608769268	0.0298612500293781	CD5L/TMPRSS4/DMBT1/SSC4D/LDLR/MARCO/TMPRSS3/STAB2/SORL1/SCARB1/FOLR1/LRP1B	12
GO:0042166	MF	GO:0042166	acetylcholine binding	4/1141	11/18410	0.00340601545666434	0.0357431269099363	0.0305381447755415	CHRNA4/ACHE/CHRM3/CHRNA1	4
GO:0003779	MF	GO:0003779	actin binding	42/1141	439/18410	0.00346212488176016	0.0359094813317449	0.0306802743499921	MYH8/MYH6/MYH1/MYH4/MYH13/MYBPC2/EMD/CTNNA2/MYO16/MYH7/MYOM2/FMN2/SPTBN2/HPCA/SNTG1/SPTBN5/PPP1R42/FHDC1/TNNI1/MYO1A/MYO7A/MOBP/ADD2/MYH15/NEBL/MYOM3/PHACTR1/PACRG/CAMK2B/SYNPO2L/TNS4/SPTA1/IQGAP3/MYPN/TBC1D21/DSTN/CNN1/CXCR4/MLPH/MYOM1/ACTN3/PFN2	42
GO:0070330	MF	GO:0070330	aromatase activity	6/1141	25/18410	0.00357291980620798	0.0366326950245692	0.0312981722891056	CYP4F8/CYP1A2/CYP4F2/CYP2C18/CYP4F12/CYP4A11	6
GO:0030228	MF	GO:0030228	lipoprotein particle receptor activity	5/1141	18/18410	0.00393740847894596	0.0399110041274977	0.0340990877841732	LDLR/STAB2/SORL1/SCARB1/LRP1B	5
GO:0022853	MF	GO:0022853	active ion transmembrane transporter activity	27/1141	254/18410	0.00439743039474414	0.0437666187556924	0.0373932404757154	SLC4A11/SLC6A11/SLC12A5/SLC5A12/SLC34A2/SLC34A1/SLCO5A1/ATP2A1/SLC38A1/ATP12A/SLC6A13/ATP2B2/SLC12A3/SLC1A6/SLC17A4/SLC22A6/SLC24A2/SLC36A3/SLC6A20/SLC6A7/SLC36A2/SLC6A12/SLC26A11/ATP1A4/SLC4A9/SLC26A7/ATP2B3	27
GO:0016709	MF	GO:0016709	oxidoreductase activity, acting on paired donors, with incorporation or reduction of molecular oxygen, NAD(P)H as one donor, and incorporation of one atom of oxygen	8/1141	43/18410	0.0044159144484443	0.0437666187556924	0.0373932404757154	CYP4A22/CYP4F2/CH25H/NOS1/CYP27A1/NOS2/CYP26B1/CYP8B1	8
GO:0005221	MF	GO:0005221	intracellular cyclic nucleotide activated cation channel activity	4/1141	12/18410	0.00486042088062346	0.0452647210631391	0.0386731862753277	CNGB1/KCNA10/CNGA4/PEX5L	4
GO:0015280	MF	GO:0015280	ligand-gated sodium channel activity	4/1141	12/18410	0.00486042088062346	0.0452647210631391	0.0386731862753277	ASIC4/SCNN1G/ASIC3/ASIC1	4
GO:0043855	MF	GO:0043855	cyclic nucleotide-gated ion channel activity	4/1141	12/18410	0.00486042088062346	0.0452647210631391	0.0386731862753277	CNGB1/KCNA10/CNGA4/PEX5L	4
GO:0051378	MF	GO:0051378	serotonin binding	4/1141	12/18410	0.00486042088062346	0.0452647210631391	0.0386731862753277	HTR1D/HTR1E/HTR2C/HTR1F	4
GO:0004970	MF	GO:0004970	ionotropic glutamate receptor activity	5/1141	19/18410	0.0050745202985582	0.0452647210631391	0.0386731862753277	GRIN2B/GRIN1/GRIK4/GRIA4/GRIN2C	5
GO:0016918	MF	GO:0016918	retinal binding	5/1141	19/18410	0.0050745202985582	0.0452647210631391	0.0386731862753277	OPN5/ABCA4/RHO/RBP4/STRA6	5
GO:0022840	MF	GO:0022840	leak channel activity	5/1141	19/18410	0.0050745202985582	0.0452647210631391	0.0386731862753277	KCNK5/RHAG/KCNK12/KCNK10/KCNK2	5
GO:0022842	MF	GO:0022842	narrow pore channel activity	5/1141	19/18410	0.0050745202985582	0.0452647210631391	0.0386731862753277	KCNK5/RHAG/KCNK12/KCNK10/KCNK2	5
GO:0030506	MF	GO:0030506	ankyrin binding	5/1141	19/18410	0.0050745202985582	0.0452647210631391	0.0386731862753277	KCNQ2/RHAG/CDH1/CACNA1D/SCN5A	5
GO:0098918	MF	GO:0098918	structural constituent of synapse	5/1141	19/18410	0.0050745202985582	0.0452647210631391	0.0386731862753277	SPTBN2/SHANK2/NEFL/POTEKP/NEFH	5
GO:0051959	MF	GO:0051959	dynein light intermediate chain binding	6/1141	27/18410	0.00537161453265093	0.0474403976546993	0.0405320367028585	DNAH2/DNAH3/DNAH5/DNAH10/DNAH8/DNAH9	6
