# Supplementary material for: Potential prognostic biomarkers in restenosis of peripheral arteries identified through comprehensive ceRNA network analysis
Source: Front Genet. 2025 Dec 1;16:1597644. doi: 10.3389/fgene.2025.1597644 (PMC12702502; doi:10.3389/fgene.2025.1597644)
Supplement: Supplementary file 10 [file Table1.xlsx]

## Sheet: mRNA
Gene	YCZK9B1	YCZK9B2	YCZK9B3	YCZK9B4	YCZK9B5	YCZK9A1	YCZK9A2	YCZK9A3	YCZK9A4	YCZK9A5
A1BG	65	95	94	80	322	335	0	12	112	53
A1CF	9	0	0	0	2	0	1	13	2	1
A2M	24464	26834	17061	1340	84521	8894	384	732	28031	25932
A2ML1	9	6	14	0	24	5	10	50	11	18
A2MP1	0	22	3	71	35	5	1	1	29	20
A3GALT2	49	4	10	54	1	4	0	4	7	4
A4GALT	1195	709	590	0	516	495	11	41	481	590
A4GNT	0	0	0	0	9	0	4	10	1	2
AAAS	276	285	274	85	655	413	5	33	245	231
AACS	205	202	101	72	300	245	4	36	133	165
AACSP1	0	0	0	1	0	0	0	16	0	0
AADAC	0	0	5	0	2	0	2	3	0	5
AADACL2	0	2	6	0	2	0	0	1	0	0
AADACL2-AS1_1	0	1	0	0	0	0	0	0	0	1
AADACL2_1	0	0	0	0	0	0	0	0	0	0
AADACL3	0	0	0	0	0	4	2	10	0	0
AADACL4	0	0	0	1	0	0	2	7	0	1
AADACP1	0	2	0	0	1	0	0	0	18	1
AADAT	94	59	74	0	152	11	1	8	50	82
AAGAB	311	424	173	227	671	171	8	16	405	284
AAK1	1613	2581	1039	2498	3266	936	36	76	2672	1808
AAMDC	354	345	160	90	807	84	2	14	249	347
AAMP	843	592	542	330	1018	918	14	36	550	427
AANAT	3	27	6	67	51	249	6	21	36	21
AAR2	405	297	258	50	591	338	7	9	236	279
AARD	0	0	1	0	0	0	0	3	0	2
AARS1	1155	1482	1080	288	2004	1627	36	57	952	865
AARS2	100	295	247	155	511	467	14	37	186	268
AARSD1	0	0	0	0	1	0	0	0	0	0
AASDH	83	202	118	118	653	24	0	19	244	242
AASDHPPT	264	339	143	237	648	142	2	9	335	371
AASS	1099	717	409	47	2192	35	6	21	398	1134
AATF	0	0	0	0	0	0	0	0	0	0
AATF_1	235	2	17	73	162	31	3	0	7	6
AATK	12	382	180	2527	43	682	7	19	230	106
ABAT	102	213	48	444	253	136	4	41	139	78
ABCA1	2100	6720	2035	4225	12941	18472	409	80	6328	2195
ABCA10	43	39	105	18	15	2	6	10	22	1399
ABCA11P	45	81	59	13	113	14	0	2	44	80
ABCA12	1	14	2	3	10	1	3	36	5	5
ABCA13	2	2	0	112	0	5	2	65	9	2
ABCA17P	4	11	4	0	11	13	1	16	2	4
ABCA2	814	1434	1055	1032	1708	1451	34	135	1124	780
ABCA3	430	329	326	110	604	325	19	80	132	263
ABCA4	3	22	11	1	4	3	3	42	55	22
ABCA5	440	236	248	427	541	51	2	6	188	992
ABCA6	86	314	384	18	282	50	14	14	364	2157
ABCA7	84	625	78	3034	419	1593	69	61	396	86
ABCA8	151	587	321	6	156	32	4	22	239	2864
ABCA9	64	262	162	9	49	23	5	29	129	1243
ABCB1	11	198	22	456	154	23	1	26	183	286
ABCB10	358	414	403	240	1036	658	11	54	280	312
ABCB11	0	0	0	0	1	1	1	9	0	0
ABCB11_1	0	0	0	0	0	0	0	0	0	0
ABCB4	64	58	24	74	213	26	2	33	75	98
ABCB5	2	11	46	1	354	180	5	27	4	483
ABCB6	144	190	285	134	270	221	3	28	199	181
ABCB7	321	294	164	183	623	68	1	14	240	341
ABCB8	123	307	169	110	404	602	8	24	227	148
ABCB9	38	103	152	12	118	67	12	56	139	89
ABCC1	163	239	92	245	245	434	3	4	212	156
ABCC10	68	554	353	289	625	1173	23	47	461	240
ABCC11	123	163	144	90	360	188	7	53	132	108
ABCC12	0	0	1	0	1	0	3	30	0	0
ABCC13	0	0	0	8	2	0	0	4	1	10
ABCC1_1	173	307	134	269	164	130	7	0	167	98
ABCC2	39	20	17	43	36	5	1	34	29	70
ABCC3	21	1084	25	2351	1396	1244	64	73	460	125
ABCC4	192	363	193	1233	675	159	6	40	443	409
ABCC5	328	1578	556	373	3118	1907	125	48	929	732
ABCC6	3	2	5	0	4	4	0	0	2	1
ABCC6P1	0	0	0	2	0	0	0	3	0	0
ABCC6P1_1	0	0	0	0	0	0	0	0	0	0
ABCC6P2	0	0	0	0	0	0	0	0	0	0
ABCC6P2_1	0	0	0	0	0	0	0	0	0	0
ABCC6_1	1	1	3	8	4	4	1	4	5	4
ABCC8	1	0	52	1	0	0	6	40	0	64
ABCC9	1945	598	3308	8	1032	147	6	30	0	2903
ABCD1	83	354	176	285	614	1770	25	16	329	142
ABCD2	3	47	22	153	167	17	10	35	23	121
ABCD3	404	567	344	186	1035	101	6	8	475	500
ABCD4	135	546	483	286	705	1143	15	67	502	574
ABCE1	1672	854	305	251	1307	183	11	11	911	675
ABCF1	0	0	0	2	0	0	0	0	0	0
ABCF1-DT	0	0	0	0	0	0	0	0	0	0
ABCF1-DT_1	0	0	0	0	0	0	0	0	0	0
ABCF1-DT_2	0	0	0	0	0	0	0	0	0	0
ABCF1-DT_3	0	0	0	0	0	0	0	0	0	0
ABCF1-DT_4	0	0	0	0	0	0	0	0	0	0
ABCF1-DT_5	0	0	0	0	0	0	0	0	0	0
ABCF1-DT_6	0	0	0	0	0	0	0	0	0	0
ABCF1_1	1	0	0	0	0	0	0	0	0	0
ABCF1_2	0	0	0	0	2	0	0	0	0	0
ABCF1_3	43	0	0	0	0	1	0	0	7	0
ABCF1_4	2	0	0	1	38	0	0	4	0	0
ABCF1_5	0	0	0	0	3	0	0	0	2	0
ABCF1_6	0	0	0	0	0	13	0	0	0	0
ABCF2	193	125	56	49	150	52	3	12	113	62
ABCF2-H2BE1	4	6	3	1	2	0	0	7	3	8
ABCF3	476	674	399	567	879	781	16	49	553	367
ABCG1	211	1073	246	3357	2032	3814	59	63	1504	704
ABCG2	15	31	52	6	215	69	5	16	187	530
ABCG4	1	7	5	0	6	15	2	37	10	2
ABCG5	6	16	6	0	32	1	4	12	13	13
ABCG8	41	1	1	0	3	0	0	31	15	5
ABHD1	31	126	60	57	180	84	1	23	114	89
ABHD10	119	181	75	92	445	84	1	10	172	215
ABHD11	63	103	60	108	185	94	2	25	54	68
ABHD11-AS1	5	5	13	13	17	6	0	4	4	6
ABHD12	252	1120	369	170	1635	3120	35	45	588	286
ABHD12B	24	25	1	5	11	7	1	7	37	11
ABHD13	277	344	116	505	872	143	2	6	344	322
ABHD14A	25	75	37	18	101	41	0	8	48	56
ABHD14A-ACY1	0	0	0	0	0	0	0	0	0	0
ABHD14B	429	361	270	212	734	240	6	18	231	320
ABHD15	38	417	78	327	508	567	17	23	325	154
ABHD16A	0	0	0	0	0	0	0	0	0	0
ABHD16A_1	0	0	0	1	0	0	0	0	0	0
ABHD16A_2	0	0	1	1	0	1	0	0	0	0
ABHD16A_3	0	0	0	0	0	0	0	0	0	0
ABHD16A_4	0	0	0	0	0	0	0	0	0	0
ABHD16A_5	0	0	0	0	0	0	0	0	0	0
ABHD16A_6	0	0	0	0	0	0	0	0	0	0
ABHD16B	8	109	40	150	134	473	1	9	74	39
ABHD17A	552	1380	813	3422	1821	2670	20	88	1307	500
ABHD17B	616	635	186	381	914	145	2	27	359	211
ABHD17C	17	54	50	131	65	56	0	4	154	43
ABHD18	241	350	242	296	747	126	9	27	341	403
ABHD2	8296	3358	1212	4548	5881	3303	98	158	2049	1840
ABHD3	89	371	52	728	693	258	2	7	229	130
ABHD4	676	507	337	1075	801	279	2	29	319	411
ABHD5	971	449	104	8515	681	120	2	18	342	394
ABHD6	34	162	87	75	271	233	5	6	163	212
ABHD8	60	131	145	41	342	348	7	20	153	84
ABI1	1373	1165	346	2397	2780	342	9	28	1150	938
ABI2	1978	1195	803	535	2518	238	10	39	1178	1401
ABI3	6	310	49	742	404	590	26	12	351	189
ABI3BP	6860	3254	1459	36	3569	408	31	44	1775	5516
ABITRAM	162	135	58	56	361	28	0	7	153	116
ABL1	7250	2588	2381	522	3159	2061	53	157	1840	1338
ABL2	9403	5797	972	591	4615	1355	39	86	5295	1802
ABLIM1	1857	1301	1217	2365	1382	221	12	81	1930	4953
ABLIM2	31	130	126	12	150	190	6	40	121	204
ABLIM3	527	635	808	1540	651	839	26	72	924	1306
ABO	0	1	4	18	1	0	0	0	0	48
ABO_1	1	23	27	6	2	0	1	2	8	34
ABR	326	348	98	366	379	2796	49	45	151	102
ABRA	12	20	66	1	197	2	1	11	25	33
ABRACL	10	285	22	180	313	214	4	2	215	66
ABRAXAS1	290	236	142	268	725	41	3	4	233	562
ABRAXAS2	226	350	123	116	555	80	6	17	247	229
ABR_1	12	135	35	4	14	58	2	2	17	112
ABR_2	29	14	16	17	56	62	0	1	34	124
ABT1	297	271	142	225	505	187	0	6	198	176
ABTB1	305	759	1064	3363	1115	895	24	105	419	516
ABTB2	1016	107	189	125	413	182	7	40	117	94
ACAA1	350	469	339	1900	953	926	19	38	472	340
ACAA2	201	446	299	202	983	252	10	4	404	404
ACACA	278	29	50	46	137	40	0	9	66	86
ACACA_1	169	135	54	23	128	46	1	1	121	72
ACACB	656	692	3022	110	1154	526	41	86	384	4602
ACAD10	106	353	235	141	538	469	8	45	247	242
ACAD11	37	66	61	12	99	67	0	13	21	37
ACAD8	147	284	177	283	449	262	9	16	190	229
ACAD9	274	497	383	360	789	675	19	16	361	444
ACADL	336	7	141	0	599	1	0	11	1	191
ACADM	483	409	265	195	993	92	2	12	453	434
ACADS	53	118	148	50	184	473	1	10	93	95
ACADSB	341	280	189	119	834	27	3	24	123	406
ACADVL	3064	2864	2428	1906	3568	4371	74	154	2528	1822
ACAN	4178	3606	791	0	6669	16	3	511	13279	400
ACAP1	0	0	0	0	0	0	0	0	1	0
ACAP1_1	5	37	10	496	63	183	2	0	55	19
ACAP2	783	1676	616	3336	2882	688	22	28	1621	1854
ACAP3	225	754	890	381	524	2056	39	56	454	410
ACAT1	676	359	344	150	1040	93	1	10	398	646
ACAT2	394	204	170	253	525	64	0	21	169	205
ACBD3	1448	1121	481	590	1956	1026	28	21	1104	859
ACBD4	175	174	324	87	496	230	11	41	98	143
ACBD5	297	515	226	470	1086	363	9	30	434	426
ACBD6	258	386	286	121	787	395	9	26	338	351
ACBD7	1	2	1	2	12	0	0	6	13	2
ACBD7-DCLRE1CP1	0	0	0	0	0	0	1	0	0	1
ACCS	184	469	473	89	1146	885	11	65	201	819
ACCSL	4	0	2	27	5	0	0	12	0	1
ACD	117	130	167	255	237	154	1	19	146	141
ACE	38	600	208	7	242	1287	14	32	1524	666
ACE2	5	1	5	1	0	0	0	1	23	20
ACER1	1	2	1	5	2	0	3	8	0	1
ACER2	322	214	81	285	233	44	2	28	273	195
ACER3	223	619	126	241	1291	235	22	14	734	548
ACHE	1	23	10	26	26	52	7	22	13	6
ACIN1	3115	2759	1674	2752	4169	2065	128	140	2444	2081
ACKR1	57	376	396	0	6	68	1	2	62	1501
ACKR2	10	5	29	11	28	0	0	8	2	149
ACKR3	1733	576	467	304	621	166	6	6	752	312
ACKR4	16	88	23	10	113	7	2	6	36	243
ACLY	1205	2060	868	872	1923	1409	40	81	1824	1036
ACMSD	12	14	10	15	49	6	2	18	12	17
ACO1	1152	731	579	151	1462	489	12	62	697	877
ACO2	1040	1070	861	544	1925	1687	40	47	964	654
ACOD1	2	0	0	0	3	2	0	1	0	0
ACOT1	21	31	31	8	104	177	0	9	9	40
ACOT11	456	376	423	20	1211	615	22	62	263	169
ACOT12	12	1	9	5	16	1	1	27	6	7
ACOT13	260	478	95	306	808	211	8	15	704	351
ACOT2	160	224	278	80	361	996	3	15	88	83
ACOT4	5	12	8	7	54	106	2	6	17	4
ACOT6	2	0	5	0	5	6	0	6	1	2
ACOT7	135	336	66	225	424	282	6	12	291	51
ACOT8	183	186	236	82	308	176	2	16	140	130
ACOT9	1156	1005	454	1536	1455	568	12	131	648	517
ACOX1	1095	1329	702	1263	1780	668	13	51	1066	952
ACOX2	141	140	207	3	312	35	1	10	87	170
ACOX3	410	817	524	143	873	422	18	76	335	328
ACOXL	37	43	55	15	97	27	1	65	22	53
ACP1	556	423	275	394	969	213	8	6	426	456
ACP2	78	725	144	91	1093	2803	31	18	640	229
ACP3	0	53	1	42	78	11	0	1	48	8
ACP4	27	14	18	2	21	9	0	12	10	11
ACP5	1	1550	22	223	4410	9912	113	21	419	61
ACP6	147	210	232	1642	451	90	3	51	112	217
ACP7	0	3	1	0	0	1	1	65	5	1
ACR	0	0	0	0	0	0	0	0	1	0
ACRBP	4	57	6	1629	114	87	6	13	71	32
ACRV1	3	0	1	0	4	1	0	4	3	0
ACR_1	0	0	0	0	0	0	0	0	1	1
ACSBG1	403	232	183	229	448	50	3	47	236	191
ACSBG2	3	7	5	0	11	1	0	18	3	13
ACSF2	46	148	144	74	318	297	11	27	112	141
ACSF3	236	908	429	611	773	923	51	54	445	403
ACSL1	886	2954	580	28691	6694	6096	116	61	2232	1442
ACSL3	2246	1367	420	1157	2610	619	25	12	1078	712
ACSL4	1883	1703	428	3652	2596	386	31	20	1471	1032
ACSL5	98	443	82	314	612	352	11	15	633	548
ACSL6	2	20	6	46	61	4	1	26	28	7
ACSM1	3	4	9	51	49	0	2	26	6	12
ACSM2A	0	0	0	0	1	0	0	12	1	5
ACSM2B	0	0	0	0	0	0	3	12	0	2
ACSM3	31	47	19	37	132	6	5	12	45	67
ACSM4	1	28	0	0	22	5	0	17	28	1
ACSM5	0	114	13	0	112	189	7	10	34	71
ACSM6	40	36	8	6	48	0	0	10	150	28
ACSS1	227	470	377	441	725	689	13	43	281	321
ACSS2	365	450	470	505	901	542	13	31	273	482
ACSS3	492	86	389	7	875	21	6	10	111	601
ACTA1	117	0	7	2	24	0	2	3	5	2
ACTA2	80113	44742	39310	92	98862	1514	49	1957	18197	14038
ACTB	112968	91778	61474	128639	127880	88186	1904	3725	73951	36090
ACTBL2	0	0	0	0	2	0	0	5	0	0
ACTC1	2184	125	969	0	2427	0	0	24	263	99
ACTE1P	0	0	0	0	0	0	0	5	0	0
ACTG1	17603	28150	10373	26549	40943	20498	300	910	27379	12642
ACTG1P17	0	7	2	5	8	6	1	4	4	3
ACTG1P20	51	62	51	39	104	27	2	11	39	40
ACTG1P25	5	5	0	1	2	0	0	5	11	7
ACTG1P4	32	10	29	12	35	2	1	1	13	28
ACTG2	9420	2861	6673	4	4665	100	1	73	1055	1547
ACTL10	21	12	70	40	46	53	3	21	15	24
ACTL6A	178	231	108	81	558	64	3	8	258	208
ACTL6B	0	0	0	0	0	1	1	26	1	0
ACTL7A	3	1	1	0	0	1	0	0	4	0
ACTL7B	3	0	1	0	0	1	0	2	1	0
ACTL8	0	0	0	0	0	0	2	3	0	0
ACTL9	0	0	0	0	0	0	0	6	0	0
ACTN1	23596	15282	10598	10383	21517	5978	139	811	8254	4551
ACTN1-DT	3	17	4	15	13	5	0	7	11	6
ACTN2	884	11	55	0	454	10	1	17	5	14
ACTN3	5	1	13	0	5	3	2	24	1	7
ACTN4	11	0	2	4	1	0	0	0	0	4
ACTN4_1	12665	2153	1416	548	5415	556	7	127	1799	1871
ACTR10	432	485	284	488	1226	115	1	9	398	451
ACTR1A	1401	1509	981	994	2150	1337	25	63	1326	865
ACTR1B	652	504	581	467	1368	693	8	42	353	421
ACTR2	4612	5111	1551	5900	10471	1191	29	61	5187	3724
ACTR3	4857	4521	1282	7408	8497	1251	29	33	4274	2411
ACTR3-AS1	50	37	7	141	101	27	1	3	49	18
ACTR3B	207	123	127	314	223	53	3	35	119	145
ACTR3BP2	0	0	0	0	0	0	5	1	0	0
ACTR3BP5	0	0	0	0	0	0	0	0	0	0
ACTR3BP5_1	0	0	0	0	0	0	0	0	0	0
ACTR3C	17	83	37	148	243	44	12	56	73	67
ACTR5	112	164	108	84	281	127	3	11	84	87
ACTR6	139	163	104	78	299	12	0	10	119	201
ACTR8	285	550	215	286	1002	223	7	25	670	480
ACTRT1	0	0	0	0	0	0	0	1	0	0
ACTRT2	0	0	0	0	0	0	0	10	0	0
ACTRT3	15	25	17	40	21	7	0	5	30	9
ACVR1	632	817	531	551	1347	574	20	35	630	628
ACVR1B	1788	567	412	1247	663	755	6	38	355	457
ACVR1C	123	2	2	16	96	0	2	17	3	159
ACVR2A	372	231	252	315	793	59	3	9	245	690
ACVR2B	324	333	384	167	518	203	19	40	282	592
ACVRL1	138	1171	591	4	295	1656	22	31	1851	1163
ACY1	2	2	1	0	2	0	0	2	1	4
ACY3	0	1	0	3	0	0	0	19	1	0
ACYP1	28	50	31	20	100	48	1	9	32	60
ACYP2	189	301	170	177	582	130	8	21	229	226
ADA	379	262	55	186	184	141	1	6	399	219
ADA2	26	3023	120	1554	3088	4213	169	49	1648	367
ADAD1	0	0	0	0	0	0	0	4	1	0
ADAD2	0	0	6	1	0	2	1	17	6	16
ADAL	77	72	54	29	264	25	0	15	93	110
ADAM10	1626	2492	631	3442	4032	750	43	32	2770	1658
ADAM11	36	20	71	1	35	2	6	34	12	16
ADAM12	246	1999	321	97	183	126	6	43	561	161
ADAM15	564	1766	648	250	976	1171	15	64	2445	1308
ADAM17	2060	1502	362	1580	2946	755	19	34	1218	827
ADAM18	0	0	0	0	0	0	0	0	0	0
ADAM18_1	0	0	0	0	0	0	0	3	0	0
ADAM19	5611	2236	1222	2081	1020	572	17	41	1954	485
ADAM2	0	0	0	0	0	0	0	0	0	0
ADAM20	211	109	149	156	570	37	8	24	85	398
ADAM20P1	24	19	17	7	105	5	2	3	33	59
ADAM21	13	8	9	9	74	0	0	4	4	26
ADAM21P1	1	1	2	0	10	0	0	1	1	3
ADAM22	126	38	259	96	149	21	8	26	123	559
ADAM23	41	304	22	33	409	49	3	26	503	114
ADAM28	46	902	37	699	1470	188	13	23	416	145
ADAM29	0	5	6	0	126	0	0	2	2	1
ADAM2_1	0	0	0	0	0	0	0	0	0	0
ADAM30	0	0	0	0	4	0	0	15	0	1
ADAM32	43	15	10	3	10	1	0	0	24	23
ADAM32_1	13	2	5	5	7	0	0	0	11	36
ADAM33	1170	230	1248	1	923	21	4	90	62	881
ADAM3A	0	0	0	0	0	0	0	4	0	0
ADAM3B	2	2	16	0	5	0	0	1	31	21
ADAM5	0	0	0	0	1	0	1	0	0	0
ADAM5_1	0	0	0	0	0	0	0	0	0	0
ADAM6	0	0	0	0	0	0	0	0	0	0
ADAM6_1	0	0	0	0	0	0	0	0	0	0
ADAM7	0	0	0	0	0	0	2	9	0	0
ADAM8	80	522	34	11641	1362	5587	56	48	320	73
ADAM9	3351	4426	1080	2415	5522	2458	48	60	3374	1236
ADAM9_1	0	0	0	0	0	0	0	0	0	0
ADAMDEC1	0	367	0	4	617	169	4	8	55	18
ADAMTS1	43285	7694	14056	58	20081	866	16	333	13332	6152
ADAMTS10	357	947	1083	268	1360	458	14	103	460	522
ADAMTS12	75	1412	291	4	89	115	3	22	444	279
ADAMTS12_1	0	0	0	0	0	0	0	0	2	8
ADAMTS13	0	0	0	0	0	0	0	0	0	0
ADAMTS13_1	0	3	7	0	2	2	0	2	0	3
ADAMTS14	9	793	72	6	205	1357	5	62	189	42
ADAMTS15	447	357	294	0	332	142	14	36	153	445
ADAMTS16	1	97	12	0	12	1	1	16	3	6
ADAMTS17	337	154	83	80	258	73	16	67	47	127
ADAMTS18	1	119	28	0	0	2	0	13	261	80
ADAMTS19	5	13	3	1	10	0	1	20	13	15
ADAMTS2	551	3944	876	1	576	619	9	77	4378	661
ADAMTS20	0	0	0	0	0	0	1	15	0	0
ADAMTS2_1	0	0	0	0	0	0	0	0	0	0
ADAMTS3	168	207	53	1	568	10	0	21	341	160
ADAMTS4	16091	2891	574	48	185	497	25	80	5043	168
ADAMTS5	353	378	270	5	549	175	4	31	3378	784
ADAMTS6	304	445	110	191	282	16	7	41	418	268
ADAMTS7	333	1212	362	12	498	859	30	178	1250	190
ADAMTS7P1	0	31	0	0	0	1	0	12	21	0
ADAMTS7P1_1	0	2	0	3	6	0	1	2	0	1
ADAMTS8	350	83	32	2	1046	68	0	59	9	20
ADAMTS9	11661	4352	863	1	1527	551	13	46	9531	2387
ADAMTSL1	129	1040	74	0	1916	332	9	113	813	355
ADAMTSL2	17	110	40	1	97	106	7	15	34	142
ADAMTSL3	1100	176	211	1	1907	31	12	61	79	599
ADAMTSL4	5088	1473	1094	4859	1564	2237	38	123	1640	814
ADAMTSL5	10	69	56	15	61	57	1	22	54	15
ADAP1	21	246	49	284	217	572	12	26	149	61
ADAP2	11	1580	128	48	1589	2052	34	32	1155	271
ADAR	3569	4439	2500	4908	7266	4593	131	111	3771	5744
ADARB1	10359	4015	3590	2192	9641	831	28	421	2221	2331
ADARB2	0	9	18	183	32	2	2	22	6	0
ADAT1	249	573	235	408	986	342	10	29	576	410
ADAT2	123	232	67	167	344	96	8	25	186	223
ADAT3	27	84	60	138	81	210	1	5	52	18
ADCK1	28	141	52	22	158	243	8	38	105	73
ADCK2	136	245	148	119	655	1528	7	47	227	125
ADCK5	0	0	1	0	0	0	0	0	0	0
ADCK5_1	4	18	33	4	14	26	0	0	32	7
ADCY1	528	151	863	1	453	64	7	24	244	658
ADCY10	66	48	14	39	85	8	2	28	45	44
ADCY10P1	34	118	23	190	191	25	1	14	108	115
ADCY2	60	2	93	0	346	17	7	23	0	55
ADCY3	696	1048	1369	468	1530	3190	54	65	622	1320
ADCY4	5	140	29	5	28	13	2	0	25	245
ADCY4_1	0	0	0	0	0	0	0	0	0	0
ADCY5	4205	539	3494	1	3521	18	1	196	66	795
ADCY6	1560	1597	1301	70	2570	456	12	126	970	1158
ADCY7	185	2210	254	3317	2764	4796	62	58	1172	440
ADCY8	2	0	0	0	28	0	1	35	0	0
ADCY9	1771	949	1097	201	2023	579	24	87	543	854
ADCYAP1	19	71	17	2	11	28	3	10	151	1
ADCYAP1R1	13	9	14	0	0	1	6	32	20	62
ADD1	5757	3681	4280	3038	6425	2941	74	159	3241	3649
ADD2	16	67	25	46	42	15	4	40	58	216
ADD3	465	1200	265	3027	2032	205	16	21	1315	2771
ADGB	0	1	0	0	5	0	4	27	0	0
ADGRA1	0	0	4	0	0	0	4	19	0	20
ADGRA2	1010	3086	2875	65	926	1171	27	83	1520	2256
ADGRA3	673	279	425	13	741	19	2	8	257	426
ADGRB1	4	17	114	11	15	104	3	24	12	43
ADGRB2	15	99	49	10	38	35	2	42	48	10
ADGRB3	131	15	39	3	342	46	3	18	173	198
ADGRD1	328	223	393	28	205	68	3	40	18	358
ADGRD2	0	0	0	0	0	1	0	23	0	0
ADGRE1	0	74	1	193	163	62	2	7	109	4
ADGRE2	54	1023	22	2597	1016	1550	31	44	806	129
ADGRE3	6	7	0	906	13	2	2	9	32	19
ADGRE4P	0	22	3	89	233	102	6	11	44	12
ADGRE5	2139	2287	1231	7913	3204	2640	47	119	1041	771
ADGRF1	0	0	0	1	0	0	0	25	0	0
ADGRF2	0	0	0	0	1	0	0	5	0	0
ADGRF3	49	49	34	86	87	68	0	38	82	48
ADGRF4	0	0	0	0	0	0	0	2	0	0
ADGRF5	29	3398	797	4	1491	221	9	19	2325	3554
ADGRG1	367	407	296	882	86	179	8	31	658	579
ADGRG2	43	61	33	12	238	15	4	14	66	108
ADGRG3	34	16	16	13432	8	14	1	22	55	31
ADGRG4	3	4	10	0	2	0	5	20	2	30
ADGRG5	1	32	3	456	37	41	3	26	30	10
ADGRG6	8	136	103	5	242	67	4	25	290	1030
ADGRG7	0	0	0	0	1	0	1	3	0	0
ADGRL1	1	26	50	17	12	15	0	1	24	39
ADGRL1-AS1_1	0	0	0	0	0	0	0	0	0	0
ADGRL1_1	0	0	0	0	0	0	0	0	0	0
ADGRL2	1030	1538	1026	0	3369	240	7	36	1362	2354
ADGRL3	6497	1697	6130	8	7703	48	0	171	91	2838
ADGRL4	76	1293	266	0	344	27	2	1	2673	1857
ADGRV1	10	1	4	64	2	2	0	44	2	2
ADH1A	11	12	5	1	79	0	0	1	12	24
ADH1B	208	491	320	8	10786	46	6	58	232	3742
ADH1C	1	3	22	0	19	0	1	0	0	188
ADH4	3	29	7	0	91	0	0	2	8	39
ADH5	1398	1147	1230	209	3077	297	9	37	658	1312
ADH6	14	29	11	5	102	3	0	3	18	37
ADH7	0	0	0	0	0	0	1	2	0	0
ADHFE1	216	121	127	114	348	24	1	6	62	130
ADI1	275	379	234	152	908	118	0	19	324	202
ADI1_1	8	2	12	0	18	4	0	0	9	3
ADIG	0	0	0	0	0	0	0	2	6	0
ADIPOQ	3	1	9	0	1	0	1	3	3	1235
ADIPOR1	928	1530	474	7870	2444	965	10	26	1374	663
ADIPOR2	13	47	8	49	68	8	0	0	2	46
ADIPOR2_1	0	0	0	4	2	2	0	0	49	2
ADIRF	2538	189	237	0	2288	42	0	31	206	497
ADK	556	348	178	317	626	123	1	11	260	285
ADM	1337	280	132	2148	110	1787	2	19	240	131
ADM2	0	27	0	6	6	34	0	10	13	2
ADM5	7	26	10	1	4	10	0	9	67	23
ADNP	1902	1918	1303	1164	3962	708	14	74	1943	2136
ADNP2	1495	665	391	548	1124	398	7	24	535	452
ADO	264	378	211	199	817	696	4	11	388	220
ADORA1	2	7	0	0	19	17	2	16	4	19
ADORA2A	11	10	0	127	2	2	0	15	20	3
ADORA2B	4	39	1	98	88	115	1	25	63	31
ADORA3	1	86	7	10	208	33	1	7	82	36
ADPGK	483	1338	392	2980	2413	1788	40	38	932	525
ADPRH	118	464	123	65	759	276	2	34	369	232
ADPRHL1	21	3	11	7	9	7	1	12	13	7
ADPRM	127	89	58	120	249	11	2	9	53	108
ADPRS	225	257	166	125	443	584	0	15	162	104
ADRA1A	306	0	22	0	1201	0	10	86	0	40
ADRA1B	147	94	83	0	231	6	3	34	24	41
ADRA1D	63	13	9	1	23	9	1	17	5	26
ADRA2A	446	36	50	86	37	774	3	15	36	432
ADRA2B	66	23	819	5	12	14	0	27	6	93
ADRA2C	721	39	1013	0	72	1	0	13	14	105
ADRB1	0	0	2	34	21	12	1	7	2	4
ADRB2	63	110	35	589	311	107	3	4	44	176
ADRB3	0	0	0	0	0	0	4	1	0	1
ADRM1	697	616	600	452	1140	1557	16	57	800	361
ADSL	386	512	316	174	878	279	6	22	501	362
ADSS1	1242	77	235	17	424	84	0	40	100	95
ADSS2	858	977	371	966	1530	427	12	24	738	530
ADTRP	25	60	1	41	170	199	0	33	65	17
AEBP1	37883	63573	24813	73	41064	18010	782	3826	24217	10415
AEBP2	3497	984	849	486	2322	390	15	109	762	931
AEN	1182	642	157	150	842	355	5	29	337	141
AFAP1	3081	2738	1879	461	1794	836	30	77	1772	1341
AFAP1L1	82	1143	707	3	410	1140	35	18	2269	969
AFAP1L2	325	284	266	82	627	72	7	48	279	643
AFDN	1926	1575	916	530	2477	452	24	74	2326	2468
AFF1	6743	3428	2901	3825	6770	1741	58	65	3450	6269
AFF1-AS1	60	67	61	30	176	21	3	8	65	95
AFF2	59	7	82	847	21	9	4	12	35	66
AFF3	854	64	431	404	558	32	3	64	25	341
AFF4	10694	4938	1906	6333	9185	1317	43	93	4091	3121
AFG1L	49	122	42	46	239	42	2	38	92	114
AFG3L1P	95	270	191	186	407	277	2	23	214	163
AFG3L2	1452	726	525	230	1298	959	18	30	612	664
AFM	0	0	0	0	0	0	0	11	0	0
AFMID	90	221	83	76	339	181	5	41	259	178
AFP	0	0	0	0	0	0	0	9	0	0
AFTPH	964	833	342	2348	1961	253	18	19	679	745
AFTPH-DT	8	8	0	31	15	0	0	1	7	6
AGA	110	290	48	76	544	69	1	13	226	146
AGAP1	634	920	1354	169	917	467	8	83	721	1064
AGAP10P	7	9	15	4	15	8	0	0	10	8
AGAP11	1826	253	469	0	1398	144	2	26	161	1029
AGAP12P	0	0	0	0	4	1	0	0	3	4
AGAP12P_1	0	0	0	0	0	0	0	0	0	0
AGAP13P	3	17	6	3	81	4	1	0	16	20
AGAP14P	7	2	1	35	16	9	0	1	10	14
AGAP2	70	477	191	1193	421	759	13	36	332	188
AGAP3	435	998	832	450	1156	3135	41	85	800	607
AGAP4	11	58	30	14	42	29	0	0	33	35
AGAP5	0	7	5	2	29	29	0	0	18	15
AGAP6	49	48	16	14	79	62	1	0	33	19
AGAP7P	9	14	6	43	20	18	0	1	2	11
AGAP9	4	7	1	4	13	1	0	0	8	11
AGBL1	0	5	0	0	1	1	0	45	5	0
AGBL2	1	6	0	1	1	0	0	0	3	0
AGBL2_1	0	0	0	0	0	0	0	0	0	0
AGBL3	151	55	61	115	376	32	1	10	126	167
AGBL4	2	1	1	0	3	0	2	16	0	5
AGBL5	626	559	374	1344	1448	171	5	33	747	467
AGER	0	0	1	1	0	0	0	0	0	0
AGER_1	0	0	0	0	2	0	0	0	0	0
AGER_2	0	0	0	0	0	12	0	2	0	0
AGER_3	0	0	0	1	0	0	0	0	0	0
AGER_4	0	0	0	0	0	0	0	0	0	0
AGER_5	0	0	0	2	0	0	0	0	0	0
AGER_6	0	0	0	0	1	0	0	0	3	0
AGFG1	2051	1716	593	2160	3083	1290	21	32	1434	1255
AGFG2	147	274	307	108	414	229	9	34	291	335
AGGF1	277	657	257	289	1218	316	6	5	552	598
AGK	79	80	71	72	252	58	1	11	96	87
AGK_1	0	0	0	0	0	0	0	0	0	0
AGL	688	573	681	234	1272	63	5	28	617	773
AGMAT	9	30	19	19	63	29	1	9	29	10
AGMO	4	1	12	3	8	0	0	10	2	95
AGO1	1680	1374	966	1612	2101	869	19	92	1232	1100
AGO2	8348	3241	2074	8751	4570	1495	36	140	2683	2398
AGO3	1984	1644	927	1291	3209	551	28	58	1709	1779
AGO4	727	1173	558	1549	2137	821	26	44	1135	954
AGPAT1	97	0	104	0	0	11	0	0	113	35
AGPAT1_1	0	0	0	1	0	0	0	0	0	0
AGPAT1_2	0	0	0	0	2	0	0	0	0	0
AGPAT1_3	0	1	0	0	60	0	0	0	0	0
AGPAT1_4	0	0	0	0	0	0	0	0	0	0
AGPAT1_5	2	78	0	2	0	0	1	0	0	0
AGPAT1_6	0	0	1	1	0	121	0	0	0	0
AGPAT2	54	358	177	171	558	1149	5	25	388	277
AGPAT3	629	1304	775	636	1518	2382	32	88	1108	674
AGPAT4	226	664	215	564	886	774	14	29	433	359
AGPAT4-IT1	26	143	13	149	117	118	1	13	63	56
AGPAT5	0	0	0	0	0	0	0	0	0	0
AGPAT5_1	0	2	0	11	4	7	0	0	17	44
AGPS	839	1176	368	332	2364	846	37	29	1000	887
AGR2	3	0	1	0	6	4	0	11	10	6
AGR3	0	2	0	0	0	0	0	5	0	0
AGRN	769	2345	1479	55	1140	5249	68	202	1863	1623
AGRP	0	2	2	7	7	16	0	5	6	4
AGT	447	489	929	0	150	23	1	16	182	171
AGTPBP1	2139	936	304	7609	2280	290	13	45	973	891
AGTR1	54	1	218	0	40	0	0	6	0	425
AGTR2	0	0	0	0	0	0	1	2	0	5
AGTRAP	55	185	67	373	366	567	3	10	213	129
AGXT	0	0	0	0	0	0	0	15	0	0
AGXT2	0	0	0	0	0	0	0	7	0	0
AHCTF1	2936	1925	1078	4413	3692	625	36	45	1772	2150
AHCTF1P1	242	184	60	285	295	31	3	8	125	205
AHCY	464	531	455	111	1046	916	12	30	516	398
AHCYL1	2938	1776	1208	802	2822	1008	27	50	1683	1341
AHCYL2	177	438	250	221	600	256	1	25	386	333
AHDC1	2286	1140	1998	415	1628	1029	36	148	964	1343
AHI1	1980	913	572	269	1586	147	8	20	769	951
AHNAK	142650	85958	69949	25305	162356	62025	3376	3812	47605	123273
AHNAK2	2938	2790	2034	11	4505	2212	139	480	1253	4271
AHR	1967	4398	1119	781	7966	1655	52	89	4610	2904
AHRR	0	0	3	1	0	0	0	0	2	0
AHSA1	603	667	301	473	1164	371	19	18	552	426
AHSA2P	978	2193	1337	1428	3446	1484	79	71	1351	1621
AHSG	0	0	0	0	0	0	0	2	0	0
AHSP	0	0	0	34	0	0	0	9	0	1
AICDA	0	0	0	0	1	0	0	9	0	0
AIDA	852	672	347	368	1327	154	5	28	689	812
AIF1	0	0	0	0	0	0	0	0	0	0
AIF1L	2627	241	370	6	1833	4	3	68	446	685
AIF1_1	0	0	0	0	0	0	0	0	0	0
AIF1_2	0	2	0	0	11	4	0	0	2	3
AIF1_3	0	0	0	0	0	0	0	0	0	0
AIF1_4	0	0	0	0	1	2	0	0	0	0
AIF1_5	0	0	0	0	0	0	0	0	0	0
AIFM1	220	251	180	158	465	261	10	16	230	254
AIFM2	180	184	228	20	382	390	2	14	88	154
AIFM3	1	37	5	18	37	95	3	29	7	5
AIG1	581	529	376	415	955	144	6	22	322	451
AIM2	7	28	5	58	107	30	1	13	34	54
AIMP1	767	513	305	243	1354	254	7	16	457	537
AIMP2	153	187	139	74	331	259	3	25	185	145
AIP	644	518	421	309	1199	500	25	37	317	380
AIPL1	0	0	0	0	0	0	0	22	0	0
AIRE	1	1	2	4	0	0	0	8	3	2
AJAP1	5	2	36	5	3	23	5	80	2	65
AJM1	375	277	599	168	534	476	5	25	170	112
AJUBA	307	218	132	1	393	44	3	32	164	127
AJUBA-DT	15	13	11	17	48	5	1	14	26	22
AK1	410	319	389	111	772	201	5	42	408	196
AK2	1516	1261	544	1010	1932	765	18	29	1196	1083
AK3	1001	674	697	273	1253	140	8	21	611	933
AK4	2912	434	708	65	1084	226	4	25	342	609
AK5	246	83	14	39	180	41	3	26	37	52
AK6	0	0	0	0	0	0	0	0	0	0
AK6_1	8	19	0	4	0	0	0	0	27	14
AK7	0	2	11	1	1	0	5	4	6	16
AK8	19	8	27	3	28	12	1	22	9	20
AK9	238	96	100	132	363	31	6	37	87	194
AKAIN1	0	0	0	0	0	0	1	5	0	0
AKAP1	2960	381	1422	205	2158	406	15	48	296	972
AKAP10	406	857	403	980	1627	413	8	26	662	720
AKAP11	2854	2510	1604	982	5684	307	30	46	2094	2865
AKAP12	46204	3804	6317	1619	4170	367	40	140	2864	6008
AKAP13	19228	10503	3689	7861	12445	5800	258	147	7209	6296
AKAP14	0	1	0	0	0	0	0	2	1	2
AKAP17A	0	0	0	0	0	0	0	0	0	0
AKAP17A_1	0	0	2	20	7	13	0	0	6	2
AKAP17BP	15	1	3	1	8	0	0	7	13	6
AKAP3	6	9	5	5	8	6	0	5	4	10
AKAP4	0	0	0	0	0	0	1	4	0	0
AKAP5	94	157	37	338	294	35	2	5	85	93
AKAP6	9505	1818	1802	26	8468	97	8	81	1518	820
AKAP7	50	99	95	123	252	95	1	17	93	124
AKAP8	1137	550	548	336	743	605	12	36	525	459
AKAP8L	1021	754	786	727	902	906	31	76	532	463
AKAP9	2183	2888	1028	2292	6864	510	60	52	2878	3313
AKIP1	131	131	101	70	389	166	4	17	115	113
AKIRIN1	1754	914	526	1411	1507	491	5	26	925	403
AKIRIN2	775	594	243	1809	1325	1119	24	35	721	361
AKNA	1937	2341	825	9965	3179	3927	116	92	1872	1132
AKNAD1	1	1	12	0	2	1	2	3	6	12
AKR1A1	321	1052	374	154	1664	1524	13	26	853	406
AKR1B1	136	952	249	225	1872	2060	32	22	551	353
AKR1B10	0	1	7	0	8	0	1	8	2	41
AKR1B15	0	0	0	0	2	2	0	11	0	11
AKR1C1	216	165	349	14	128	34	5	150	74	585
AKR1C2	238	131	270	0	340	37	1	34	81	615
AKR1C3	31	263	163	63	317	34	3	4	229	591
AKR1C4	0	13	0	5	11	2	1	7	2	2
AKR1C6P	2	12	11	0	27	2	2	5	11	37
AKR1C8P	0	4	0	7	4	8	0	2	3	5
AKR1D1	0	0	0	0	2	0	0	4	0	0
AKR1E2	71	128	204	50	301	62	4	33	101	230
AKR7A2	224	419	332	108	667	355	9	27	334	298
AKR7A2P1	0	0	0	0	0	0	0	0	0	0
AKR7A2P1_1	0	0	0	0	0	0	0	0	0	0
AKR7A3	16	16	22	4	36	23	0	13	12	11
AKR7L	3	2	5	0	6	3	2	10	8	19
AKT1	1987	2187	1842	1340	3479	3662	62	128	1902	1094
AKT1S1	365	557	447	135	725	946	13	68	534	327
AKT2	1574	1120	1063	933	1914	1449	25	89	788	817
AKT3	358	268	65	223	493	34	6	2	37	210
AKT3_1	7	0	10	10	12	4	0	0	3	6
AKTIP	749	579	410	427	1108	84	0	7	399	612
ALAD	451	479	520	152	846	466	19	65	404	618
ALAS1	328	327	171	1049	729	822	17	17	338	278
ALAS2	2	6	3	835	31	4	0	5	48	28
ALB	2	1	1	2	5	2	0	45	0	2
ALCAM	3186	1749	195	240	10134	1142	21	70	2489	558
ALDH16A1	110	434	449	222	483	1841	22	47	370	283
ALDH18A1	871	1258	373	98	1116	347	4	32	899	448
ALDH1A1	194	1401	954	192	1318	824	47	7	863	1324
ALDH1A2	109	11	55	11	163	36	7	11	138	440
ALDH1A2-AS1	7	4	16	0	10	4	1	9	23	46
ALDH1A3	58	469	560	0	136	199	1	18	402	383
ALDH1A3-AS1	35	455	395	3	112	164	3	19	288	343
ALDH1B1	3644	2107	2119	28	5683	219	8	168	456	400
ALDH1L1	26	15	17	0	185	38	2	30	4	43
ALDH1L2	317	1123	378	11	1102	250	10	28	1135	671
ALDH2	1950	1030	1054	501	2553	1025	52	65	628	1375
ALDH3A1	1	2	1	0	5	18	0	22	9	13
ALDH3A2	855	755	882	153	2054	745	10	28	566	1093
ALDH3B1	105	429	85	316	642	1414	31	26	309	133
ALDH3B2	0	0	3	0	0	1	0	18	0	1
ALDH4A1	329	128	165	27	327	914	12	19	101	82
ALDH5A1	79	117	173	122	412	71	2	41	123	197
ALDH6A1	915	498	449	107	1025	89	2	30	397	721
ALDH7A1	574	365	329	3	793	109	8	24	275	476
ALDH8A1	4	17	36	3	34	11	5	11	12	9
ALDH9A1	541	674	348	275	1011	286	2	13	586	757
ALDOA	93	95	28	533	81	134	5	11	92	25
ALDOB	15	5	5	3	10	3	2	24	8	6
ALDOC	399	97	124	473	361	82	2	26	86	112
ALG1	107	264	188	47	441	428	7	29	235	136
ALG10	95	298	84	321	636	34	1	11	234	437
ALG10B	70	205	91	48	431	19	0	9	132	281
ALG11	95	130	32	47	228	13	2	4	83	67
ALG12	309	394	291	193	715	358	3	35	214	213
ALG13	1257	1398	478	1118	2384	168	11	28	1737	1125
ALG14	40	141	98	7	248	25	4	16	104	113
ALG1L	4	1	5	6	13	1	0	8	3	6
ALG1L2	5	9	4	4	2	9	1	4	4	1
ALG2	334	511	152	150	643	456	3	14	435	241
ALG3	200	237	128	47	363	476	9	40	217	107
ALG5	100	182	69	62	415	45	3	11	202	127
ALG6	14	152	42	136	222	12	1	3	145	187
ALG8	121	220	65	49	428	68	0	8	159	162
ALG9	312	367	235	164	814	142	4	33	251	327
ALK	40	48	17	12	106	76	4	51	37	25
ALKAL1	0	35	1	0	0	0	0	9	9	0
ALKAL2	441	5	149	13	18	234	2	2	7	237
ALKBH1	153	135	55	62	297	54	2	7	115	103
ALKBH2	279	71	83	29	91	25	1	3	54	72
ALKBH3	75	149	144	33	368	94	6	6	127	174
ALKBH4	28	129	71	247	152	160	1	13	82	53
ALKBH5	4157	1601	1347	1431	2640	1791	18	78	1318	990
ALKBH6	40	120	77	70	182	138	3	15	72	51
ALKBH7	218	245	283	131	498	483	4	32	165	144
ALKBH8	81	165	90	41	369	16	1	2	115	185
ALLC	20	1	3	1	0	0	2	40	0	10
ALMS1	3008	1630	1265	799	4225	398	13	47	1250	2026
ALMS1P1	3	1	5	2	12	0	0	1	2	5
ALOX12	97	211	127	1831	266	211	9	50	168	137
ALOX12B	0	0	18	8	2	0	1	15	0	19
ALOX12P2	8	22	12	34	32	21	1	19	14	34
ALOX15	2	2	0	90	2	0	2	21	6	0
ALOX15B	0	14	3	5	231	1541	54	40	6	6
ALOX15P1	0	1	0	2	4	2	0	0	10	0
ALOX5	1	144	11	61	183	50	6	2	9	48
ALOX5AP	45	208	24	10178	1580	153	3	16	217	137
ALOX5_1	0	0	0	0	0	0	0	0	0	0
ALOXE3	0	0	6	16	1	0	0	21	0	4
ALPG	0	0	0	0	0	0	1	17	0	0
ALPI	0	0	0	0	0	0	6	24	0	0
ALPK1	268	505	189	515	1089	388	13	24	453	482
ALPK2	0	467	0	22	140	20	0	19	22	1
ALPK3	11763	1953	1252	44	3923	1226	28	181	1662	503
ALPL	28	45	3	1185	26	28	3	23	91	42
ALPP	0	0	1	0	0	2	0	11	0	0
ALS2	678	741	414	209	1349	333	13	39	735	865
ALS2CL	378	312	439	62	794	191	5	109	154	617
ALX1	1	0	0	0	8	0	0	3	0	2
ALX3	64	56	52	12	87	61	1	15	59	53
ALX4	38	48	8	1	15	12	3	13	35	6
ALYREF	557	484	271	373	768	890	15	39	470	243
AMACR	3	2	11	8	12	14	0	1	18	19
AMBN	0	0	0	0	1	0	0	4	0	0
AMBP	0	0	3	0	21	0	0	11	16	2
AMBRA1	698	830	632	695	1297	838	13	62	558	579
AMD1	4091	1122	342	2029	2258	392	4	26	1052	834
AMDHD1	2	10	1	8	9	60	1	5	5	6
AMDHD2	88	581	366	3073	681	2318	68	33	316	248
AMELX	18	65	61	4	193	13	0	12	12	207
AMELY	0	0	0	0	0	0	0	8	0	0
AMER1	338	180	274	37	510	72	7	28	109	241
AMER2	0	1	0	0	0	0	2	25	0	3
AMER3	0	0	0	0	0	0	1	15	0	1
AMFR	1748	1572	987	1203	3145	2175	59	55	1137	1059
AMH	8	1	0	1	2	8	0	12	27	2
AMHR2	1	0	0	3	0	0	1	10	2	1
AMIGO1	61	47	124	86	206	6	1	30	17	127
AMIGO2	977	477	596	254	1474	340	0	57	304	300
AMIGO3	37	150	69	68	153	216	6	17	78	81
AMMECR1	96	188	53	93	240	51	2	13	224	184
AMMECR1L	832	771	382	386	1268	354	9	36	611	437
AMN	475	443	284	64	521	215	7	47	425	317
AMN1	76	161	80	740	414	21	6	9	121	172
AMOT	476	283	294	47	672	15	9	38	244	686
AMOTL1	7139	2476	1780	32	4537	525	25	102	2021	2439
AMOTL2	1288	2121	629	1	2318	491	20	160	1260	863
AMPD1	1	0	0	1	42	13	1	21	6	0
AMPD2	721	1186	373	7963	887	1055	11	62	1323	211
AMPD3	64	805	42	795	1558	2743	52	23	491	114
AMPH	135	8	138	15	96	2	2	14	2	277
AMT	211	307	356	112	498	183	11	26	125	306
AMTN	0	0	0	0	0	0	0	5	0	0
AMY1A	0	0	0	0	0	0	2	0	0	0
AMY1B	0	0	0	0	0	0	0	0	0	0
AMY1C	0	0	0	0	0	0	2	0	0	2
AMY2A	1	0	1	0	1	0	1	0	2	2
AMY2B	299	199	221	178	417	28	1	13	106	481
AMZ1	1081	1083	635	537	1531	2743	28	87	787	409
AMZ2	271	549	190	568	936	353	6	19	410	267
AMZ2P1	83	232	112	540	377	82	1	7	95	87
ANAPC1	620	527	334	307	1258	133	15	47	503	757
ANAPC10	300	181	90	79	417	71	2	12	169	181
ANAPC11	297	326	299	135	600	689	6	16	307	140
ANAPC13	409	383	184	141	789	86	3	19	362	298
ANAPC15	204	115	71	71	321	87	1	21	122	72
ANAPC16	1444	828	980	839	2565	340	23	64	509	935
ANAPC1P1	1	2	1	32	31	2	0	2	2	0
ANAPC1P4	133	159	15	62	99	17	1	2	89	45
ANAPC1P6	0	0	0	0	0	1	0	1	0	0
ANAPC2	255	548	497	307	592	1095	6	33	321	285
ANAPC4	313	513	253	262	1067	180	6	22	298	518
ANAPC5	751	1292	724	1515	1984	531	14	28	1155	1071
ANAPC7	437	710	277	239	1193	499	11	29	470	446
ANG	96	37	33	16	126	13	1	3	23	43
ANGEL1	192	687	296	156	716	803	13	46	658	365
ANGEL2	197	484	279	211	1013	108	3	25	425	587
ANGPT1	1268	556	384	463	2777	4	4	13	644	777
ANGPT2	1515	850	288	86	1611	201	2	11	2257	976
ANGPT4	119	27	38	6	42	7	5	22	21	133
ANGPTL1	729	203	671	127	889	7	0	8	61	1058
ANGPTL2	821	1450	892	49	739	466	2	52	1193	1122
ANGPTL3	41	21	6	6	83	2	1	5	22	20
ANGPTL4	5796	713	336	250	195	330	1	17	468	110
ANGPTL5	6	5	7	1	21	0	0	2	6	25
ANGPTL6	77	105	107	129	167	144	9	14	80	144
ANGPTL7	39	66	55	21	101	49	0	7	46	143
ANGPTL8	10	39	10	1	17	27	0	16	46	55
ANHX	1	0	0	1	0	0	0	23	2	0
ANK1	365	32	61	1037	178	48	3	57	76	36
ANK2	1513	534	1841	4	1064	162	14	47	170	2824
ANK3	720	1341	102	245	971	100	7	73	1623	431
ANKAR	142	211	135	114	790	23	2	27	156	430
ANKDD1A	601	221	595	1227	582	195	3	18	184	388
ANKDD1B	5	26	12	8	34	16	1	5	42	33
ANKEF1	9	19	18	25	79	6	0	19	28	46
ANKFN1	0	0	6	1	1	1	6	90	3	73
ANKFY1	941	1774	1012	886	2476	1352	35	52	1415	1845
ANKH	3020	4234	1441	851	6740	1808	84	153	2556	1560
ANKHD1	102	77	38	133	107	11	0	0	38	74
ANKHD1-EIF4EBP3	10	10	3	8	16	0	0	1	14	6
ANKIB1	1486	1605	862	662	2759	512	22	38	1317	1434
ANKK1	2	3	1	3	10	0	2	25	5	5
ANKLE1	7	1	7	16	17	28	1	21	1	3
ANKLE2	1577	1491	700	1225	1905	1461	36	64	964	771
ANKMY1	128	383	255	502	543	679	11	53	212	227
ANKMY2	271	269	138	148	703	107	6	11	179	292
ANKRA2	93	183	175	185	593	90	6	8	156	196
ANKRD1	1551	561	4	1	272	29	0	15	165	6
ANKRD10	3375	7452	3044	3569	12701	2101	106	112	5727	5092
ANKRD11	2702	2611	2239	4956	2816	3433	142	203	2399	1927
ANKRD12	4420	2093	1089	4163	5291	549	24	64	2183	2946
ANKRD13A	810	1054	448	2368	1554	448	13	38	749	849
ANKRD13B	117	153	196	15	79	79	5	32	156	186
ANKRD13C	803	563	352	322	1140	270	7	9	612	492
ANKRD13D	172	561	356	2396	754	1182	15	56	459	245
ANKRD16	51	105	142	22	177	113	2	12	62	121
ANKRD17	6412	3279	1515	2084	6117	1090	50	89	3468	3415
ANKRD18A	5	2	2	60	5	9	2	13	8	4
ANKRD18B	0	0	0	3	0	0	1	10	0	0
ANKRD18CP	11	9	23	19	64	5	0	11	17	10
ANKRD18DP	0	0	0	0	0	0	0	0	3	0
ANKRD18DP_1	0	0	0	0	0	0	0	0	0	0
ANKRD19P	34	57	25	18	73	16	2	2	53	75
ANKRD2	3	3	0	0	5	6	1	14	23	0
ANKRD20A1	5	0	0	13	2	0	2	0	3	16
ANKRD20A11P	0	0	0	10	3	2	1	7	3	1
ANKRD20A12P	0	0	1	0	0	0	0	1	0	7
ANKRD20A12P_1	0	0	1	0	0	0	0	0	0	4
ANKRD20A19P	1	0	0	0	0	0	1	3	0	0
ANKRD20A21P	0	0	0	1	3	2	4	9	0	3
ANKRD20A2P	3	4	0	0	5	2	0	1	0	2
ANKRD20A3P	4	5	0	22	9	1	0	4	2	4
ANKRD20A4-ANKRD20A20P	10	16	5	102	36	4	6	5	7	36
ANKRD20A5P	1	5	1	52	32	8	0	11	2	12
ANKRD20A8P	0	0	0	0	0	0	2	4	0	0
ANKRD20A9P	0	0	0	0	0	0	0	0	0	0
ANKRD20A9P_1	0	0	0	0	0	0	0	0	0	0
ANKRD22	0	8	6	20	263	44	3	9	14	15
ANKRD23	40	84	141	67	179	116	4	17	51	111
ANKRD24	9	24	16	17	20	87	12	36	39	34
ANKRD26	224	503	189	317	1003	57	7	70	644	722
ANKRD26P1	2	0	0	0	1	4	1	5	0	0
ANKRD26P3	0	0	0	0	0	0	2	10	1	0
ANKRD27	689	659	488	418	1190	445	6	27	466	456
ANKRD28	3043	2343	671	3094	3315	356	19	22	2061	1670
ANKRD29	48	251	327	0	158	197	3	26	236	819
ANKRD30A	0	0	0	0	0	0	3	25	0	0
ANKRD30B	0	0	6	1	0	0	2	11	0	0
ANKRD30BL	0	0	0	0	1	0	1	5	0	0
ANKRD30BP2	0	0	0	0	0	0	0	0	0	0
ANKRD30BP3	0	3	1	0	3	0	0	5	1	1
ANKRD31	2	2	10	17	12	0	0	20	4	17
ANKRD33	0	0	2	5	0	0	0	5	1	0
ANKRD33B	417	247	204	1289	189	204	5	54	273	204
ANKRD34A	31	30	66	77	88	24	0	13	43	28
ANKRD34B	0	0	0	14	1	0	2	7	0	0
ANKRD34C	80	7	19	0	32	0	0	4	1	20
ANKRD35	44	110	90	0	55	30	3	22	49	122
ANKRD36	698	1064	686	1060	4436	314	16	38	1372	1947
ANKRD36B	404	649	360	926	6805	153	5	18	450	631
ANKRD36BP1	331	456	119	215	854	77	4	0	337	399
ANKRD36BP2	1	7	1	129	228	15	4	1	8	90
ANKRD36C	755	1237	687	783	3559	210	19	21	1225	1737
ANKRD37	356	324	79	295	503	50	0	17	357	47
ANKRD39	42	54	81	61	147	120	0	4	48	47
ANKRD40	1835	1077	1022	205	2205	539	16	31	984	1095
ANKRD40CL	13	0	1	0	1	0	1	6	4	0
ANKRD42	398	252	133	154	622	133	2	26	316	219
ANKRD44	544	1577	351	4618	4325	555	30	47	1158	658
ANKRD45	6	17	3	0	4	0	0	18	12	29
ANKRD46	118	177	78	101	349	33	1	16	109	208
ANKRD49	84	107	45	99	347	33	2	7	83	129
ANKRD50	1503	2253	1571	298	4621	236	15	53	2307	2362
ANKRD52	749	1544	1027	501	1625	1870	34	123	1367	805
ANKRD53	173	214	94	41	380	73	1	23	183	160
ANKRD54	156	207	162	90	336	254	10	20	156	137
ANKRD55	0	4	0	113	18	7	0	26	40	5
ANKRD6	674	903	308	110	1697	202	5	112	644	448
ANKRD60	0	2	0	0	0	0	0	9	2	0
ANKRD61	15	60	15	32	69	32	2	3	17	54
ANKRD62	0	1	2	0	5	0	1	9	1	0
ANKRD63	0	2	0	0	8	6	5	12	1	0
ANKRD65	5	28	46	4	1	15	0	13	18	71
ANKRD66	0	1	0	0	1	2	2	16	0	0
ANKRD7	6	2	0	0	5	0	1	11	4	3
ANKRD9	132	505	200	631	331	925	3	59	326	105
ANKS1A	702	1204	1489	953	2165	1114	30	97	934	1574
ANKS1B	1041	408	568	502	1221	82	5	91	406	481
ANKS3	188	236	279	81	406	434	3	39	160	133
ANKS4B	0	0	0	0	0	0	0	1	0	0
ANKS4B_1	0	0	0	0	0	0	0	0	0	0
ANKS6	246	324	397	72	598	268	7	68	322	346
ANKUB1	0	0	1	2	1	0	0	3	1	0
ANKZF1	122	344	263	1734	646	386	14	23	232	318
ANLN	35	86	15	41	171	113	3	28	239	4
ANO1	1484	2467	1634	0	3655	665	17	213	1923	795
ANO10	478	482	390	802	813	288	10	7	487	431
ANO2	87	822	689	42	19	151	8	46	1674	1147
ANO3	7	1	56	0	75	0	2	18	13	50
ANO4	7	5	1	0	1	0	1	13	1	2
ANO4_1	0	0	0	0	0	0	0	0	0	0
ANO5	109	41	48	3	396	13	4	20	39	84
ANO6	7407	3157	1497	6281	6722	765	22	73	2917	2497
ANO7	351	360	147	68	412	144	11	43	412	187
ANO7L1	0	15	5	9	25	19	2	25	23	17
ANO8	147	408	600	106	424	959	16	46	238	230
ANO9	0	95	15	172	110	189	10	25	51	31
ANOS1	226	1334	56	6	1438	302	3	24	598	196
ANP32A	780	823	502	1603	1590	338	11	24	791	949
ANP32A-IT1	35	113	43	399	199	79	2	5	75	87
ANP32AP1	5	7	2	6	22	2	0	15	20	13
ANP32B	1861	913	879	1282	2363	665	120	34	781	1665
ANP32C	19	3	0	4	3	2	1	6	2	0
ANP32D	0	1	0	0	4	0	0	13	1	2
ANP32E	1313	572	351	606	1381	55	8	23	535	747
ANPEP	325	2242	48	15606	1608	3149	42	37	1374	364
ANTKMT	43	160	114	48	271	586	2	16	75	57
ANTXR1	14253	16573	4131	17	27021	772	79	482	9766	7586
ANTXR2	1130	1725	881	1806	5808	1207	20	39	1121	1306
ANTXRL	0	0	1	0	0	0	4	24	0	2
ANTXRLP1	0	16	0	36	17	2	0	4	7	2
ANXA1	5277	4768	944	3169	11785	1705	68	87	2974	3438
ANXA10	0	1	0	0	21	1	0	3	7	17
ANXA11	5272	3189	2128	3823	6003	3434	78	205	2046	2030
ANXA13	5	1	0	0	0	0	0	20	0	0
ANXA2	9264	9009	1651	1777	19906	7023	227	99	9510	5566
ANXA2P1	14	11	3	0	9	1	0	5	5	8
ANXA2P2	483	675	142	83	994	1249	35	7	646	304
ANXA2P3	0	0	0	0	0	0	0	1	0	0
ANXA2R	39	83	74	197	225	58	1	7	113	111
ANXA3	25	25	8	280	19	0	1	17	53	83
ANXA4	1222	1041	832	184	2887	1113	27	49	730	1030
ANXA5	5624	5120	1406	2041	8332	3331	86	65	4677	3040
ANXA6	3852	3547	3621	1943	5073	1725	37	133	2666	2064
ANXA7	1454	1384	768	1042	2862	638	11	36	1031	1065
ANXA8	0	4	0	0	17	0	0	10	0	0
ANXA8L1	0	12	0	0	4	1	1	3	0	0
ANXA9	49	69	31	55	127	45	1	13	54	82
AOAH	11	1475	45	3138	1752	835	29	70	963	359
AOC1	0	9	0	0	20	9	1	18	9	1
AOC2	68	45	17	156	27	10	0	12	61	22
AOC3	10281	3235	7367	60	7517	466	14	387	1029	3196
AOC4P	157	23	129	3	77	3	0	12	8	17
AOPEP	5249	5221	3290	276	8855	802	67	309	2537	2041
AOX1	173	101	749	1	159	57	11	14	5	1016
AOX3P-AOX2P	2	0	0	3	1	4	0	20	2	2
AP1AR	1138	276	122	129	583	195	6	14	314	241
AP1B1	740	3351	729	806	4077	5925	155	81	2973	775
AP1B1P1	0	0	0	0	0	0	1	4	0	0
AP1G1	2342	1977	844	2995	3294	590	5	21	1735	1306
AP1G2	98	978	387	1011	1041	1114	40	67	631	612
AP1G2-AS1	64	504	196	504	511	687	11	31	374	309
AP1M1	492	621	430	416	1054	856	9	48	594	379
AP1M2	0	0	0	95	1	0	2	12	0	0
AP1S1	35	251	72	53	417	347	4	17	282	138
AP1S2	349	777	140	1114	1579	301	6	15	747	499
AP1S3	38	44	9	80	69	29	1	14	44	18
AP2A1	873	1561	1380	1049	1734	1849	27	115	1348	842
AP2A2	91	292	170	77	359	329	18	10	260	283
AP2A2_1	0	95	0	0	109	190	0	6	87	2
AP2A2_2	2	116	54	0	82	413	1	0	129	3
AP2B1	2232	3037	1050	2869	4266	1066	21	25	2682	2462
AP2M1	2321	2952	1731	1888	4037	3207	53	102	2751	1703
AP2S1	340	582	302	284	861	1106	9	34	684	259
AP3B1	995	1463	464	1164	2423	371	16	27	1531	1139
AP3B2	2	1	8	5	5	0	1	21	1	16
AP3D1	1830	2175	1675	1095	2486	4643	105	119	1888	1135
AP3M1	1136	834	370	685	1862	149	6	9	840	778
AP3M2	152	514	171	544	617	106	1	9	520	342
AP3S1	749	886	319	471	1907	82	1	24	575	692
AP3S2	10	22	4	30	31	13	1	1	10	9
AP4B1	142	345	152	443	528	132	5	13	224	283
AP4E1	322	420	188	276	903	124	10	19	437	464
AP4M1	318	348	312	90	604	298	8	25	313	257
AP4S1	265	390	234	208	553	227	9	22	237	272
AP5B1	228	684	496	2159	1016	4866	22	61	461	347
AP5M1	266	657	303	273	1285	69	4	8	559	663
AP5S1	42	234	164	77	326	201	6	16	265	150
AP5Z1	242	728	567	1250	689	2116	24	69	453	282
APAF1	403	858	266	1865	1491	342	15	37	828	563
APBA1	83	113	146	0	188	301	2	26	62	46
APBA1_1	0	5	1	0	1	3	0	1	10	2
APBA2	0	32	1	29	2	4	0	0	0	3
APBA2_1	0	0	0	3	0	0	0	1	0	1
APBA2_2	0	0	1	3	0	0	0	0	6	0
APBA3	46	230	128	198	465	479	7	24	187	103
APBB1	1020	347	514	288	893	205	6	43	219	332
APBB1IP	34	712	63	2239	1417	959	50	24	692	225
APBB2	2368	2971	1158	70	4461	260	12	93	3265	2945
APBB3	378	721	270	1171	511	590	7	24	538	209
APC	1352	1582	786	792	3670	362	16	56	1720	1779
APC2	49	172	119	93	149	293	10	48	99	63
APCDD1	40	170	309	68	59	90	6	53	23	329
APCDD1L	211	524	97	25	67	76	2	34	693	30
APCS	0	0	0	0	0	0	0	11	0	0
APEH	331	672	448	339	1003	1025	31	45	474	270
APELA	0	0	0	0	0	0	0	2	0	0
APEX1	1269	876	504	355	1186	432	9	12	896	623
APEX2	96	276	95	80	360	306	6	24	327	122
APH1A	359	1122	375	529	1795	1182	14	47	997	575
APH1B	79	339	216	194	969	179	2	12	251	389
API5	1668	1284	635	616	2814	212	4	15	980	1369
APIP	177	194	133	81	349	104	2	2	233	170
APLF	375	165	107	286	522	44	0	8	181	317
APLN	726	220	46	0	121	1693	0	17	698	9
APLNR	5	2142	206	0	500	178	3	17	1714	660
APLP1	89	52	21	5	114	70	0	35	255	31
APLP2	10766	10113	3886	12600	17104	12831	294	319	10208	4206
APMAP	355	1397	324	1459	1757	1239	23	25	1155	566
APOA1	5	0	5	3	1	0	1	8	6	0
APOA2	6	8	0	88	9	17	0	7	28	2
APOA4	0	0	0	0	0	0	1	2	1	0
APOA5	0	0	0	0	1	0	0	14	0	0
APOB	265	94	64	0	957	1	3	35	18	40
APOBEC1	0	0	0	0	0	0	0	14	0	0
APOBEC2	11	35	27	18	50	2	0	4	2	19
APOBEC3A	2	13	0	449	0	65	0	0	27	48
APOBEC3A_B	0	2	0	42	0	0	0	0	0	2
APOBEC3B	2	13	1	31	12	19	0	7	24	2
APOBEC3C	57	326	86	339	616	289	5	31	309	209
APOBEC3D	11	119	26	200	147	85	1	13	125	104
APOBEC3F	32	156	75	233	353	129	4	45	158	196
APOBEC3G	15	256	24	744	591	208	5	20	186	166
APOBEC3H	4	33	8	22	48	13	1	19	7	8
APOBEC4	1	14	0	15	5	0	0	2	14	9
APOBR	12	350	11	1947	636	2696	96	37	430	65
APOC1	0	521	10	1	7270	8285	183	34	269	27
APOC1P1	0	3	0	0	7	14	1	2	0	0
APOC2	0	0	0	0	0	0	0	0	0	0
APOC3	1	0	0	1	1	0	0	3	0	0
APOC4	0	0	0	0	0	0	0	0	0	0
APOC4-APOC2	0	4	0	0	1	0	0	5	0	0
APOD	1049	109	741	18	21	167	3	9	632	4523
APOE	37	10378	562	3	33954	151820	3369	191	6270	561
APOF	2	1	0	15	2	0	0	7	0	0
APOH	0	0	0	0	0	0	0	9	0	0
APOL1	264	1563	253	160	1297	1480	33	291	1671	855
APOL2	612	771	439	525	1132	1342	21	32	807	668
APOL3	161	636	450	643	817	369	8	42	647	1609
APOL4	0	164	6	2	102	53	3	15	199	82
APOL5	0	3	0	0	0	0	0	0	4	0
APOL5_1	0	2	0	0	0	0	0	0	0	0
APOL6	274	1701	482	1317	2875	1365	40	36	1277	2479
APOLD1	20853	1297	1401	64	1691	393	9	15	1697	2174
APOM	0	0	0	1	0	0	0	0	0	0
APOM_1	0	0	0	1	0	0	0	0	0	0
APOM_2	0	0	0	0	0	0	0	0	0	0
APOM_3	0	0	0	0	0	0	0	0	0	0
APOM_4	1	0	0	0	2	3	0	0	0	0
APOM_5	0	0	0	0	0	0	0	0	0	0
APOM_6	0	0	0	0	0	0	0	0	0	0
APOO	21	32	10	26	95	36	2	5	53	32
APOOL	843	390	259	110	999	24	2	22	299	584
APOOP5	0	0	0	0	0	0	0	2	0	0
APP	9545	9401	5785	3463	11157	4349	188	340	10012	9648
APPBP2	518	807	487	278	1705	217	11	12	869	1035
APPBP2-DT	2	1	2	3	4	17	0	3	5	1
APPL1	1255	1142	509	694	2339	222	4	34	861	1293
APPL2	558	1215	706	1725	2667	748	38	49	1070	899
APRT	176	316	196	227	591	698	2	4	357	195
APTX	358	321	174	233	528	104	3	21	217	194
AQP1	6019	9142	2800	21	10864	1264	37	403	6850	9772
AQP10	0	4	0	133	0	0	1	10	4	3
AQP11	17	23	5	9	28	2	0	0	22	46
AQP12A	0	0	0	0	1	0	0	3	4	0
AQP12B	0	2	0	0	0	8	1	17	1	0
AQP2	0	6	0	0	0	0	0	29	1	0
AQP3	43	80	5	152	96	53	0	7	46	20
AQP4	0	0	0	0	0	0	3	7	1	0
AQP5	0	0	0	0	0	2	1	9	2	1
AQP6	1	0	0	1	3	16	0	18	5	1
AQP7	6	9	69	1	12	0	2	16	12	250
AQP7P1	17	30	36	0	100	26	11	22	95	54
AQP7P3	0	2	0	0	3	0	0	0	3	1
AQP8	5	0	0	1	0	3	1	9	0	0
AQP9	55	320	1	11183	1247	918	5	7	234	142
AQR	916	1044	465	620	2192	179	13	38	970	1135
AR	664	205	636	74	1880	28	14	107	199	747
ARAF	638	839	550	679	1184	736	9	60	687	445
ARAP1	506	3825	1220	13227	4534	11377	240	160	2020	1266
ARAP2	98	610	45	2245	1777	415	9	48	854	560
ARAP3	289	920	772	1474	331	462	17	60	1383	1162
ARC	989	49	8	13	18	11	2	11	57	5
ARCN1	3559	2492	1188	1020	3748	661	21	31	2452	1672
AREG	65	249	24	977	335	26	1	14	573	21
AREL1	616	962	400	2414	1406	537	9	38	689	503
ARF1	4316	3612	1733	9589	6612	3936	66	149	3485	1987
ARF3	3399	2377	1257	2588	3621	1520	27	66	2144	1662
ARF4	1829	2921	628	1531	2955	410	10	5	3016	1015
ARF5	482	864	422	876	1464	662	19	34	791	425
ARF6	2487	2257	731	2221	3460	3099	40	72	2359	1196
ARFGAP1	669	1270	831	507	1278	2631	39	103	935	531
ARFGAP2	769	904	876	508	1439	1300	16	63	499	592
ARFGAP3	2924	1126	422	1231	1631	312	10	28	864	503
ARFGEF1	1716	1709	1014	2199	3936	755	25	65	2074	2145
ARFGEF2	2183	2085	1127	1209	4002	1203	30	64	1758	1849
ARFGEF3	25	24	48	1	56	38	11	44	54	253
ARFIP1	293	755	281	591	1277	170	9	16	644	592
ARFIP2	338	418	221	244	578	336	8	34	354	210
ARFRP1	370	538	526	244	627	876	10	60	354	335
ARG1	15	4	7	283	24	1	0	2	5	42
ARG2	361	308	126	354	690	144	8	13	294	278
ARGFX	0	0	0	0	0	0	0	21	1	1
ARGFXP2	5	30	15	51	38	24	2	13	24	14
ARGLU1	2837	3126	2188	2085	5168	1061	62	106	2944	3276
ARHGAP1	3927	3920	3175	535	4170	1643	14	239	1992	1866
ARHGAP10	1740	972	1825	405	3023	690	20	37	564	1197
ARHGAP11A	0	8	0	0	1	0	0	0	0	1
ARHGAP11A-SCG5	0	0	0	0	0	0	0	0	0	0
ARHGAP11A-SCG5_1	0	0	0	0	0	0	0	0	0	0
ARHGAP11A-SCG5_2	0	0	0	0	0	0	0	0	0	0
ARHGAP11A-SCG5_3	0	0	0	0	0	0	0	0	0	0
ARHGAP11A_1	0	0	0	0	1	1	0	0	0	1
ARHGAP11A_2	0	0	0	5	14	0	0	4	2	1
ARHGAP11A_3	0	1	0	0	0	0	0	0	0	0
ARHGAP11B	0	0	0	0	1	1	0	0	0	0
ARHGAP11B_1	0	0	0	0	0	0	0	0	0	0
ARHGAP11B_2	4	34	3	22	45	5	0	0	31	8
ARHGAP11B_3	0	0	0	0	0	0	0	0	0	0
ARHGAP12	490	753	409	606	1579	140	17	14	598	1061
ARHGAP15	41	367	156	1827	856	119	19	10	274	433
ARHGAP17	265	343	70	185	109	117	1	0	269	265
ARHGAP17_1	0	0	1	1	0	0	0	0	0	0
ARHGAP18	86	2130	249	2492	2828	845	20	28	2526	790
ARHGAP19	19	147	46	287	239	57	1	3	167	178
ARHGAP19-SLIT1	0	0	0	0	0	0	1	5	0	0
ARHGAP20	21	84	173	5	113	39	2	25	255	477
ARHGAP21	3741	2709	1453	1962	5029	741	48	238	2531	2844
ARHGAP22	428	761	137	64	933	1433	31	55	521	232
ARHGAP23	522	258	147	0	160	44	2	3	341	75
ARHGAP23_1	170	355	92	1	168	53	1	20	211	174
ARHGAP24	912	1404	312	215	2098	347	12	61	1368	498
ARHGAP25	8	550	67	2735	978	1138	31	28	685	275
ARHGAP26	2624	2234	716	16997	2852	2938	50	87	1305	1582
ARHGAP27	2	4	17	146	4	3	0	0	2	0
ARHGAP27P1	100	553	282	390	387	819	14	32	340	196
ARHGAP27P2	5	16	0	13	5	10	2	0	7	3
ARHGAP27_1	4	36	24	67	58	97	0	4	44	2
ARHGAP27_2	0	2	2	1	0	2	0	0	0	0
ARHGAP28	3	44	546	0	77	1	0	15	202	356
ARHGAP29	2730	2196	1055	3	2050	151	6	27	4329	3033
ARHGAP30	37	1290	87	2879	2016	3540	76	38	902	334
ARHGAP31	508	2432	671	418	2236	1421	44	52	3486	3056
ARHGAP32	264	388	279	421	552	124	4	30	289	571
ARHGAP33	177	144	253	43	264	220	3	54	84	99
ARHGAP35	3179	2292	2409	736	3764	1544	31	128	1880	2113
ARHGAP36	0	0	0	0	1	0	7	7	0	0
ARHGAP39	32	124	91	2	80	124	7	31	130	67
ARHGAP4	34	1541	291	2481	1345	5914	96	50	1335	343
ARHGAP40	0	0	0	0	0	4	1	10	0	0
ARHGAP42	826	635	488	33	1046	105	8	33	427	673
ARHGAP44	160	283	249	14	564	86	0	54	193	202
ARHGAP45	52	1182	230	8164	1948	4648	65	102	952	341
ARHGAP5	7730	1857	2116	1115	6491	233	9	51	1699	3422
ARHGAP6	316	213	682	1160	932	132	2	28	164	579
ARHGAP8	0	1	0	0	0	1	0	0	1	0
ARHGAP9	12	649	66	2636	854	886	18	42	496	166
ARHGDIA	3161	3617	1599	4548	4834	7692	94	192	3620	1407
ARHGDIB	372	3009	389	9171	5711	1453	71	48	4191	1684
ARHGDIG	1	4	0	0	0	1	0	8	23	1
ARHGEF1	413	1814	1102	4899	1665	5128	105	126	1558	778
ARHGEF10	0	0	0	0	0	0	0	0	0	0
ARHGEF10L	3271	1593	2407	181	3880	4944	75	266	961	813
ARHGEF10_1	223	202	38	2	723	18	0	10	163	94
ARHGEF11	1087	1769	1206	450	2756	3905	82	132	1336	1123
ARHGEF12	9324	4510	3389	3207	7413	1088	54	88	5292	5550
ARHGEF15	126	755	468	1	112	275	10	49	1114	892
ARHGEF16	11	11	21	0	9	54	2	20	2	12
ARHGEF17	5852	4355	6579	17	7492	1758	41	476	2739	2076
ARHGEF18	342	866	517	1677	1251	2677	56	75	691	396
ARHGEF19	10	58	77	32	70	117	4	19	58	52
ARHGEF2	2636	2710	1406	4292	4262	3468	101	148	2247	1429
ARHGEF25	2102	939	1501	2	1562	101	3	82	491	721
ARHGEF26	8	2	16	0	26	2	0	0	2	6
ARHGEF26_1	2	9	8	0	64	2	0	0	6	3
ARHGEF28	85	357	207	25	1014	99	7	31	956	692
ARHGEF3	86	677	332	1250	1041	265	5	20	718	970
ARHGEF33	8	25	23	3	72	6	2	11	40	57
ARHGEF34P	0	2	0	0	0	0	0	0	0	0
ARHGEF34P_1	0	7	0	0	4	3	0	0	2	7
ARHGEF35	0	2	10	4	0	1	0	0	6	6
ARHGEF35-AS1_1	0	0	0	0	0	2	0	0	0	2
ARHGEF35_1	1	12	4	1	5	1	0	1	0	2
ARHGEF37	275	129	423	1	331	53	1	36	191	368
ARHGEF38	1	2	0	3	3	0	1	17	8	8
ARHGEF39	2719	426	404	228	1128	267	6	45	232	213
ARHGEF4	2395	1444	1489	829	2221	510	18	89	902	1217
ARHGEF40	760	1700	1107	848	1756	2626	49	113	837	906
ARHGEF5	0	2	6	5	3	4	0	0	4	12
ARHGEF5_1	2	12	3	4	9	15	0	3	2	15
ARHGEF6	2614	1354	662	994	3325	319	19	26	1199	1658
ARHGEF7	5077	2989	1661	2357	4788	922	35	142	3113	2062
ARHGEF9	1748	972	666	251	2354	163	6	69	647	587
ARID1A	2727	2682	1364	2188	3439	2355	61	119	2588	1956
ARID1B	2412	2132	1571	1754	4666	1429	40	117	2091	2127
ARID2	1750	1096	527	1522	2655	180	3	16	1153	1206
ARID3A	42	281	82	968	228	1014	15	30	201	135
ARID3B	399	231	130	2177	347	169	4	37	171	119
ARID3C	2	10	2	3	7	1	4	30	8	3
ARID4A	741	717	373	2056	1730	250	17	23	764	1000
ARID4B	2685	1292	680	3788	2717	572	17	39	1345	1439
ARID5A	7336	2489	2181	5654	4748	1510	33	111	1852	774
ARID5B	17530	6062	3764	1825	15739	764	19	81	3906	4217
ARIH1	5904	2368	1372	4729	4185	1012	51	59	2667	2030
ARIH2	2152	1636	994	1831	2418	912	31	66	1074	1040
ARL1	1294	863	386	85	2073	108	2	15	842	1007
ARL10	464	641	566	170	991	285	8	31	579	667
ARL11	4	109	10	442	232	251	7	10	43	27
ARL13A	8	7	5	2	34	3	1	11	15	16
ARL13B	647	310	104	87	599	76	5	12	268	281
ARL14	0	0	0	0	0	0	0	0	1	0
ARL14EP	264	290	108	138	821	38	9	16	227	360
ARL14EPL	0	0	0	0	0	1	0	0	0	0
ARL15	80	726	123	525	730	96	3	9	1076	559
ARL16	154	172	170	99	298	106	9	15	154	135
ARL17A	10	63	1	29	77	7	0	0	13	17
ARL17A_1	54	8	37	22	7	4	1	2	59	36
ARL17B	2	180	32	84	279	28	0	11	69	83
ARL2	334	216	176	35	603	172	0	17	235	187
ARL2-SNX15	1	0	0	0	0	0	0	0	1	0
ARL2BP	408	641	271	168	1208	214	3	11	600	547
ARL3	321	208	131	136	586	69	2	20	175	263
ARL4A	194	309	102	414	398	50	5	16	312	1002
ARL4C	179	4228	110	3368	2709	2452	61	28	3101	292
ARL4D	54	45	64	42	79	65	0	10	66	45
ARL5A	1346	1119	562	446	2509	396	4	34	983	1105
ARL5B	4335	888	238	791	1244	134	3	25	2019	552
ARL5C	1	2	2	1	0	1	4	1	0	3
ARL6	92	108	59	24	250	15	2	14	67	151
ARL6IP1	1197	1765	521	1614	3148	646	37	17	1612	2278
ARL6IP4	1418	901	1027	349	2184	1709	51	101	687	674
ARL6IP5	2197	1934	627	2990	5416	648	14	30	1681	1389
ARL6IP6	104	236	102	201	462	198	6	15	207	202
ARL8A	501	592	245	1698	1200	1168	20	32	527	264
ARL8B	1533	1117	523	1140	2499	614	5	18	1104	886
ARL9	3	0	1	1	22	1	0	6	19	3
ARMC1	341	400	294	106	800	86	1	15	308	445
ARMC10	295	361	149	68	674	263	1	11	149	220
ARMC10_1	11	0	1	2	10	17	0	0	1	8
ARMC12	6	7	7	11	36	5	0	7	7	30
ARMC2	87	202	99	62	497	52	7	25	123	170
ARMC3	0	2	0	281	0	0	1	5	4	3
ARMC5	178	371	324	258	423	510	19	46	389	225
ARMC6	150	232	154	70	362	435	6	18	241	112
ARMC7	36	139	71	129	205	181	5	21	102	111
ARMC8	1051	841	527	1108	1561	220	5	6	625	756
ARMC9	765	1122	375	31	1245	547	31	92	1221	248
ARMCX1	596	337	335	32	992	174	7	13	283	372
ARMCX2	339	541	399	70	929	195	2	15	646	358
ARMCX3	1649	1453	579	2285	2171	407	17	20	1525	1187
ARMCX4	511	582	509	45	704	184	9	44	347	685
ARMCX5	85	114	42	19	287	49	4	7	67	140
ARMCX6	82	168	76	165	282	124	0	6	153	120
ARMH1	3	16	2	55	19	58	0	10	15	11
ARMH2	0	0	0	4	0	0	0	9	1	0
ARMH3	564	755	469	430	1345	606	19	50	538	664
ARMH4	333	309	159	2	626	9	2	40	284	640
ARMS2	1	2	0	0	4	0	0	6	1	0
ARMT1	105	231	87	102	603	37	6	3	164	167
ARNT	1487	1253	736	1059	2495	485	17	28	1106	1208
ARNT2	622	74	403	0	894	105	7	31	17	156
ARNTL	534	404	157	1297	929	156	11	18	367	86
ARNTL2	650	699	68	31	907	152	4	24	703	191
ARPC1A	929	952	697	556	1888	394	8	48	782	768
ARPC1B	607	3387	523	5555	5053	4916	68	103	3404	1153
ARPC2	2387	3969	899	8971	7829	1446	36	46	4312	1794
ARPC3	745	1604	312	2539	3317	627	12	17	1659	848
ARPC4	1035	1500	554	1765	2047	1759	23	52	1251	617
ARPC4-TTLL3	3	13	8	28	17	18	0	1	35	8
ARPC5	1172	3030	726	7247	4633	1504	58	52	2670	1588
ARPC5L	633	383	147	443	475	338	6	39	494	166
ARPIN	496	1160	426	26	1313	448	51	53	842	918
ARPIN-AP3S2	0	0	0	0	0	0	0	0	0	0
ARPP19	4577	2636	1548	2153	5368	397	21	39	2269	2784
ARPP21	2	10	0	1	103	10	8	35	18	1
ARR3	3	17	18	3	25	9	1	2	8	22
ARRB1	65	1477	646	1243	1565	2633	46	59	2064	1340
ARRB2	141	2096	196	9316	2450	2971	80	50	1224	405
ARRDC1	65	430	254	521	583	851	24	54	346	196
ARRDC2	422	584	727	3855	1840	2362	82	58	400	975
ARRDC3	7135	3121	652	9600	3867	252	14	25	3771	3122
ARRDC4	958	1079	327	151	1951	1099	19	7	1076	928
ARRDC5	2	68	10	104	65	47	10	10	26	3
ARSA	174	852	372	614	943	1635	28	69	519	252
ARSB	704	2127	524	192	2176	973	22	53	1719	364
ARSD	145	659	192	111	796	360	18	7	486	327
ARSF	0	1	0	0	0	0	0	2	1	0
ARSG	285	764	289	2029	915	337	14	46	740	318
ARSH	0	0	0	0	0	0	1	14	0	0
ARSI	21	35	13	1	19	5	0	10	13	18
ARSJ	1093	529	148	5	1515	81	4	31	387	134
ARSK	76	89	68	45	255	26	0	12	89	87
ARSL	1	26	2	0	6	6	0	10	6	4
ART1	17	4	4	11	2	3	1	5	30	9
ART3	12	0	4	0	6	0	0	11	5	9
ART4	26	494	239	2	305	28	1	20	143	428
ART5	0	2	5	0	1	0	0	6	2	6
ARTN	53	14	59	0	0	0	0	6	5	11
ARV1	77	118	58	9	271	25	2	2	164	116
ARVCF	953	466	1113	27	1126	592	7	124	458	348
ARX	0	0	0	0	1	0	5	10	1	0
AS-PTPRE	56	232	43	1221	112	174	2	9	148	99
AS3MT	1	4	9	0	0	14	1	1	10	0
ASAH1	1269	4894	602	10219	7345	2359	67	32	3411	1490
ASAH2	11	9	4	4	58	3	0	13	11	13
ASAH2B	48	21	12	33	81	0	0	0	37	38
ASAP1	1717	2824	1112	5095	3569	2019	43	61	3419	3118
ASAP1-IT1	82	92	32	148	155	42	0	1	102	112
ASAP2	2679	2362	1184	1375	3164	603	12	119	2103	1712
ASAP3	0	0	0	0	0	0	0	0	0	0
ASAP3_1	24	50	45	3	69	25	2	2	33	175
ASB1	778	763	588	181	1147	496	17	49	429	330
ASB10	0	0	0	0	0	0	6	11	0	0
ASB11	4	2	0	1	7	4	2	11	3	14
ASB12	7	2	0	0	2	1	0	2	0	3
ASB13	72	163	205	12	403	395	14	21	135	235
ASB14	111	94	58	75	269	27	5	6	122	180
ASB15	11	0	1	0	1	0	1	14	0	2
ASB16	39	81	129	82	165	86	7	35	72	71
ASB17	0	0	1	0	0	0	0	0	1	1
ASB18	1	0	1	0	0	1	1	5	1	0
ASB2	44	10	68	1	48	3	0	0	3	18
ASB2_1	0	0	2	0	0	0	0	0	0	0
ASB3	14	14	13	33	31	16	0	1	10	19
ASB4	8	0	0	0	0	0	0	4	0	1
ASB5	1	0	1	2	3	0	0	7	0	0
ASB6	759	488	350	639	807	618	14	43	407	250
ASB7	115	268	153	230	516	172	11	10	265	311
ASB8	281	363	248	459	813	130	7	9	187	321
ASB9	3	18	14	3	33	12	0	0	40	25
ASB9P1	5	13	4	10	20	9	0	0	14	14
ASCC1	249	411	343	635	1058	207	24	24	308	491
ASCC2	501	775	335	862	1262	703	19	39	751	468
ASCC3	1684	1988	664	745	3461	361	12	63	2507	1366
ASCL1	0	0	0	0	0	1	4	15	0	2
ASCL2	0	15	1	61	53	74	2	5	18	9
ASCL3	0	0	1	0	3	0	0	0	1	2
ASCL4	0	0	0	0	0	0	0	5	0	0
ASCL5	0	0	5	12	2	0	0	14	0	0
ASDURF	0	0	0	0	0	0	0	0	0	0
ASF1A	154	242	117	195	570	42	2	24	193	252
ASF1B	0	0	0	6	4	0	0	0	7	0
ASF1B_1	0	0	0	0	0	0	0	0	0	0
ASGR1	0	52	13	46	55	110	2	13	77	8
ASGR2	1	26	0	84	27	48	0	19	21	4
ASH1L	7483	4012	3049	3701	8430	914	35	92	3257	5293
ASH2L	564	590	346	442	966	242	5	24	494	560
ASIC1	2	21	26	4	39	27	0	39	20	65
ASIC2	20	2	1	0	1	4	4	17	5	0
ASIC3	7	41	16	8	28	62	4	17	22	11
ASIC4	1	2	2	2	2	4	4	10	7	3
ASIC5	0	0	0	0	0	0	0	1	0	0
ASIC5_1	0	0	0	0	0	0	0	0	0	0
ASIP	12	3	3	12	10	34	2	19	1	4
ASL	202	380	194	287	500	499	5	26	287	171
ASMT	0	0	0	0	0	0	0	0	0	0
ASMTL	0	0	0	0	0	0	0	0	0	0
ASMTL-AS1_1	16	31	22	10	34	25	0	3	59	9
ASMTL_1	174	62	133	83	182	177	1	4	115	55
ASMT_1	0	0	0	0	1	0	0	0	1	4
ASNS	66	10	21	26	41	14	2	5	10	14
ASNSD1	322	262	158	151	671	86	7	8	210	221
ASNSP1	0	0	0	0	0	0	1	1	0	0
ASPA	5	8	35	0	21	0	8	10	5	252
ASPDH	9	27	24	15	27	34	5	8	14	14
ASPG	0	1	44	1	1	6	3	26	1	7
ASPH	3229	5150	1724	3111	7350	1799	74	99	4417	4508
ASPHD1	12	103	30	27	54	107	6	11	64	48
ASPHD2	5	38	6	36	75	64	0	14	57	31
ASPM	3	45	3	37	277	80	2	28	273	14
ASPN	1751	1682	277	8	3897	27	0	10	522	532
ASPRV1	236	381	89	4322	330	52	6	29	480	242
ASPSCR1	140	311	252	95	291	779	15	39	174	107
ASRGL1	30	88	44	59	58	105	3	21	150	44
ASS1	239	346	129	2	528	50	4	38	333	365
ASTE1	90	201	123	119	523	67	3	14	174	166
ASTL	21	23	7	434	20	17	0	15	69	8
ASTN1	1	1	1	0	0	0	3	24	2	1
ASTN2	299	65	113	13	1368	157	3	40	46	149
ASXL1	3591	2113	1633	1219	2489	1348	22	82	1850	1640
ASXL2	980	1601	478	1080	2698	669	28	60	1740	1340
ASXL3	296	4	174	22	98	2	4	36	21	105
ASZ1	0	0	0	0	0	0	0	0	0	5
ATAD1	637	571	266	236	1149	44	0	12	384	545
ATAD1_1	2	0	52	8	4	8	0	0	39	45
ATAD2	681	526	210	329	1128	71	23	16	472	310
ATAD2B	1644	1262	701	1575	2791	590	20	90	1188	1378
ATAD3A	246	275	142	71	252	622	10	27	203	79
ATAD3B	608	469	398	288	618	985	21	16	395	182
ATAD3C	1	13	8	0	7	19	5	22	47	18
ATAD5	33	113	28	109	292	43	5	16	169	175
ATAT1	0	0	0	0	0	0	0	0	0	0
ATAT1_1	0	0	0	0	0	0	0	0	0	0
ATAT1_2	0	1	0	0	0	0	0	0	0	0
ATAT1_3	0	0	0	0	0	0	0	0	0	0
ATAT1_4	0	0	0	0	0	0	0	0	0	0
ATAT1_5	0	0	0	0	0	0	0	0	0	0
ATAT1_6	0	0	0	0	0	0	0	0	0	0
ATCAY	9	1	8	0	4	0	1	26	14	3
ATE1	562	636	350	752	1189	200	7	10	611	631
ATE1-AS1	25	13	3	11	51	13	5	8	8	21
ATF1	386	275	169	182	609	109	2	13	268	343
ATF2	1357	930	453	1031	2533	165	8	24	998	1187
ATF3	13969	4550	3424	952	10652	1095	14	226	3431	1175
ATF4	9690	3265	2592	2852	6847	2487	51	157	2987	2164
ATF5	257	333	156	80	821	1885	16	44	375	269
ATF6	2835	1576	693	985	3101	430	20	33	1530	1358
ATF6B	0	0	0	0	12	2	0	0	2	0
ATF6B_1	8	6	6	121	344	35	0	6	123	59
ATF6B_2	0	66	0	24	45	11	0	0	2	0
ATF6B_3	0	3	3	29	99	7	1	2	0	9
ATF7	1214	1214	666	251	1847	208	18	38	1086	1253
ATF7-NPFF	0	0	0	0	0	0	0	0	0	0
ATF7IP	1093	2917	1519	3144	5186	781	37	58	2700	3720
ATF7IP2	306	298	43	271	476	22	1	8	224	146
ATG10	85	120	58	53	253	31	2	20	85	156
ATG101	658	413	188	109	544	663	4	31	367	123
ATG12	646	569	232	716	1293	126	3	10	510	631
ATG13	730	1123	750	702	1579	767	12	61	804	738
ATG14	712	485	419	265	1398	284	7	40	449	559
ATG16L1	0	0	0	0	0	0	0	0	0	1
ATG16L1_1	59	50	80	111	211	16	0	2	73	44
ATG16L2	1186	1403	639	6531	1635	3204	94	73	1242	743
ATG2A	322	645	706	16318	555	1140	20	64	518	293
ATG2B	1226	1421	764	1063	2537	400	14	51	1335	1523
ATG3	464	698	284	1451	1327	584	6	32	857	408
ATG4A	111	178	49	72	235	37	2	2	210	109
ATG4B	638	869	659	671	921	1440	20	62	544	523
ATG4C	99	244	63	98	566	54	0	7	204	279
ATG4D	193	183	142	322	334	286	12	15	104	85
ATG5	388	462	234	285	1024	138	1	8	399	442
ATG7	1515	2132	927	1753	3225	1845	72	54	1666	1169
ATG9A	355	733	417	2013	767	706	16	44	645	356
ATG9B	84	225	44	30	34	63	4	26	462	135
ATIC	543	488	280	123	790	309	8	11	458	297
ATL1	292	132	129	139	535	7	1	9	126	199
ATL2	1098	490	526	701	1060	95	5	20	351	686
ATL3	8405	3899	3139	799	9142	747	34	61	3095	4008
ATM	1432	3863	1089	6521	8485	697	55	80	3443	3126
ATMIN	539	609	409	236	1524	329	6	16	775	657
ATN1	5975	3292	3852	410	4425	2252	97	261	2848	3041
ATOH1	0	0	0	0	0	0	0	33	0	0
ATOH7	0	1	2	0	1	0	0	11	0	1
ATOH8	426	110	1419	0	1325	92	10	96	372	1058
ATOX1	216	368	146	103	630	394	2	2	313	176
ATP10A	3915	1917	890	330	3176	501	17	245	1161	427
ATP10A-DT	0	0	0	0	1	0	0	10	0	0
ATP10B	0	8	1	4	29	12	6	27	0	4
ATP10D	643	1673	554	396	3547	327	21	30	1266	809
ATP11A	482	1562	747	1909	1694	2818	39	56	1773	1269
ATP11B	1433	1791	474	5555	3828	394	17	57	1526	1639
ATP11C	980	1307	530	476	2019	561	19	26	1525	1284
ATP12A	1	1	1	0	0	0	4	17	0	1
ATP13A1	490	838	567	400	982	2193	35	49	685	410
ATP13A2	165	851	303	323	853	2552	14	54	1001	287
ATP13A3	10222	6810	1121	11153	7810	3039	39	49	3707	1696
ATP13A4	2	5	1	74	15	3	5	31	2	12
ATP13A5	0	0	0	5	0	0	1	14	0	0
ATP1A1	20605	5666	2149	4537	8103	5075	82	133	6130	4205
ATP1A2	2777	208	2928	0	775	3	3	82	36	986
ATP1A3	1	2	2	56	10	16	9	6	3	0
ATP1A4	7	1	7	0	1	0	3	27	1	5
ATP1B1	144	606	26	64	808	765	5	11	577	153
ATP1B2	17	180	287	18	57	7	2	24	17	222
ATP1B3	2836	2750	522	2294	2380	686	28	30	3678	539
ATP1B4	0	0	0	1	1	1	1	3	0	1
ATP23	1	0	0	0	6	0	0	0	0	2
ATP23_1	1	0	0	0	0	0	0	0	0	0
ATP2A1	21	22	19	17	22	27	5	30	59	41
ATP2A2	10002	7766	4540	1408	8075	5645	86	210	4929	3365
ATP2A3	135	1213	441	7831	706	1861	46	115	533	363
ATP2B1	812	2931	414	9543	3045	673	13	14	2286	1243
ATP2B2	16	12	2	0	17	16	4	35	8	17
ATP2B3	55	11	11	1	3	4	7	46	26	4
ATP2B4	16438	7738	4811	2401	8578	2205	92	158	6169	5709
ATP2C1	932	1625	661	1218	3109	577	17	37	1401	1185
ATP2C2	26	36	34	124	47	27	2	23	51	24
ATP4A	0	0	0	0	1	0	1	30	4	7
ATP4B	1	0	0	0	0	0	0	1	0	0
ATP4B_1	0	0	0	0	0	0	0	2	1	0
ATP5F1A	2372	2504	1858	1097	4494	1591	30	66	1982	1937
ATP5F1B	3450	2777	2052	1744	5104	1821	30	62	2598	1949
ATP5F1C	870	972	479	425	2196	191	4	11	877	680
ATP5F1D	401	418	705	268	685	993	6	32	379	254
ATP5F1E	35	70	6	6714	86	5	0	15	220	89
ATP5IF1	0	0	0	0	0	0	0	0	0	0
ATP5IF1_1	2	2	0	2	481	127	0	1	252	2
ATP5MC1	156	174	117	43	332	191	2	18	153	92
ATP5MC2	1045	1222	818	581	2132	708	7	41	945	761
ATP5MC3	523	659	456	304	1523	367	4	9	368	403
ATP5ME	545	467	242	224	1007	200	6	15	314	317
ATP5MF	105	157	44	72	408	47	4	7	173	103
ATP5MF-PTCD1	0	0	0	0	0	0	0	0	0	0
ATP5MG	995	692	777	758	2002	413	9	37	683	663
ATP5MGL	8	13	5	11	35	7	0	2	10	6
ATP5MJ	208	247	121	263	616	50	0	13	211	181
ATP5MK	550	400	230	163	978	45	0	2	332	313
ATP5PB	783	791	464	436	1877	149	8	12	656	729
ATP5PD	481	589	425	269	1147	339	14	18	473	495
ATP5PF	482	364	243	196	1170	148	9	11	431	320
ATP5PO	858	684	550	295	1561	148	3	5	443	616
ATP6AP1	639	1828	340	2079	2377	3106	46	75	1369	551
ATP6AP1L	103	131	41	14	359	25	4	17	69	113
ATP6AP2	1573	2058	500	1105	3983	771	33	13	1594	940
ATP6V0A1	1477	1990	599	1996	2887	2937	84	80	1085	704
ATP6V0A2	652	552	247	273	824	267	3	37	450	311
ATP6V0A4	0	0	0	0	0	0	4	13	1	0
ATP6V0B	286	800	204	2794	1554	1948	14	32	645	170
ATP6V0C	1018	1787	378	3839	2858	3330	37	31	1490	504
ATP6V0CP3	0	1	6	0	0	0	0	3	0	1
ATP6V0D1	432	1010	352	2809	1654	1629	9	57	988	305
ATP6V0D2	0	5	0	1	215	394	11	0	27	0
ATP6V0E1	704	1344	409	2183	2288	728	9	21	1086	692
ATP6V0E2	154	110	154	59	291	302	6	32	110	91
ATP6V1A	354	1855	328	3269	2750	1124	11	4	1613	896
ATP6V1B1	16	41	26	5	19	11	3	30	21	24
ATP6V1B2	2136	3239	746	20344	6361	2804	49	40	2173	1126
ATP6V1C1	902	1211	512	1528	2528	671	19	16	1163	927
ATP6V1C2	630	1014	301	251	1440	835	15	48	965	609
ATP6V1D	454	697	220	1421	1199	238	4	6	421	312
ATP6V1E1	1008	974	501	1534	2430	554	19	19	722	645
ATP6V1E2	83	49	30	24	115	51	0	14	54	27
ATP6V1F	611	612	187	381	1838	784	8	11	580	306
ATP6V1FNB	192	32	14	14	61	1223	9	7	33	30
ATP6V1G1	494	613	221	727	1531	547	17	21	594	367
ATP6V1G2	0	0	0	0	0	0	0	0	0	0
ATP6V1G2-DDX39B	0	0	0	0	0	0	0	0	0	0
ATP6V1G2-DDX39B_1	0	0	0	0	0	0	0	0	0	0
ATP6V1G2-DDX39B_2	2	0	0	0	0	0	0	0	0	0
ATP6V1G2-DDX39B_3	0	0	0	0	0	0	0	0	0	0
ATP6V1G2-DDX39B_4	0	0	0	0	0	0	0	0	0	0
ATP6V1G2-DDX39B_5	1	0	0	0	1	0	0	2	0	0
ATP6V1G2-DDX39B_6	0	0	0	0	0	0	0	0	0	0
ATP6V1G2-DDX39B_7	0	0	0	0	0	0	0	0	0	0
ATP6V1G2_1	0	0	0	0	0	0	0	0	0	0
ATP6V1G2_2	1	0	0	0	0	0	0	0	0	0
ATP6V1G2_3	0	0	0	0	1	0	0	0	0	0
ATP6V1G2_4	0	0	0	0	0	0	0	2	0	0
ATP6V1G2_5	0	0	0	0	0	0	0	0	0	0
ATP6V1G2_6	0	0	0	0	0	0	0	0	0	0
ATP6V1G3	0	0	0	0	0	0	0	0	0	0
ATP6V1G3_1	0	0	0	0	0	0	0	0	0	0
ATP6V1H	259	477	240	491	1182	857	12	25	379	293
ATP7A	545	681	210	1033	1452	111	3	3	622	455
ATP7B	97	162	172	42	306	33	6	37	152	243
ATP8A1	238	853	148	3310	1156	147	15	9	896	874
ATP8A2	0	7	3	8	14	9	3	42	53	14
ATP8A2_1	0	0	0	0	0	0	0	0	0	0
ATP8B1	2606	2541	992	173	5065	321	25	54	2359	1716
ATP8B2	3488	2413	1551	890	4657	587	13	130	1917	1557
ATP8B3	2	41	15	30	57	53	8	24	21	24
ATP8B4	34	818	331	264	2143	294	14	33	663	811
ATP8B5P	32	7	14	0	13	0	5	21	6	4
ATP9A	2627	934	1617	442	3592	570	15	102	641	1232
ATP9B	759	1029	727	816	1914	844	27	59	804	976
ATPAF1	357	362	351	168	938	212	2	18	305	372
ATPAF2	111	148	76	128	302	215	4	27	132	114
ATPSCKMT	54	99	81	43	330	21	6	11	88	141
ATR	942	983	368	692	1883	210	12	29	833	911
ATRAID	477	609	361	188	1411	387	3	8	531	466
ATRIP	16	22	5	23	35	13	0	4	7	31
ATRIP-TREX1	1	4	3	2	7	3	0	9	8	8
ATRN	464	2167	630	369	2524	1138	22	52	1598	1116
ATRNL1	357	75	9	0	1185	2	8	64	152	48
ATRX	3971	3411	1631	2544	7035	373	39	25	3568	4125
ATXN1	4068	3267	1905	4336	5797	1415	49	107	2481	1890
ATXN10	790	780	498	331	1399	378	18	16	571	739
ATXN1L	1994	1242	943	905	2129	792	17	61	885	1037
ATXN2	1375	1087	744	687	2096	419	19	69	1115	1110
ATXN2L	1865	2307	1276	1584	2516	3024	43	118	1999	1124
ATXN3	788	650	407	376	1435	117	7	51	565	1059
ATXN3L	0	0	0	0	0	0	1	0	0	0
ATXN7	2485	1612	703	2592	2732	820	20	58	1346	1042
ATXN7L1	148	529	201	603	828	248	14	72	506	575
ATXN7L2	107	86	79	59	143	131	13	56	73	61
ATXN7L3	567	861	460	1068	1061	1192	16	80	751	452
ATXN7L3B	897	994	598	667	1813	403	4	25	781	1110
AUH	612	541	516	987	1448	279	24	29	446	979
AUNIP	116	86	107	104	165	68	0	2	89	70
AUP1	778	988	423	649	1809	1072	9	47	721	408
AURKA	4	20	10	104	104	37	5	23	74	25
AURKAIP1	381	430	387	348	788	924	5	17	359	208
AURKAP1	69	45	25	71	188	27	1	11	54	44
AURKB	1	11	3	1	30	61	1	15	40	0
AURKC	16	73	12	4	67	27	1	5	8	12
AUTS2	1070	1296	506	1419	2651	293	13	128	473	632
AVEN	300	506	217	38	717	177	5	48	364	263
AVIL	133	186	86	58	273	120	4	24	236	161
AVL9	776	941	532	964	1642	512	9	40	715	814
AVP	0	1	0	4	0	1	0	9	0	0
AVPI1	139	155	105	448	281	240	3	22	122	50
AVPR1A	23992	387	804	295	302	24	0	17	27	1111
AVPR1B	0	0	0	0	0	0	2	14	0	1
AVPR2	0	32	15	30	15	48	3	0	26	93
AWAT1	0	7	6	0	10	1	1	2	7	13
AWAT2	0	1	0	0	0	0	0	10	1	1
AXDND1	5	1	14	14	8	7	1	27	13	9
AXIN1	586	693	453	1160	816	1188	16	56	410	351
AXIN2	69	176	358	92	123	51	6	54	85	214
AXL	7915	2925	2293	94	3185	2561	54	131	1454	1374
AZGP1	0	0	5	0	1	0	1	5	0	45
AZGP1P1	0	0	0	0	0	0	0	6	0	0
AZI2	662	777	347	538	1848	324	5	4	622	936
AZIN1	2620	2275	942	4819	3595	573	14	29	2056	1968
AZIN2	47	132	60	57	97	65	1	41	57	66
AZU1	0	0	0	0	0	0	0	0	0	0
AZU1_1	0	0	0	0	0	0	0	0	0	0
B2M	303	3050	301	8500	2153	187	13	5	1868	1707
B2M_1	290	175	44	1411	2513	123	6	3	190	212
B3GALNT1	100	397	148	1	721	156	3	10	232	340
B3GALNT2	0	0	0	0	0	0	0	0	0	0
B3GALNT2_1	86	118	164	28	61	6	0	7	59	54
B3GALT1	14	0	17	0	16	4	0	25	0	47
B3GALT2	175	121	38	177	240	15	1	1	97	69
B3GALT4	0	0	0	0	0	0	0	0	0	0
B3GALT4_1	0	0	0	0	0	0	0	0	0	0
B3GALT4_2	0	0	0	0	0	0	0	0	0	0
B3GALT4_3	0	0	0	0	0	0	0	0	0	0
B3GALT4_4	1	0	0	1	0	3	0	0	15	0
B3GALT5	2	3	0	0	2	1	1	52	1	0
B3GALT6	99	400	194	59	437	847	5	21	340	150
B3GALT9	25	48	28	21	64	16	0	9	23	47
B3GAT1	1	20	7	224	12	45	0	17	9	18
B3GAT2	303	289	136	208	526	76	2	18	257	300
B3GAT3	297	416	211	142	504	662	15	17	336	148
B3GLCT	155	224	138	114	557	43	0	4	284	235
B3GNT2	395	1033	191	1088	2100	1536	22	31	758	365
B3GNT3	4	8	1	0	0	6	1	24	0	12
B3GNT4	261	251	141	213	538	226	4	8	204	155
B3GNT5	82	759	42	2268	1333	402	6	8	964	170
B3GNT6	1	0	0	0	0	0	0	2	6	0
B3GNT7	86	209	22	88	490	3240	16	8	180	24
B3GNT8	36	21	38	789	173	357	9	11	45	23
B3GNT9	197	417	320	90	440	212	3	32	318	200
B3GNTL1	10	70	9	175	108	135	1	31	58	27
B3GNTL1_1	8	25	7	26	13	30	1	4	25	6
B4GALNT1	187	315	222	0	206	93	7	56	246	98
B4GALNT2	0	0	0	1	0	0	2	19	1	0
B4GALNT3	637	147	229	12	414	115	4	45	66	58
B4GALNT4	6	4	13	4	0	3	1	37	9	17
B4GALT1	4944	3197	1321	3218	3077	2319	20	58	2644	1447
B4GALT2	377	568	296	83	599	339	6	43	639	248
B4GALT3	641	426	159	396	578	275	3	43	527	132
B4GALT4	243	364	168	239	536	123	1	27	212	174
B4GALT5	1992	1481	652	1487	1831	2143	20	34	1187	695
B4GALT6	10	21	16	159	113	22	11	13	71	122
B4GALT7	95	283	234	104	434	479	15	21	186	119
B4GAT1	51	158	174	6	190	139	1	8	132	165
B9D1	1672	433	392	59	534	141	1	41	422	553
B9D2	79	95	37	91	114	62	2	19	83	79
BAALC	24	27	48	1	20	175	1	5	25	82
BAAT	1	1	2	0	1	0	0	0	5	2
BAAT_1	0	0	0	0	0	0	0	0	0	0
BABAM1	351	460	305	273	881	693	17	16	443	335
BABAM2	650	507	335	693	1104	195	9	28	545	539
BABAM2-AS1	605	289	253	542	274	49	6	17	740	50
BACE1	1311	1687	803	77	2117	602	25	73	1462	1083
BACE2	2727	2210	1494	26	3484	869	25	51	2772	2584
BACH1	6045	3601	524	4121	4597	1152	18	18	2092	1371
BACH2	296	102	44	1622	383	52	5	35	60	108
BACH2_1	4	0	0	7	0	0	0	0	0	1
BAD	218	276	304	138	627	337	11	46	237	175
BAG1	1245	538	585	1059	965	1177	41	52	421	449
BAG2	1207	1175	734	68	2225	40	2	32	521	422
BAG3	6385	1607	547	1633	1933	628	5	92	1377	412
BAG4	406	528	144	332	987	89	0	13	517	396
BAG5	968	766	434	474	1303	299	8	27	651	725
BAG6	0	1	0	1	4	2	0	0	1	1
BAG6_1	0	0	0	0	0	4	0	0	0	0
BAG6_2	2	0	0	2	3	0	0	0	0	0
BAG6_3	0	0	0	0	0	0	0	0	0	8
BAG6_4	17	16	1	8	29	119	0	2	38	8
BAG6_5	0	0	65	30	1	0	0	0	0	0
BAG6_6	71	0	0	0	8	2	0	0	0	0
BAGE2	0	0	0	0	0	0	1	19	0	0
BAGE5	2	1	1	0	1	0	0	10	0	0
BAHCC1	738	868	1591	23	1109	926	19	105	927	751
BAHD1	575	510	356	323	666	873	22	59	389	344
BAIAP2	96	316	290	355	234	869	50	38	180	327
BAIAP2L1	214	376	116	587	167	162	3	29	287	189
BAIAP2L2	25	75	82	8	110	69	6	13	42	65
BAIAP3	52	71	47	213	138	104	8	26	80	47
BAK1	242	279	64	215	355	502	2	29	260	96
BAMBI	106	98	44	58	473	25	1	8	36	26
BANF1	596	465	397	188	1254	580	16	26	455	245
BANF2	0	0	0	0	0	0	0	4	0	0
BANK1	2	48	5	965	45	4	2	6	38	48
BANP	220	663	554	2073	754	684	14	53	629	342
BAP1	912	800	707	608	1621	995	26	49	770	617
BARD1	1190	318	249	341	831	63	1	8	152	292
BARHL1	5	8	8	4	10	9	1	8	0	3
BARHL2	0	0	0	0	0	0	1	13	0	0
BARX1	0	1	0	0	1	0	2	2	1	0
BARX2	0	0	0	0	0	0	1	21	0	0
BASP1	672	1292	563	10477	1467	2049	62	67	1043	511
BASP1P1	0	0	0	0	0	0	1	10	0	0
BATF	2	83	4	71	173	331	0	10	48	31
BATF2	8	40	7	37	79	89	1	11	38	13
BATF3	88	144	32	3	144	48	1	14	54	50
BAX	163	647	195	508	756	964	12	24	436	176
BAZ1A	2381	1265	350	3889	1705	719	40	22	1448	926
BAZ1A-AS1	408	234	118	765	290	488	7	6	252	88
BAZ1B	2325	2074	1444	1048	3581	1199	102	94	1848	2345
BAZ2A	5065	2433	1926	5290	2942	1970	50	130	2078	2563
BAZ2B	1430	2308	905	3210	4581	332	41	66	2701	3184
BBC3	82	115	48	1683	210	278	10	32	132	83
BBIP1	284	359	149	694	875	47	1	9	411	484
BBLN	297	249	249	526	781	437	10	29	440	194
BBOF1	314	261	149	64	395	26	1	26	202	304
BBOX1	2	0	1	0	5	0	0	9	0	4
BBS1	529	456	463	80	746	210	6	40	271	396
BBS10	79	179	64	34	481	42	0	14	167	267
BBS12	18	52	28	14	184	11	1	4	45	49
BBS2	519	539	445	249	1404	259	14	32	459	654
BBS4	216	184	87	108	418	85	2	5	168	233
BBS5	90	159	163	9	353	566	3	27	101	152
BBS7	298	244	123	112	568	31	0	10	213	280
BBS9	325	557	396	235	1286	201	11	29	430	741
BBX	2824	1641	1327	1287	4824	313	20	45	1547	2078
BCAM	7973	1376	2204	7	3049	359	22	207	1604	1870
BCAN	3	18	14	0	24	58	2	29	16	6
BCAP29	2	0	0	0	2	0	0	0	0	0
BCAP29_1	0	0	0	0	0	0	0	0	0	0
BCAP31	673	1404	649	1321	2484	3959	54	38	1273	651
BCAR1	627	278	229	1	364	254	5	12	319	95
BCAR1_1	599	216	156	0	240	141	4	16	70	86
BCAR3	1980	310	326	127	636	397	3	31	258	516
BCAS1	1	0	2	13	1	0	3	20	0	1
BCAS2	764	269	111	647	553	57	1	2	299	183
BCAS3	805	708	412	788	1556	221	2	23	585	658
BCAS4	80	31	24	56	135	28	3	28	45	26
BCAT1	67	4114	111	847	6135	1573	67	35	2623	677
BCAT2	122	226	178	22	274	397	13	32	128	136
BCCIP	749	399	187	115	926	120	2	7	318	377
BCDIN3D	17	65	32	32	124	10	0	11	59	29
BCHE	0	0	7	0	18	4	0	11	19	101
BCKDHA	269	234	192	470	578	399	10	42	248	219
BCKDHB	418	347	207	158	1061	105	5	46	263	538
BCKDK	273	526	285	1079	849	1046	2	42	532	252
BCL10	493	604	110	843	839	187	3	8	640	255
BCL11A	0	70	2	180	35	56	2	52	62	14
BCL11B	3	316	7	2464	594	309	5	21	278	93
BCL2	878	1088	529	1902	3501	1051	24	35	660	786
BCL2A1	32	152	3	8265	565	283	1	1	189	8
BCL2L1	1892	1231	612	2431	2902	2979	85	72	1117	788
BCL2L10	3	0	0	0	0	0	0	14	1	1
BCL2L11	428	1071	231	963	989	233	11	45	1258	527
BCL2L12	157	321	161	161	294	371	18	35	190	164
BCL2L13	1018	840	463	505	1349	533	12	27	613	667
BCL2L14	0	0	0	0	0	0	0	0	0	0
BCL2L14_1	0	0	0	0	2	0	0	0	0	0
BCL2L15	11	9	14	11	27	5	1	8	11	12
BCL2L2	1785	696	892	138	1575	508	5	34	531	657
BCL2L2-PABPN1	3	6	0	0	7	0	0	0	3	3
BCL3	544	1631	235	1888	396	1321	7	39	1758	322
BCL6	13003	2152	2719	10620	6919	1988	53	107	2995	4034
BCL6B	100	943	216	5	209	162	4	16	1760	434
BCL7A	91	59	46	38	62	15	5	9	18	29
BCL7A_1	0	0	0	0	0	0	0	0	0	0
BCL7B	816	516	473	281	1044	599	8	45	409	303
BCL7C	451	393	510	109	1024	549	10	46	362	360
BCL9	667	388	467	558	764	85	7	45	217	439
BCL9L	2931	2199	2436	2591	2657	1476	38	230	1796	1500
BCLAF1	3091	2120	747	1770	4437	211	24	13	2443	2505
BCLAF3	428	338	225	317	1002	55	4	15	235	479
BCO1	0	0	0	0	4	0	0	14	0	0
BCO2	33	65	36	15	102	3	1	10	28	59
BCOR	3488	780	506	1157	938	286	9	31	818	538
BCORL1	536	445	396	663	482	235	23	40	409	397
BCORP1	1	13	0	57	0	1	0	1	3	1
BCR	5215	1639	1703	1506	2030	1345	39	157	1905	1777
BCRP2	0	0	0	0	0	0	0	0	0	1
BCS1L	150	238	137	42	320	135	6	35	139	208
BCYRN1	111	148	125	0	185	12	1	0	128	158
BDH1	0	2	0	0	2	1	1	3	0	5
BDH1_1	0	0	0	1	1	0	0	0	0	0
BDH2	318	376	260	54	609	60	2	8	267	513
BDKRB1	0	6	0	0	1	0	0	6	9	0
BDKRB2	14	494	25	0	41	43	1	5	385	110
BDNF	436	689	61	7	267	3	1	31	125	36
BDP1	1	16	0	0	0	0	0	0	0	0
BDP1_1	153	31	11	18	102	5	2	0	11	49
BDP1_2	51	54	49	48	121	42	0	10	54	31
BEAN1	10	93	88	244	190	350	22	28	69	89
BECN1	1043	791	640	862	1513	557	12	25	777	559
BECN2	0	0	0	0	0	0	0	3	0	0
BEGAIN	5	24	25	4	4	2	1	30	22	21
BEND2	0	2	0	1533	2	0	1	6	8	6
BEND3	211	91	37	29	92	54	2	22	104	47
BEND3P3	323	212	157	101	243	233	1	13	97	177
BEND4	4	1	1	63	1	0	0	16	27	6
BEND5	52	19	26	15	94	1	0	36	9	55
BEND6	33	104	33	0	97	12	0	11	88	75
BEND7	334	99	277	8	311	5	4	57	138	272
BEST1	12439	24714	9360	162253	44655	33214	1284	305	21705	11082
BEST2	1	0	1	11	0	0	3	15	5	2
BEST3	0	1	0	12	1	1	3	26	0	1
BEST4	41	13	2	19	25	5	1	6	31	8
BET1	103	197	106	253	449	73	5	4	257	226
BET1L	783	726	503	617	1187	934	11	42	608	482
BEX1	6	0	13	14	4	0	1	1	3	0
BEX2	39	6	1	28	13	5	2	10	0	1
BEX3	764	611	458	607	986	342	16	32	652	480
BEX4	185	211	116	167	677	102	1	8	219	158
BEX5	78	3	14	14	65	1	0	2	9	12
BFAR	8	14	3	10	23	2	0	0	12	5
BFAR_1	0	3	0	0	49	0	0	0	28	1
BFSP1	58	32	37	8	127	0	1	19	53	34
BFSP2	0	1	2	3	6	1	0	22	1	0
BGLAP	0	3	1	2	6	0	0	0	4	0
BGN	42940	37316	10857	2	45608	9609	323	3018	40908	7933
BHLHA15	4	25	13	28	75	78	3	10	28	19
BHLHA9	0	0	0	0	0	0	0	3	0	0
BHLHB9	0	1	5	0	4	2	0	0	1	3
BHLHE22	5	6	12	3	31	15	1	9	0	69
BHLHE23	0	0	1	0	0	0	1	0	0	1
BHLHE40	15276	5222	514	13181	1848	2160	45	40	5515	884
BHLHE41	422	246	108	31	628	1709	12	25	108	533
BHMT	1	1	5	0	4	1	0	13	1	8
BHMT2	143	108	448	1	199	29	0	11	63	230
BICC1	391	880	258	2	1284	303	18	27	341	1092
BICD1	399	891	393	242	1318	359	9	64	986	842
BICD2	1547	1444	839	2203	2208	1745	54	92	1021	685
BICDL1	23	124	8	467	100	147	2	18	91	17
BICDL2	14	9	2	22	6	8	1	25	31	5
BICRA	228	594	533	545	421	786	19	106	404	296
BICRAL	787	794	569	797	1814	178	5	37	681	1074
BID	48	341	67	1413	689	638	2	7	340	179
BIK	6	0	6	20	2	3	1	3	3	6
BIN1	331	480	520	785	703	1231	26	41	375	471
BIN2	17	600	5	5292	931	478	30	16	771	183
BIN3	1033	318	210	579	483	370	5	17	307	189
BIN3-IT1	147	57	20	92	66	24	1	5	54	21
BIRC2	4923	1102	327	2286	2351	322	10	24	1409	1027
BIRC3	6761	498	84	2875	2010	161	5	5	777	639
BIRC5	0	16	0	1	58	96	1	9	68	2
BIRC6	6818	6550	2708	8118	12263	1806	69	85	5644	5252
BIRC6-AS2	24	29	6	71	42	15	0	0	24	25
BIRC7	0	9	1	2	19	1238	3	2	0	0
BIRC8	0	0	0	0	0	0	0	2	0	0
BISPR	5	71	8	57	117	47	6	4	45	108
BIVM	72	147	96	25	248	53	1	6	101	213
BIVM-ERCC5	0	0	0	0	0	0	0	0	0	0
BLACAT1	1	0	0	1	0	1	3	2	4	0
BLCAP	343	725	489	369	1069	722	11	44	529	634
BLID	45	86	9	0	85	4	1	0	60	24
BLK	0	1	0	31	0	4	4	7	0	5
BLK_1	0	10	0	43	5	0	0	0	0	0
BLM	7	52	1	75	147	37	7	19	75	26
BLMH	436	505	247	304	770	259	5	11	440	423
BLNK	6	206	9	34	487	99	4	23	140	54
BLOC1S1	57	104	38	64	250	62	0	5	79	48
BLOC1S1-RDH5	4	3	3	6	3	1	0	0	3	1
BLOC1S2	306	398	53	616	892	350	4	10	379	174
BLOC1S3	66	216	107	277	281	318	4	16	181	136
BLOC1S4	90	90	104	77	168	175	2	6	85	71
BLOC1S5	0	10	0	1	0	0	0	0	6	7
BLOC1S5-TXNDC5	24	24	7	66	10	0	0	0	23	14
BLOC1S6	1574	1362	402	1391	2152	313	18	45	1211	942
BLVRA	255	372	185	94	902	1202	17	25	382	245
BLVRB	237	472	164	307	1002	1686	16	22	455	180
BLZF1	546	442	228	230	1115	85	4	20	332	447
BMERB1	51	30	24	1	56	2	0	0	0	28
BMERB1_1	18	17	3	3	19	12	0	5	57	75
BMF	18	668	90	227	866	1010	24	22	495	169
BMI1	61	94	126	57	181	123	2	15	67	76
BMNCR	0	0	0	0	1	0	1	8	2	1
BMP1	534	1635	617	42	816	578	25	47	969	495
BMP10	0	0	0	2	1	0	0	18	1	0
BMP15	0	0	0	0	0	0	0	0	0	0
BMP2	898	162	140	1	521	193	2	35	367	213
BMP2K	1152	2647	306	1867	5882	1575	45	39	2986	1136
BMP3	0	0	0	0	62	0	2	12	0	11
BMP4	147	145	112	0	171	19	10	13	230	225
BMP5	2	0	3	0	0	1	6	7	0	90
BMP6	677	659	594	1546	463	68	3	28	711	513
BMP7	0	0	2	0	2	3	0	23	0	7
BMP8A	176	227	84	105	180	424	3	17	156	113
BMP8B	42	83	49	39	87	79	3	12	41	95
BMP8B-AS1	0	0	0	1	0	0	4	0	0	4
BMPER	22	57	106	0	81	6	1	10	45	278
BMPR1A	1940	836	1198	54	3147	125	4	54	529	1025
BMPR1B	168	2	173	0	511	8	1	18	11	186
BMPR2	8711	5117	2246	658	9169	1042	38	109	6527	5328
BMS1	1300	837	559	394	1451	543	21	34	751	757
BMS1P1	56	133	113	40	439	83	6	8	103	159
BMS1P17	0	2	0	0	0	0	0	3	3	1
BMS1P18	0	4	0	0	4	0	0	0	0	7
BMS1P2	39	49	18	12	100	1	1	0	38	37
BMS1P2-AGAP9	3	9	3	7	13	13	0	4	0	4
BMS1P20	269	258	128	120	442	83	4	9	213	162
BMS1P21	10	1	12	0	20	3	2	4	25	16
BMS1P22	0	0	0	0	0	0	0	0	0	0
BMS1P23	228	136	122	0	454	26	1	56	109	195
BMT2	184	299	107	432	558	58	1	9	195	253
BMX	104	77	116	20	6	4	0	3	540	413
BNC1	1	2	0	0	0	4	0	16	2	6
BNC2	315	586	556	51	573	160	12	34	546	1260
BNIP1	93	77	38	15	155	18	6	26	62	41
BNIP2	2471	1974	880	3361	3909	483	21	19	2047	2106
BNIP3	168	267	132	570	550	189	7	6	218	248
BNIP3L	4500	2250	1008	8976	4230	658	25	20	1981	2582
BNIP5	0	0	0	0	0	0	1	23	3	1
BNIPL	2	11	6	111	29	2	0	20	34	6
BOC	378	188	386	1	367	138	2	54	43	1049
BOD1	861	317	254	62	660	117	1	12	271	414
BOD1L1	2449	2204	1415	8921	4628	1040	56	42	2275	3249
BOD1L2	0	0	0	0	0	0	0	8	0	0
BOK	70	265	272	64	124	138	1	26	184	199
BOLA1	44	41	67	12	130	57	1	14	45	58
BOLA2	0	0	0	0	1	0	0	0	0	0
BOLA2-SMG1P6	4	1	1	3	2	2	0	0	2	6
BOLA2B	2	10	1	1	4	0	0	0	0	0
BOLA3	53	58	16	12	202	32	0	7	82	48
BOLL	0	0	2	0	0	0	2	20	2	2
BOP1	442	297	202	77	357	835	11	26	248	139
BOP1_1	0	0	0	0	0	2	0	0	6	0
BORA	102	91	16	53	200	12	0	6	117	91
BORCS5	2	0	2	0	0	0	0	0	0	0
BORCS5_1	10	16	6	30	16	2	0	0	15	6
BORCS6	65	131	122	331	261	303	3	11	87	103
BORCS7	158	191	116	66	353	40	0	19	149	198
BORCS7-ASMT	0	0	0	0	0	0	0	0	0	1
BORCS8	41	67	47	67	118	99	3	7	91	38
BORCS8-MEF2B	0	0	0	0	0	0	0	0	0	0
BPGM	189	234	61	488	281	36	1	6	234	143
BPHL	51	108	83	17	177	78	4	23	56	149
BPI	0	20	10	117	19	3	1	13	15	3
BPIFA1	0	0	0	0	0	0	2	10	0	0
BPIFA2	0	0	0	0	0	0	0	2	0	0
BPIFA3	0	0	0	0	0	0	0	12	0	0
BPIFA4P	0	0	0	0	0	0	0	2	0	0
BPIFB1	0	0	0	0	1	0	2	9	0	1
BPIFB2	0	0	0	0	0	2	2	8	0	0
BPIFB3	0	0	0	5	0	0	1	20	0	0
BPIFB4	0	0	1	1	0	0	0	23	0	8
BPIFB6	0	0	0	0	0	0	2	11	0	0
BPIFC	0	0	0	0	0	1	1	12	0	0
BPNT1	113	243	122	44	521	85	1	8	219	173
BPNT2	4439	2139	1261	795	3973	740	13	77	1730	1396
BPTF	3184	3193	1653	2823	6906	890	58	67	3211	4291
BPY2	0	0	0	0	0	0	0	0	0	0
BPY2B	0	0	0	0	0	0	0	0	0	0
BPY2C	0	0	0	0	0	0	0	0	0	0
BRAF	2390	1249	731	3110	2852	280	8	48	1276	1665
BRAP	487	349	269	312	819	156	9	24	289	400
BRAT1	144	493	529	702	621	1302	13	66	408	323
BRCA1	37	89	40	123	368	42	2	15	194	104
BRCA2	280	385	17	60	471	51	3	13	457	187
BRCC3	205	312	127	103	553	101	4	15	319	284
BRD1	1081	1312	1245	2111	1716	1848	72	134	995	853
BRD2	450	222	6	83	157	0	0	2	149	10
BRD2_1	6	12	5	50	4	0	0	0	2	6
BRD2_2	105	3	3	1	13	72	0	0	5	3
BRD2_3	9	9	4	12	40	47	1	2	12	75
BRD2_4	2	0	2	0	2	2	0	0	0	0
BRD2_5	3	7	89	52	232	47	0	0	32	4
BRD2_6	2	0	2	0	0	8	0	0	0	0
BRD3	798	764	735	1223	1208	620	32	58	663	853
BRD3OS	284	344	272	218	608	173	1	55	243	269
BRD4	6703	3069	2652	4413	3660	3601	144	187	2673	1998
BRD7	1050	1338	497	1501	2945	760	27	27	983	1025
BRD7P3	48	57	8	75	129	12	0	10	35	33
BRD8	435	603	399	308	1038	273	16	21	450	590
BRD9	436	784	480	440	902	858	30	32	367	392
BRDT	0	0	0	1	0	0	4	22	1	0
BRDTP1	0	0	0	0	0	0	0	0	0	0
BRF1	309	515	671	395	656	1005	12	39	422	414
BRF2	248	335	202	53	327	173	11	9	271	477
BRI3	911	1589	625	2972	2474	2711	20	70	1205	782
BRI3BP	65	381	54	120	698	275	5	24	299	101
BRICD5	15	67	36	11	115	126	4	6	60	31
BRINP1	5	170	23	0	152	2	0	16	30	9
BRINP2	10	1	7	0	3	1	2	30	0	0
BRINP3	0	0	4	0	0	0	1	23	0	28
BRIP1	6	17	6	54	76	18	14	30	83	22
BRIX1	29	16	11	5	40	5	1	4	17	3
BRK1	1307	851	529	811	2274	297	7	12	792	790
BRME1	0	0	0	0	0	0	0	0	0	0
BRME1_1	1	1	4	0	1	1	0	0	0	5
BRMS1	169	214	136	250	467	510	4	27	220	156
BRMS1L	374	161	124	60	297	45	1	6	134	192
BROX	428	823	255	1097	1732	197	11	7	858	852
BRPF1	758	532	317	424	770	734	16	52	435	315
BRPF3	868	1075	706	627	1514	851	24	107	815	639
BRS3	0	1	0	0	0	0	0	0	0	0
BRSK1	37	106	175	9	97	64	6	36	51	67
[truncated: 38,256 more rows]

## Sheet: miRNA
miRNA_ID	YCZK9B1	YCZK9B2	YCZK9B3	YCZK9B4	YCZK9B5	YCZK9A1	YCZK9A2	YCZK9A3	YCZK9A4	YCZK9A5
hsa-let-7a-5p	0	0	0	0	0	0	0	0	0	0
hsa-let-7a-3p	0	0	0	0	0	0	0	0	0	0
hsa-let-7a-2-3p	0	1	0	3	0	1	10	1	0	1
hsa-let-7b-5p	0	0	0	0	1	0	0	0	0	0
hsa-let-7b-3p	0	2	2	2	0	0	0	0	0	0
hsa-let-7c-5p	0	0	0	0	0	0	0	0	0	0
hsa-let-7c-3p	0	1	1	0	0	0	0	0	0	0
hsa-let-7d-5p	0	0	0	0	0	0	0	0	0	0
hsa-let-7d-3p	0	1	1	0	0	0	0	0	1	0
hsa-let-7e-5p	0	1	0	3	0	4	2	0	0	0
hsa-let-7e-3p	1	0	1	0	0	0	2	0	0	1
hsa-let-7f-5p	0	0	0	0	0	0	0	0	0	0
hsa-let-7f-1-3p	0	1	0	0	0	0	0	0	0	0
hsa-let-7f-2-3p	0	0	0	0	0	0	0	1	0	0
hsa-miR-15a-5p	0	0	0	1	0	0	0	0	0	0
hsa-miR-15a-3p	0	1	0	1	0	0	1	0	0	0
hsa-miR-16-5p	0	0	0	0	0	0	0	1	0	0
hsa-miR-16-1-3p	0	2	0	0	0	1	0	0	0	0
hsa-miR-17-5p	0	8	0	0	1	0	1	0	0	0
hsa-miR-17-3p	0	1	0	0	0	0	1	0	0	0
hsa-miR-18a-5p	0	4	0	2	0	0	1	0	0	0
hsa-miR-18a-3p	0	0	0	1	0	0	0	0	0	0
hsa-miR-19a-5p	0	0	0	0	0	1	1	0	0	0
hsa-miR-19a-3p	0	0	0	0	0	0	0	0	0	0
hsa-miR-19b-1-5p	0	7	1	0	0	0	3	0	0	0
hsa-miR-19b-3p	0	3	0	0	0	0	1	0	0	0
hsa-miR-19b-2-5p	0	0	0	0	0	0	0	0	0	0
hsa-miR-20a-5p	0	0	0	1	0	0	0	0	0	0
hsa-miR-20a-3p	0	0	1	0	0	0	0	0	0	0
hsa-miR-21-5p	0	1	0	0	0	0	0	0	0	0
hsa-miR-21-3p	2	3	0	7	0	1	2	0	0	1
hsa-miR-22-5p	0	0	0	0	0	1	0	0	0	0
hsa-miR-22-3p	0	2	0	0	0	0	2	0	0	0
hsa-miR-23a-5p	1	16	1	6	0	1	8	1	8	4
hsa-miR-23a-3p	0	0	0	0	0	0	0	0	0	0
hsa-miR-24-1-5p	1	0	0	1	0	0	1	0	0	0
hsa-miR-24-3p	0	2	0	0	0	1	0	0	0	0
hsa-miR-24-2-5p	0	0	0	0	0	0	0	0	0	0
hsa-miR-25-5p	5	7	4	4	0	9	21	0	35	15
hsa-miR-25-3p	0	0	0	0	0	0	0	0	0	0
hsa-miR-26a-5p	0	0	0	0	1	0	1	0	0	0
hsa-miR-26a-1-3p	0	12	0	2	0	1	8	0	2	0
hsa-miR-26b-5p	0	0	0	0	0	0	0	0	0	0
hsa-miR-26b-3p	1	0	0	5	0	0	0	0	0	0
hsa-miR-27a-5p	0	1	0	0	0	0	0	0	0	0
hsa-miR-27a-3p	0	0	0	0	0	1	0	0	0	0
hsa-miR-28-5p	0	3	0	2	0	1	0	0	0	0
hsa-miR-28-3p	0	0	0	2	0	1	1	0	1	0
hsa-miR-29a-5p	0	0	0	0	0	0	0	0	0	0
hsa-miR-29a-3p	0	0	0	0	0	0	0	0	0	0
hsa-miR-30a-5p	0	2	0	1	0	0	0	0	0	0
hsa-miR-30a-3p	0	0	0	1	1	0	1	0	0	0
hsa-miR-31-5p	0	0	0	0	0	0	0	0	0	0
hsa-miR-31-3p	1	5	1	2	0	0	5	0	0	0
hsa-miR-32-5p	0	0	0	0	0	0	0	0	0	0
hsa-miR-32-3p	0	0	0	0	0	0	0	0	0	0
hsa-miR-33a-5p	0	0	0	0	0	0	0	0	0	0
hsa-miR-33a-3p	0	35	2	0	1	3	4	1	3	0
hsa-miR-92a-1-5p	0	5	0	1	1	2	13	0	5	0
hsa-miR-92a-3p	2	3	0	0	0	2	1	2	1	0
hsa-miR-92a-2-5p	0	0	0	0	0	0	1	0	0	0
hsa-miR-93-5p	0	0	1	4	0	1	0	0	0	0
hsa-miR-93-3p	0	2	0	0	0	0	4	0	2	0
hsa-miR-95-5p	0	0	0	0	0	0	0	0	0	0
hsa-miR-95-3p	0	0	0	0	0	0	0	0	0	0
hsa-miR-96-5p	0	1	0	0	0	0	0	0	0	0
hsa-miR-96-3p	0	2	0	0	1	0	4	0	0	0
hsa-miR-98-5p	1	0	0	0	0	0	0	0	0	0
hsa-miR-98-3p	0	4	0	0	0	0	1	0	0	0
hsa-miR-99a-5p	0	3	0	2	0	3	7	0	1	0
hsa-miR-99a-3p	0	0	0	1	0	0	0	0	0	0
hsa-miR-100-5p	0	2	0	0	0	1	3	0	0	0
hsa-miR-100-3p	0	0	0	1	1	0	1	0	0	0
hsa-miR-101-5p	0	0	0	0	0	0	0	0	0	0
hsa-miR-101-3p	0	0	0	0	0	0	0	0	0	0
hsa-miR-29b-1-5p	0	1	0	0	0	0	0	0	0	0
hsa-miR-29b-3p	0	0	0	0	0	0	0	0	0	0
hsa-miR-29b-2-5p	0	0	0	1	0	0	0	0	0	0
hsa-miR-103a-2-5p	0	0	0	2	0	0	0	0	0	0
hsa-miR-103a-3p	0	0	0	0	0	0	0	0	0	0
hsa-miR-103a-1-5p	0	1	0	0	0	0	2	0	0	0
hsa-miR-105-5p	1	4	0	6	2	0	2	2	0	0
hsa-miR-105-3p	0	1	0	0	0	1	0	0	0	0
hsa-miR-106a-5p	0	35	1	3	7	8	3	6	5	2
hsa-miR-106a-3p	1	48	12	7	0	8	31	0	2	0
hsa-miR-107	0	1	1	0	0	0	0	0	0	0
hsa-miR-16-2-3p	0	0	0	0	0	0	0	0	0	0
hsa-miR-192-5p	0	0	0	0	0	0	0	0	0	0
hsa-miR-192-3p	0	4	0	2	0	0	1	0	0	0
hsa-miR-196a-5p	0	0	0	1	0	0	0	0	0	0
hsa-miR-196a-1-3p	3	7	0	0	0	0	0	0	0	0
hsa-miR-197-5p	4	9	0	7	0	4	6	2	1	2
hsa-miR-197-3p	2	4	0	3	0	2	3	0	2	1
hsa-miR-198	0	0	0	0	0	0	0	0	0	0
hsa-miR-199a-5p	0	0	0	0	0	0	0	1	0	0
hsa-miR-199a-3p	0	17	0	1	0	1	4	0	1	0
hsa-miR-208a-5p	1	4	0	2	0	1	0	0	2	0
hsa-miR-208a-3p	0	14	0	1	0	2	2	0	0	0
hsa-miR-129-5p	0	0	0	0	0	0	0	0	0	0
hsa-miR-129-1-3p	0	1	2	1	0	1	6	1	0	0
hsa-miR-148a-5p	0	0	0	0	0	1	0	0	0	0
hsa-miR-148a-3p	0	0	0	0	0	1	0	1	0	0
hsa-miR-30c-5p	0	0	1	0	0	0	0	2	0	0
hsa-miR-30c-2-3p	0	1	0	0	0	0	0	0	0	1
hsa-miR-30d-5p	0	1	0	2	0	0	0	0	1	0
hsa-miR-30d-3p	0	0	0	0	0	0	0	0	0	0
hsa-miR-139-5p	0	1	0	0	0	1	0	0	0	0
hsa-miR-139-3p	1	3	0	2	0	0	1	0	1	1
hsa-miR-147a	0	0	0	0	0	0	0	0	0	0
hsa-miR-7-5p	0	0	0	0	0	0	0	0	0	0
hsa-miR-7-1-3p	0	2	0	1	0	1	0	0	2	0
hsa-miR-7-2-3p	1	11	1	8	0	2	2	0	1	2
hsa-miR-10a-5p	0	2	0	2	0	1	3	0	0	0
hsa-miR-10a-3p	0	0	0	0	0	0	0	0	0	0
hsa-miR-10b-5p	0	0	0	0	0	0	0	0	0	0
hsa-miR-10b-3p	0	1	0	0	0	0	0	0	0	0
hsa-miR-34a-5p	0	1	0	0	0	1	0	0	0	0
hsa-miR-34a-3p	0	0	0	1	0	2	0	0	0	0
hsa-miR-181a-5p	0	0	0	2	0	0	0	0	0	0
hsa-miR-181a-2-3p	1	1	0	2	0	1	1	0	1	0
hsa-miR-181b-5p	0	0	0	0	0	0	0	0	1	0
hsa-miR-181b-3p	0	0	0	0	0	0	0	0	0	0
hsa-miR-181c-5p	0	1	0	0	0	3	0	0	0	0
hsa-miR-181c-3p	0	1	0	0	0	0	1	0	1	0
hsa-miR-182-5p	0	0	0	0	0	0	0	0	0	0
hsa-miR-182-3p	0	3	0	0	0	0	0	0	0	0
hsa-miR-183-5p	0	2	0	1	0	0	1	0	0	0
hsa-miR-183-3p	0	1	1	0	0	0	0	0	0	0
hsa-miR-187-5p	1	147	25	45	1	19	46	4	7	3
hsa-miR-187-3p	0	5	1	0	0	0	2	0	2	0
hsa-miR-196a-3p	0	1	0	1	0	0	0	0	1	0
hsa-miR-199b-5p	0	0	0	0	0	0	0	0	0	0
hsa-miR-199b-3p	0	21	1	3	0	1	10	0	1	0
hsa-miR-203a-5p	0	0	0	0	0	1	1	0	0	0
hsa-miR-203a-3p	0	0	1	0	0	0	0	0	0	0
hsa-miR-204-5p	0	0	0	0	0	0	0	0	0	0
hsa-miR-204-3p	0	0	0	0	0	0	0	0	1	0
hsa-miR-205-5p	0	1	0	0	0	0	1	0	0	0
hsa-miR-205-3p	2	0	0	0	0	0	1	0	0	0
hsa-miR-210-5p	1	17	1	40	0	8	22	0	0	2
hsa-miR-210-3p	0	1	0	0	0	0	0	0	0	0
hsa-miR-211-5p	0	0	0	0	0	0	0	0	0	0
hsa-miR-211-3p	0	3	0	1	0	3	0	0	0	0
hsa-miR-212-5p	0	0	0	9	0	4	1	0	0	0
hsa-miR-212-3p	2	9	2	18	3	5	8	1	3	0
hsa-miR-181a-3p	0	10	2	1	1	0	6	0	1	0
hsa-miR-214-5p	0	0	0	0	0	0	0	0	0	0
hsa-miR-214-3p	57	160	23	6	64	55	31	40	30	25
hsa-miR-215-5p	0	0	0	0	0	0	0	0	1	0
hsa-miR-215-3p	0	1	0	0	0	0	0	0	0	0
hsa-miR-216a-5p	0	0	0	0	0	0	0	0	0	0
hsa-miR-216a-3p	3	2	1	3	1	0	2	0	1	1
hsa-miR-217-5p	0	2	0	0	0	0	1	0	0	0
hsa-miR-217-3p	0	4	0	0	0	0	4	0	0	0
hsa-miR-218-5p	0	0	0	0	0	0	0	0	0	0
hsa-miR-218-1-3p	0	1	0	1	0	0	0	0	0	0
hsa-miR-218-2-3p	0	1	0	0	0	0	0	0	0	1
hsa-miR-219a-5p	0	0	0	2	1	1	0	0	1	1
hsa-miR-219a-1-3p	0	3	1	4	0	0	1	0	1	0
hsa-miR-221-5p	0	0	0	0	0	0	0	0	2	0
hsa-miR-221-3p	0	0	0	0	0	0	0	0	0	0
hsa-miR-222-5p	0	1	0	4	1	0	0	0	0	0
hsa-miR-222-3p	0	0	0	0	0	0	0	0	0	0
hsa-miR-223-5p	0	2	0	0	0	0	0	0	0	0
hsa-miR-223-3p	0	0	0	0	0	0	0	0	0	0
hsa-miR-224-5p	0	2	0	0	0	1	0	0	0	0
hsa-miR-224-3p	1	0	0	3	0	1	2	1	3	1
hsa-miR-200b-5p	1	2	0	0	0	0	0	0	0	0
hsa-miR-200b-3p	0	0	0	0	0	0	0	0	0	0
hsa-let-7g-5p	0	0	0	0	0	0	0	0	0	0
hsa-let-7g-3p	0	0	0	0	0	0	0	0	0	0
hsa-let-7i-5p	0	0	0	0	0	0	0	0	0	0
hsa-let-7i-3p	0	0	0	0	0	0	0	0	0	0
hsa-miR-1-3p	0	0	0	0	0	0	0	0	0	0
hsa-miR-15b-5p	0	2	0	2	0	2	0	0	0	0
hsa-miR-15b-3p	0	0	0	0	0	0	0	0	0	0
hsa-miR-23b-5p	0	1	0	0	0	0	0	0	0	0
hsa-miR-23b-3p	2	70	1	14	6	4	3	7	15	5
hsa-miR-27b-5p	0	3	1	0	0	0	2	0	0	0
hsa-miR-27b-3p	0	0	0	0	0	0	0	0	0	0
hsa-miR-30b-5p	0	0	0	1	0	0	0	0	0	0
hsa-miR-30b-3p	0	9	0	17	1	2	4	1	4	1
hsa-miR-122-5p	0	7	0	0	0	0	4	0	0	0
hsa-miR-122-3p	0	2	0	0	0	0	0	0	0	0
hsa-miR-124-5p	0	2	0	0	0	0	0	0	0	0
hsa-miR-124-3p	0	4	0	2	1	0	1	0	0	1
hsa-miR-125b-5p	0	1	0	0	0	0	0	0	0	0
hsa-miR-125b-1-3p	3	20	7	3	1	9	27	0	3	1
hsa-miR-128-1-5p	0	2	0	4	0	0	1	0	0	0
hsa-miR-128-3p	0	0	0	0	0	0	0	0	0	0
hsa-miR-130a-5p	0	0	0	0	0	1	0	0	0	0
hsa-miR-130a-3p	0	0	0	0	0	0	0	0	0	0
hsa-miR-132-5p	0	4	0	6	0	1	2	0	0	0
hsa-miR-132-3p	0	1	0	1	0	0	1	0	0	0
hsa-miR-133a-5p	0	4	1	2	0	0	6	0	7	0
hsa-miR-133a-3p	0	0	0	0	0	0	0	0	0	0
hsa-miR-135a-5p	0	0	0	0	0	0	0	0	0	0
hsa-miR-135a-3p	12	425	66	48	7	61	629	30	63	4
hsa-miR-135a-2-3p	0	1	0	1	0	1	2	0	0	0
hsa-miR-137-5p	2	2	2	5	1	0	5	2	2	0
hsa-miR-137-3p	0	0	0	0	0	0	0	0	0	0
hsa-miR-138-5p	0	8	0	0	0	0	1	0	0	0
hsa-miR-138-2-3p	0	2	0	0	0	0	0	0	0	1
hsa-miR-140-5p	0	21	4	0	0	3	8	0	1	0
hsa-miR-140-3p	0	13	1	4	0	2	6	0	1	0
hsa-miR-141-5p	0	1	0	0	0	0	0	0	0	0
hsa-miR-141-3p	1	0	0	0	0	1	0	0	0	0
hsa-miR-142-5p	0	0	2	1	0	6	6	0	1	0
hsa-miR-142-3p	0	0	0	0	0	0	0	0	0	0
hsa-miR-143-5p	0	2	0	0	0	0	0	0	1	0
hsa-miR-143-3p	0	1	2	1	0	0	0	0	0	0
hsa-miR-144-5p	0	1	0	0	0	0	0	0	0	0
hsa-miR-144-3p	0	0	0	0	0	0	0	0	0	0
hsa-miR-145-5p	3	4	0	0	0	2	0	0	0	0
hsa-miR-145-3p	0	1	0	0	0	1	0	0	1	0
hsa-miR-152-5p	0	3	0	0	0	0	1	0	1	0
hsa-miR-152-3p	0	2	1	0	0	1	0	0	0	0
hsa-miR-153-3p	0	3	0	0	0	0	0	0	0	1
hsa-miR-153-5p	0	0	0	0	0	0	0	0	0	0
hsa-miR-191-5p	2	6	0	4	1	0	0	1	0	0
hsa-miR-191-3p	0	15	1	5	0	0	9	0	5	0
hsa-miR-9-5p	0	0	0	0	0	0	0	0	1	0
hsa-miR-9-3p	0	0	0	0	0	1	0	0	0	0
hsa-miR-125a-5p	0	4	1	0	0	1	1	0	0	0
hsa-miR-125a-3p	0	1	0	7	0	2	4	0	1	0
hsa-miR-125b-2-3p	0	5	0	2	0	1	3	1	0	0
hsa-miR-126-5p	0	0	0	0	0	0	0	0	0	0
hsa-miR-126-3p	1	2	0	1	0	0	1	0	0	0
hsa-miR-127-5p	0	13	3	0	0	3	10	0	0	1
hsa-miR-127-3p	0	0	0	0	0	0	0	0	1	0
hsa-miR-129-2-3p	0	0	0	0	0	2	2	0	1	0
hsa-miR-134-5p	0	1	0	1	0	0	0	0	0	0
hsa-miR-134-3p	1	7	0	13	0	2	0	0	0	3
hsa-miR-136-5p	0	1	0	0	0	1	0	0	0	0
hsa-miR-136-3p	0	0	0	0	1	1	0	0	0	0
hsa-miR-138-1-3p	0	2	1	2	1	1	3	0	0	0
hsa-miR-146a-5p	0	0	0	0	0	0	0	1	0	0
hsa-miR-146a-3p	0	0	0	0	0	0	0	0	0	0
hsa-miR-149-5p	1	4	0	0	1	1	0	0	1	0
hsa-miR-149-3p	29	74	9	119	9	20	76	7	16	14
hsa-miR-150-5p	0	0	1	0	0	0	6	0	1	1
hsa-miR-150-3p	0	7	1	7	1	5	6	2	2	2
hsa-miR-154-5p	0	0	0	0	0	0	2	0	3	0
hsa-miR-154-3p	0	0	0	0	0	0	1	0	0	0
hsa-miR-184	0	0	0	0	0	1	0	0	0	0
hsa-miR-185-5p	0	1	0	0	0	0	0	1	0	0
hsa-miR-185-3p	2	20	1	28	0	7	8	0	2	0
hsa-miR-186-5p	0	0	0	1	0	1	0	0	0	0
hsa-miR-186-3p	0	0	0	0	0	0	0	0	0	0
hsa-miR-188-5p	0	0	0	0	0	0	0	0	0	0
hsa-miR-188-3p	0	0	0	2	1	0	0	0	0	0
hsa-miR-190a-5p	0	0	0	0	0	0	0	0	0	0
hsa-miR-190a-3p	0	0	0	0	0	0	0	0	0	0
hsa-miR-193a-5p	1	4	1	2	0	2	5	4	2	0
hsa-miR-193a-3p	1	0	0	2	1	0	1	1	0	0
hsa-miR-194-5p	0	0	0	2	0	0	0	0	0	0
hsa-miR-195-5p	0	3	0	1	0	0	0	0	1	0
hsa-miR-195-3p	0	0	0	0	0	0	0	0	0	0
hsa-miR-206	0	0	0	0	0	0	0	0	0	0
hsa-miR-320a-5p	4	2	0	0	0	5	1	0	1	0
hsa-miR-320a-3p	1	3	1	7	1	1	33	0	28	5
hsa-miR-200c-5p	0	0	0	1	0	0	1	0	0	0
hsa-miR-200c-3p	0	3	0	1	0	0	5	0	0	0
hsa-miR-1-5p	0	0	0	0	0	0	0	0	0	0
hsa-miR-155-5p	0	1	0	0	0	0	0	0	0	0
hsa-miR-155-3p	0	0	0	0	0	1	0	0	0	0
hsa-miR-181b-2-3p	0	0	0	1	0	0	0	1	0	0
hsa-miR-128-2-5p	2	72	13	11	1	10	45	2	9	0
hsa-miR-194-3p	1	5	0	0	0	0	0	0	1	0
hsa-miR-106b-5p	0	0	0	1	0	0	0	0	0	0
hsa-miR-106b-3p	1	6	0	1	0	0	3	0	1	0
hsa-miR-29c-5p	1	1	0	0	0	1	2	2	0	0
hsa-miR-29c-3p	0	0	0	0	0	0	0	0	0	0
hsa-miR-30c-1-3p	0	3	0	3	0	1	8	0	2	0
hsa-miR-200a-5p	0	7	0	1	0	1	1	0	3	0
hsa-miR-200a-3p	0	1	0	2	0	0	5	0	0	0
hsa-miR-302a-5p	0	2	0	0	0	0	0	0	0	0
hsa-miR-302a-3p	0	0	0	0	0	0	0	1	0	0
hsa-miR-101-2-5p	0	5	0	2	0	1	8	0	1	0
hsa-miR-219a-2-3p	0	0	1	0	0	1	0	0	0	0
hsa-miR-34b-5p	2	0	0	0	0	0	3	7	4	0
hsa-miR-34b-3p	1	7	0	0	0	1	2	0	0	0
hsa-miR-34c-5p	0	2	0	0	0	0	0	0	0	0
hsa-miR-34c-3p	0	1	1	0	0	0	0	0	0	0
hsa-miR-299-5p	0	1	0	0	0	0	1	0	0	0
hsa-miR-299-3p	0	0	0	1	0	1	1	0	0	0
hsa-miR-301a-5p	0	5	0	3	1	0	0	1	2	0
hsa-miR-301a-3p	0	0	0	0	0	0	0	0	0	0
hsa-miR-99b-5p	0	3	1	0	0	0	4	0	0	0
hsa-miR-99b-3p	10	87	2	9	2	5	25	1	18	22
hsa-miR-296-5p	0	1	1	2	0	1	4	1	0	0
hsa-miR-296-3p	8	9	3	8	0	5	10	3	4	2
hsa-miR-130b-5p	0	0	0	0	0	0	0	0	0	0
hsa-miR-130b-3p	0	0	0	0	0	0	0	0	2	0
hsa-miR-30e-5p	0	0	0	0	0	0	1	0	0	0
hsa-miR-30e-3p	0	0	0	0	0	0	0	0	1	0
hsa-miR-26a-2-3p	0	0	0	0	0	0	0	0	0	0
hsa-miR-361-5p	0	1	0	1	0	0	0	0	1	0
hsa-miR-361-3p	0	0	0	0	0	0	1	0	0	0
hsa-miR-362-5p	0	2	0	1	0	0	0	0	1	0
hsa-miR-362-3p	0	0	0	0	0	0	0	0	0	0
hsa-miR-363-5p	0	3	0	2	0	2	1	0	0	0
hsa-miR-363-3p	0	7	0	0	0	1	2	0	0	0
hsa-miR-365a-5p	0	1	0	0	1	2	1	0	0	0
hsa-miR-365a-3p	0	0	0	1	0	0	0	0	0	0
hsa-miR-365b-5p	0	3	0	3	0	1	0	0	0	0
hsa-miR-365b-3p	0	0	0	0	0	0	0	0	0	0
hsa-miR-302b-5p	0	0	0	0	0	0	0	0	0	0
hsa-miR-302b-3p	0	0	0	1	0	0	1	0	0	0
hsa-miR-302c-5p	0	0	0	1	3	2	1	0	1	1
hsa-miR-302c-3p	0	1	0	1	0	2	1	0	0	0
hsa-miR-302d-5p	0	0	0	0	0	0	0	0	0	0
hsa-miR-302d-3p	0	1	0	0	0	0	1	0	0	0
hsa-miR-367-5p	0	0	0	0	0	0	0	0	0	0
hsa-miR-367-3p	0	0	0	1	0	0	0	0	0	1
hsa-miR-376c-5p	0	1	0	0	0	0	0	0	0	0
hsa-miR-376c-3p	0	0	0	1	0	0	0	0	0	0
hsa-miR-369-5p	0	1	0	0	0	0	0	0	0	0
hsa-miR-369-3p	0	0	0	0	0	0	0	0	0	0
hsa-miR-370-5p	3	14	0	1	0	3	10	0	2	1
hsa-miR-370-3p	1	18	3	2	0	2	7	1	1	0
hsa-miR-371a-5p	0	1	0	0	0	0	3	0	0	0
hsa-miR-371a-3p	0	9	0	1	0	1	2	0	5	0
hsa-miR-372-5p	0	2	0	0	0	0	0	0	0	0
hsa-miR-372-3p	0	1	0	4	0	0	0	1	0	0
hsa-miR-373-5p	0	2	0	3	0	0	0	0	0	0
hsa-miR-373-3p	1	9	3	1	1	1	2	0	2	0
hsa-miR-374a-5p	0	1	1	1	0	0	1	0	1	0
hsa-miR-374a-3p	0	0	0	0	0	0	0	0	0	0
hsa-miR-375-5p	0	12	1	9	1	4	6	3	2	1
hsa-miR-375-3p	1	4	0	1	0	1	4	0	1	0
hsa-miR-376a-5p	0	1	0	0	0	0	1	0	1	0
hsa-miR-376a-3p	0	0	0	0	0	1	1	0	0	0
hsa-miR-377-5p	0	1	0	2	0	0	1	0	0	0
hsa-miR-377-3p	0	0	0	0	0	0	0	0	0	0
hsa-miR-378a-5p	3	4	2	3	1	1	4	1	0	0
hsa-miR-378a-3p	1	12	4	1	0	1	8	1	0	0
hsa-miR-379-5p	0	1	0	1	0	0	0	0	0	0
hsa-miR-379-3p	0	2	0	2	0	0	0	0	0	0
hsa-miR-380-5p	0	2	0	2	0	4	8	0	0	0
hsa-miR-380-3p	0	0	0	0	0	0	0	0	0	0
hsa-miR-381-5p	0	3	0	0	1	1	0	0	0	0
hsa-miR-381-3p	0	3	1	0	0	0	1	0	2	0
hsa-miR-382-5p	1	3	2	1	0	0	5	0	0	0
hsa-miR-382-3p	0	11	1	2	0	0	1	0	1	0
hsa-miR-383-5p	0	1	0	0	0	0	1	0	0	1
hsa-miR-383-3p	0	5	2	1	0	0	1	0	2	0
hsa-miR-340-5p	0	0	0	0	0	0	0	0	0	0
hsa-miR-340-3p	1	0	0	0	0	0	0	0	0	0
hsa-miR-330-5p	0	1	1	1	0	0	4	0	0	0
hsa-miR-330-3p	3	6	1	2	2	2	0	0	2	0
hsa-miR-328-5p	0	16	1	11	0	2	5	0	4	0
hsa-miR-328-3p	2	1	1	9	1	2	29	0	20	21
hsa-miR-342-5p	0	4	1	3	0	0	1	0	1	0
hsa-miR-342-3p	0	3	0	0	0	0	0	0	0	0
hsa-miR-337-5p	0	1	0	0	0	1	1	0	0	0
hsa-miR-337-3p	0	0	0	0	0	0	0	0	0	0
hsa-miR-323a-5p	6	95	7	22	4	14	127	7	30	20
hsa-miR-323a-3p	0	0	0	0	0	0	0	0	0	0
hsa-miR-326	5	16	7	6	1	11	99	1	26	18
hsa-miR-151a-5p	0	0	0	1	0	1	0	1	0	0
hsa-miR-151a-3p	0	3	1	0	0	0	1	0	0	0
hsa-miR-135b-5p	0	0	0	0	0	0	0	0	0	0
hsa-miR-135b-3p	0	6	0	0	0	1	2	0	1	0
hsa-miR-148b-5p	0	1	1	0	0	0	0	0	0	0
hsa-miR-148b-3p	0	0	0	0	0	0	0	0	0	0
hsa-miR-331-5p	1	2	0	2	0	3	5	0	0	0
hsa-miR-331-3p	0	4	1	5	1	1	1	0	0	0
hsa-miR-324-5p	0	1	0	2	0	2	0	0	0	0
hsa-miR-324-3p	0	8	3	6	1	2	11	1	9	2
hsa-miR-338-5p	0	1	0	0	0	0	0	0	0	0
hsa-miR-338-3p	1	0	0	0	0	0	0	0	1	0
hsa-miR-339-5p	1	19	5	6	1	21	43	1	21	19
hsa-miR-339-3p	1	13	1	1	1	3	2	1	2	0
hsa-miR-335-5p	0	0	0	0	0	0	0	0	0	0
hsa-miR-335-3p	1	2	0	0	0	0	3	0	1	0
hsa-miR-133b	0	0	0	0	0	1	0	0	0	0
hsa-miR-325	1	3	0	5	0	1	3	0	0	2
hsa-miR-345-5p	1	12	3	84	4	4	9	2	6	1
hsa-miR-345-3p	6	12	1	11	1	10	116	1	14	15
hsa-miR-346	2	1	0	1	0	0	4	0	2	0
hsa-miR-384	0	0	0	0	0	0	0	0	0	0
hsa-miR-196b-5p	0	1	0	0	0	0	1	1	0	0
hsa-miR-196b-3p	0	0	0	0	0	1	1	0	1	0
hsa-miR-422a	6	6	1	2	0	0	6	2	2	2
hsa-miR-423-5p	0	0	0	4	0	2	1	1	1	0
hsa-miR-423-3p	2	0	0	2	0	1	1	0	0	1
hsa-miR-424-5p	0	0	0	0	0	1	0	0	0	0
hsa-miR-424-3p	0	1	0	3	0	0	0	0	0	0
hsa-miR-425-5p	0	5	0	3	0	4	2	1	0	0
hsa-miR-425-3p	3	4	0	0	0	1	0	1	0	0
hsa-miR-18b-5p	0	2	0	0	0	0	0	0	0	0
hsa-miR-18b-3p	0	4	1	2	0	0	8	0	1	0
hsa-miR-20b-5p	0	4	0	2	0	0	1	0	1	0
hsa-miR-20b-3p	0	2	0	4	0	3	2	0	2	0
hsa-miR-448	0	0	0	1	0	0	0	0	0	0
hsa-miR-429	0	0	0	0	0	0	0	0	0	0
hsa-miR-449a	0	0	0	0	0	1	1	0	0	0
hsa-miR-450a-5p	0	0	0	0	0	0	0	0	0	0
hsa-miR-450a-1-3p	0	0	0	1	0	0	0	0	0	0
hsa-miR-431-5p	0	0	0	4	1	0	3	0	0	0
hsa-miR-431-3p	0	0	1	6	0	0	13	1	1	3
hsa-miR-433-5p	0	1	0	1	0	0	1	0	0	0
hsa-miR-433-3p	0	3	0	8	0	0	2	0	1	1
hsa-miR-329-5p	0	0	0	0	0	0	0	0	0	0
hsa-miR-329-3p	0	0	0	1	0	1	3	1	0	0
hsa-miR-451a	0	0	0	0	0	1	0	0	0	0
hsa-miR-452-5p	0	4	0	1	0	1	3	0	3	1
hsa-miR-452-3p	0	1	0	0	0	0	0	0	0	0
hsa-miR-409-5p	0	0	1	5	0	0	4	5	0	0
hsa-miR-409-3p	0	4	0	2	0	1	1	0	1	0
hsa-miR-412-5p	5	13	0	2	0	6	6	1	0	0
hsa-miR-412-3p	3	1	0	2	0	3	7	1	0	0
hsa-miR-410-5p	0	1	0	1	0	0	0	0	0	0
hsa-miR-410-3p	1	0	1	0	0	0	0	0	0	0
hsa-miR-376b-5p	0	1	0	0	0	0	0	0	0	0
hsa-miR-376b-3p	0	1	1	0	0	1	1	0	0	0
hsa-miR-483-5p	12	17	6	7	7	52	61	44	36	12
hsa-miR-483-3p	0	1	0	1	0	1	3	0	0	0
hsa-miR-484	2	5	1	7	0	2	21	2	4	0
hsa-miR-485-5p	4	6	24	53	1	66	138	3	8	2
hsa-miR-485-3p	0	0	0	0	0	0	1	0	0	0
hsa-miR-486-5p	1	4	0	0	0	1	2	0	1	0
hsa-miR-486-3p	0	4	2	9	0	0	2	0	1	0
hsa-miR-487a-5p	0	3	1	9	0	2	4	0	1	1
hsa-miR-487a-3p	0	1	1	1	0	0	1	0	3	0
hsa-miR-488-5p	1	1	0	0	0	0	2	0	0	0
hsa-miR-488-3p	0	0	0	0	0	0	0	0	0	0
hsa-miR-489-5p	0	14	1	6	0	1	1	1	2	0
hsa-miR-489-3p	1	2	2	1	0	1	2	7	0	0
hsa-miR-490-5p	0	0	0	1	0	0	0	0	0	0
hsa-miR-490-3p	0	2	0	6	0	2	2	1	1	0
hsa-miR-491-5p	0	7	0	3	0	1	2	5	2	0
hsa-miR-491-3p	0	0	0	1	0	1	0	0	1	0
hsa-miR-511-5p	0	1	0	0	0	0	0	0	0	0
hsa-miR-511-3p	0	12	0	3	0	0	9	0	0	0
hsa-miR-146b-5p	0	0	0	0	0	1	0	0	0	0
hsa-miR-146b-3p	0	1	0	0	0	1	1	0	0	1
hsa-miR-202-5p	0	1	0	0	1	2	0	0	0	0
hsa-miR-202-3p	2	5	0	3	0	3	4	1	1	0
hsa-miR-492	2	18	2	2	0	5	6	0	1	0
hsa-miR-493-5p	0	0	0	0	0	0	0	0	0	0
hsa-miR-493-3p	0	3	0	0	0	0	0	1	0	0
hsa-miR-432-5p	0	4	0	1	0	1	5	2	0	0
hsa-miR-432-3p	0	1	0	1	0	0	0	0	0	0
hsa-miR-494-5p	0	2	0	5	0	1	4	0	1	0
hsa-miR-494-3p	2	24	1	0	0	1	6	0	0	1
hsa-miR-495-5p	1	2	0	0	0	1	0	0	0	0
hsa-miR-495-3p	0	0	0	1	0	1	0	0	0	0
hsa-miR-496	0	1	0	2	0	0	0	0	0	0
hsa-miR-193b-5p	1	10	0	17	1	2	8	1	2	1
hsa-miR-193b-3p	0	2	1	4	0	0	1	0	0	0
hsa-miR-497-5p	0	2	0	0	0	2	2	1	0	0
hsa-miR-497-3p	0	0	0	0	0	0	0	1	0	0
hsa-miR-181d-5p	0	1	0	0	0	0	0	0	0	0
hsa-miR-181d-3p	3	9	1	5	0	3	7	0	1	0
hsa-miR-512-5p	2	7	3	3	0	1	1	0	0	0
hsa-miR-512-3p	0	3	0	3	0	1	0	0	1	0
hsa-miR-498-5p	0	0	0	0	0	0	0	0	1	0
hsa-miR-498-3p	0	1	0	5	0	0	5	2	1	0
hsa-miR-520e-5p	1	2	0	1	0	0	1	0	1	0
hsa-miR-520e-3p	0	2	0	0	0	0	3	1	0	0
hsa-miR-515-5p	0	5	0	0	0	2	0	0	0	0
hsa-miR-515-3p	1	5	0	2	0	0	7	2	2	1
hsa-miR-519e-5p	0	1	1	0	0	1	0	0	0	0
hsa-miR-519e-3p	0	1	0	0	0	0	0	0	0	0
hsa-miR-520f-5p	0	0	0	0	0	0	0	1	0	0
hsa-miR-520f-3p	0	1	0	0	0	0	0	0	0	0
hsa-miR-519c-5p	0	0	0	0	0	0	0	0	0	0
hsa-miR-519c-3p	0	0	0	2	0	1	0	0	0	0
hsa-miR-520a-5p	0	0	0	0	0	2	1	2	0	0
hsa-miR-520a-3p	1	1	0	0	0	0	1	0	0	0
hsa-miR-526b-5p	0	2	0	0	0	0	0	0	0	0
hsa-miR-526b-3p	1	0	0	3	0	0	0	1	0	0
hsa-miR-519b-5p	0	0	0	0	0	0	0	0	0	0
hsa-miR-519b-3p	0	0	0	0	0	0	0	0	0	0
hsa-miR-525-5p	1	0	0	1	0	0	0	0	0	0
hsa-miR-525-3p	1	18	2	8	0	5	23	2	4	0
hsa-miR-523-5p	0	0	0	0	0	0	0	0	0	0
hsa-miR-523-3p	1	3	1	8	0	4	0	0	3	2
hsa-miR-518f-5p	0	1	0	0	0	1	0	0	0	0
hsa-miR-518f-3p	0	0	0	0	0	0	0	0	2	0
hsa-miR-520b-5p	0	8	1	0	2	2	1	4	0	0
hsa-miR-520b-3p	0	1	0	1	0	0	0	1	0	0
hsa-miR-518b	0	0	0	1	0	1	0	0	0	0
hsa-miR-526a-5p	0	1	0	0	0	2	0	0	0	0
hsa-miR-526a-3p	0	0	0	0	0	0	0	0	2	0
hsa-miR-520c-5p	0	2	0	0	0	2	0	0	0	0
hsa-miR-520c-3p	0	2	0	1	0	0	0	1	0	0
hsa-miR-518c-5p	0	5	0	0	0	1	0	0	0	0
hsa-miR-518c-3p	0	0	0	0	0	0	0	1	2	0
hsa-miR-524-5p	0	1	0	3	0	2	0	0	0	0
hsa-miR-524-3p	2	37	6	6	3	3	52	0	4	0
hsa-miR-517-5p	1	5	0	1	0	0	3	0	1	0
hsa-miR-517a-3p	0	0	0	0	0	0	0	0	0	0
hsa-miR-519d-5p	0	0	0	0	0	0	0	1	0	0
hsa-miR-519d-3p	0	2	0	0	0	0	1	0	0	0
hsa-miR-521	1	0	1	2	0	1	2	1	1	0
hsa-miR-520d-5p	0	1	0	0	0	0	0	0	0	0
hsa-miR-520d-3p	0	7	0	0	0	0	0	0	0	0
hsa-miR-517b-3p	0	0	0	0	0	0	0	0	0	0
hsa-miR-520g-5p	0	4	0	1	0	1	1	0	1	0
hsa-miR-520g-3p	0	4	0	2	0	1	0	0	0	0
hsa-miR-516b-5p	0	2	0	0	0	0	0	0	1	1
hsa-miR-516b-3p	0	0	0	0	0	0	0	0	0	0
hsa-miR-518e-5p	0	0	0	0	0	0	0	0	0	0
hsa-miR-518e-3p	0	0	0	1	0	1	0	0	0	0
hsa-miR-518a-5p	0	0	2	1	0	0	0	0	0	0
hsa-miR-518a-3p	2	23	1	6	0	8	20	0	2	1
hsa-miR-518d-5p	0	1	0	0	0	2	0	0	0	0
hsa-miR-518d-3p	1	12	1	7	1	2	6	0	0	2
hsa-miR-517c-3p	0	0	0	0	0	0	0	0	0	0
hsa-miR-520h	0	4	0	2	0	0	0	0	0	0
hsa-miR-522-5p	0	0	0	0	0	0	0	0	0	0
hsa-miR-522-3p	0	1	0	0	0	0	1	1	1	0
hsa-miR-519a-5p	0	0	0	0	0	0	0	0	0	0
hsa-miR-519a-3p	0	1	0	0	0	0	0	0	0	0
hsa-miR-527	0	0	2	1	0	0	0	0	0	0
hsa-miR-516a-5p	0	1	0	0	0	0	0	0	1	0
hsa-miR-516a-3p	0	0	0	0	0	0	0	0	0	0
hsa-miR-519a-2-5p	0	8	1	0	2	2	1	4	0	0
hsa-miR-499a-5p	0	0	0	0	0	0	0	1	0	0
hsa-miR-499a-3p	0	5	0	0	0	0	0	0	0	0
hsa-miR-500a-5p	1	11	1	0	0	1	3	0	2	0
hsa-miR-500a-3p	0	0	0	1	0	0	1	0	0	0
hsa-miR-501-5p	1	3	0	3	0	0	0	0	0	0
hsa-miR-501-3p	8	12	3	19	0	6	6	1	1	1
hsa-miR-502-5p	1	1	0	0	0	1	0	0	0	0
hsa-miR-502-3p	0	2	0	0	0	0	0	0	0	0
hsa-miR-450a-2-3p	0	3	0	1	0	0	0	1	0	0
hsa-miR-503-5p	0	3	0	0	0	0	0	0	1	0
hsa-miR-503-3p	0	1	0	1	0	2	5	0	0	0
hsa-miR-504-5p	0	12	2	3	0	1	10	1	1	0
hsa-miR-504-3p	0	1	1	0	0	3	3	2	0	0
hsa-miR-505-5p	0	5	0	0	0	0	0	0	0	0
hsa-miR-505-3p	1	0	0	0	0	0	0	0	0	0
hsa-miR-513a-5p	0	6	1	1	0	0	3	1	1	0
hsa-miR-513a-3p	0	2	0	0	0	0	2	0	0	0
hsa-miR-506-5p	0	2	0	4	1	0	2	0	2	0
hsa-miR-506-3p	0	5	1	1	0	0	1	1	0	0
hsa-miR-507	0	0	0	0	0	0	0	0	1	0
hsa-miR-508-5p	0	30	2	2	3	8	7	2	2	0
hsa-miR-508-3p	1	2	1	3	0	6	5	0	2	0
hsa-miR-509-5p	0	1	0	3	0	1	0	1	2	0
hsa-miR-509-3p	2	3	0	4	0	3	14	0	7	0
hsa-miR-510-5p	0	1	0	2	0	0	0	0	0	0
hsa-miR-510-3p	0	2	0	1	0	0	0	0	1	1
hsa-miR-514a-5p	1	6	63	296	0	32	34	0	11	2
hsa-miR-514a-3p	0	1	0	1	0	0	0	0	0	0
hsa-miR-532-5p	0	0	0	4	0	0	2	0	0	0
hsa-miR-532-3p	0	1	1	1	2	1	1	0	0	0
hsa-miR-455-5p	0	0	0	0	0	1	0	0	0	0
hsa-miR-455-3p	1	0	0	1	0	0	0	0	0	0
hsa-miR-539-5p	0	2	0	0	1	0	0	0	0	0
hsa-miR-539-3p	0	0	0	0	0	0	0	0	0	0
hsa-miR-544a	0	0	0	0	0	0	0	0	0	0
hsa-miR-545-5p	0	0	0	1	0	0	0	0	0	0
hsa-miR-545-3p	0	0	0	0	0	0	0	0	0	0
hsa-miR-376a-2-5p	0	0	0	0	0	0	0	0	0	0
hsa-miR-487b-5p	0	1	0	1	1	0	2	0	0	0
hsa-miR-487b-3p	1	25	2	1	0	1	10	0	5	0
hsa-miR-551a	0	5	1	0	0	1	4	0	0	0
hsa-miR-552-5p	0	0	0	0	0	0	1	0	0	0
hsa-miR-552-3p	4	15	3	12	4	4	4	1	4	2
hsa-miR-553	0	0	0	0	0	0	0	0	0	0
hsa-miR-554	2	2	0	1	0	0	1	2	2	1
hsa-miR-92b-5p	4	7	1	15	0	13	20	3	4	1
hsa-miR-92b-3p	0	2	1	0	0	0	0	0	0	0
hsa-miR-555	0	3	0	2	0	0	4	0	1	0
hsa-miR-556-5p	0	2	1	2	0	0	0	0	0	0
hsa-miR-556-3p	0	0	0	0	0	0	0	0	0	0
hsa-miR-557	0	9	0	1	0	1	7	0	1	0
hsa-miR-558	1	5	2	7	2	0	1	0	0	0
hsa-miR-559	0	10	1	2	0	0	4	0	0	0
hsa-miR-561-5p	2	3	0	0	0	2	0	0	0	0
hsa-miR-561-3p	2	15	0	0	0	0	4	0	0	0
hsa-miR-562	0	1	0	0	0	0	0	4	0	0
hsa-miR-563	0	0	2	0	0	0	0	0	0	0
hsa-miR-564	0	2	0	1	0	0	0	0	1	0
hsa-miR-567	0	15	1	13	3	4	2	0	4	1
hsa-miR-568	0	1	0	1	0	1	0	0	2	0
hsa-miR-551b-5p	1	16	1	6	1	3	12	1	5	3
hsa-miR-551b-3p	0	0	0	0	0	0	0	0	0	0
hsa-miR-569	0	0	0	0	0	0	0	0	0	0
hsa-miR-570-5p	0	0	0	0	0	0	0	0	0	0
hsa-miR-570-3p	0	4	0	0	1	2	0	0	0	0
hsa-miR-571	0	11	0	0	0	0	4	1	0	0
hsa-miR-572	25	64	15	33	2	9	88	2	40	21
hsa-miR-573	1	15	5	1	0	0	7	1	1	0
hsa-miR-574-5p	0	0	0	0	0	2	0	1	1	0
hsa-miR-574-3p	0	1	0	0	0	0	1	0	0	0
hsa-miR-575	2	5	1	4	0	1	3	0	0	0
hsa-miR-576-5p	0	1	0	0	0	0	0	0	0	0
hsa-miR-576-3p	5	0	2	4	0	2	0	0	3	4
hsa-miR-577	0	0	0	0	0	0	0	0	0	0
hsa-miR-578	0	0	0	0	0	0	0	0	0	0
hsa-miR-579-5p	1	8	3	1	0	1	4	0	1	0
hsa-miR-579-3p	0	0	0	1	0	0	0	0	0	0
hsa-miR-580-5p	0	3	1	1	0	0	0	0	0	0
hsa-miR-580-3p	0	3	0	0	0	2	0	0	0	0
hsa-miR-581	0	0	0	0	0	0	0	0	0	0
hsa-miR-582-5p	0	0	0	0	0	0	0	0	0	0
hsa-miR-582-3p	0	1	0	0	0	0	1	0	0	0
hsa-miR-583	0	7	2	1	0	1	3	0	0	0
hsa-miR-584-5p	0	0	0	1	0	0	0	0	0	0
hsa-miR-584-3p	1	4	2	10	0	4	3	1	2	1
hsa-miR-585-5p	0	12	0	1	0	4	1	0	0	2
hsa-miR-585-3p	0	1	0	1	0	0	0	0	0	0
hsa-miR-548a-3p	1	1	0	0	0	0	0	0	0	0
hsa-miR-586	0	0	0	0	0	0	0	0	0	0
hsa-miR-587	0	1	0	2	0	0	0	0	0	0
hsa-miR-548b-5p	0	0	0	0	0	0	1	0	0	0
hsa-miR-548b-3p	0	2	0	0	0	1	0	0	0	0
hsa-miR-588	1	0	0	0	0	0	0	1	0	0
hsa-miR-589-5p	0	6	0	0	0	0	5	0	1	0
hsa-miR-589-3p	1	18	5	0	0	4	3	0	0	0
hsa-miR-550a-5p	1	6	1	9	0	6	1	0	1	0
hsa-miR-550a-3p	0	1	0	0	0	0	0	0	1	0
hsa-miR-590-5p	0	0	0	1	0	0	0	0	0	0
hsa-miR-590-3p	0	0	0	0	0	0	0	0	0	0
hsa-miR-591	0	0	0	1	0	0	0	0	0	0
hsa-miR-592	0	0	0	1	0	0	0	0	0	0
hsa-miR-593-5p	1	10	0	13	0	4	3	2	3	0
hsa-miR-593-3p	0	0	0	0	0	0	0	0	0	0
hsa-miR-595	5	17	2	27	0	2	3	2	4	1
hsa-miR-596	10	65	4	61	4	15	86	3	44	18
hsa-miR-597-5p	1	10	1	8	1	6	6	3	7	0
hsa-miR-597-3p	0	8	0	2	0	0	3	1	0	0
hsa-miR-598-5p	0	7	8	5	0	2	5	0	2	1
hsa-miR-598-3p	0	2	0	0	0	0	0	0	0	0
hsa-miR-599	0	0	0	0	0	0	0	0	0	0
hsa-miR-548a-5p	0	1	0	1	0	3	3	0	1	0
hsa-miR-600	0	0	0	1	0	2	2	0	0	0
hsa-miR-601	0	0	0	2	0	0	4	0	1	0
hsa-miR-602	0	10	3	6	2	3	9	4	1	0
hsa-miR-603	1	1	2	1	0	4	4	11	0	0
hsa-miR-604	1	12	2	3	0	2	9	0	0	0
hsa-miR-605-5p	1	10	0	3	0	0	2	0	0	0
hsa-miR-605-3p	0	6	0	5	1	2	0	1	1	1
hsa-miR-606	0	4	0	3	1	2	7	2	2	0
hsa-miR-607	5	20	4	59	4	3	2	1	2	1
hsa-miR-608	6	77	5	16	0	9	56	4	8	5
hsa-miR-609	0	1	0	0	0	0	0	0	0	0
hsa-miR-610	0	2	0	1	0	1	1	2	2	0
hsa-miR-611	0	23	3	8	1	1	8	0	1	1
hsa-miR-612	0	10	0	4	2	2	6	1	3	0
hsa-miR-613	0	1	0	0	0	0	1	0	1	0
hsa-miR-614	2	9	1	2	0	0	3	0	3	1
hsa-miR-615-5p	4	20	3	14	1	4	19	3	2	1
hsa-miR-615-3p	2	36	2	19	0	3	19	0	7	3
hsa-miR-616-5p	0	2	0	0	0	1	0	0	0	0
hsa-miR-616-3p	4	16	3	2	1	2	17	0	2	0
hsa-miR-548c-5p	0	1	0	0	0	0	0	0	2	0
hsa-miR-548c-3p	0	0	0	0	0	0	0	0	0	0
hsa-miR-617	0	6	0	1	0	2	4	1	2	0
hsa-miR-618	2	15	0	2	1	3	21	1	2	0
hsa-miR-619-5p	0	0	1	2	0	2	0	0	1	0
hsa-miR-619-3p	0	4	3	4	0	5	11	1	2	0
hsa-miR-620	1	10	1	3	0	1	1	1	0	2
hsa-miR-621	0	4	0	0	1	0	2	0	0	0
hsa-miR-622	1	3	0	3	0	1	1	1	2	1
hsa-miR-623	0	3	0	11	1	2	5	3	5	0
hsa-miR-624-5p	0	0	0	0	0	0	0	0	0	0
hsa-miR-624-3p	0	4	0	0	0	0	0	0	0	0
hsa-miR-625-5p	0	0	0	0	0	0	0	0	0	0
hsa-miR-625-3p	0	0	0	0	0	3	0	0	1	0
hsa-miR-626	0	0	0	0	0	0	0	0	0	0
hsa-miR-627-5p	0	3	0	0	0	0	0	0	0	0
hsa-miR-627-3p	0	0	0	1	0	0	0	0	0	0
hsa-miR-628-5p	0	0	0	1	0	0	0	0	0	0
hsa-miR-628-3p	0	4	0	0	1	1	0	0	0	1
hsa-miR-629-5p	0	0	0	1	0	0	0	2	0	0
hsa-miR-629-3p	0	3	0	0	0	0	1	2	0	0
hsa-miR-630	10	20	1	8	1	6	4	1	0	0
hsa-miR-631	1	16	0	10	1	2	6	2	5	2
hsa-miR-33b-5p	0	0	0	0	0	0	0	0	0	0
hsa-miR-33b-3p	3	6	5	93	3	4	4	0	0	1
hsa-miR-632	0	0	0	0	0	0	0	0	0	0
hsa-miR-633	1	10	0	2	1	3	3	0	0	0
hsa-miR-634	1	0	0	2	0	6	0	5	2	0
hsa-miR-635	0	2	0	0	0	1	0	0	0	0
hsa-miR-636	13	153	6	68	7	42	154	11	73	26
hsa-miR-637	2	23	1	15	1	4	23	1	4	2
hsa-miR-638	20	137	17	430	7	27	172	12	78	27
hsa-miR-639	4	15	1	11	0	2	18	0	7	3
hsa-miR-640	0	1	1	0	0	1	0	0	0	0
hsa-miR-641	1	9	0	3	0	4	1	0	1	0
hsa-miR-642a-5p	0	3	0	2	0	0	0	0	1	0
hsa-miR-642a-3p	0	16	2	8	0	1	5	0	3	0
hsa-miR-643	0	0	1	1	0	0	0	0	1	0
hsa-miR-644a	0	1	0	0	0	0	0	0	0	0
hsa-miR-645	0	1	0	0	0	1	1	0	0	0
hsa-miR-646	0	4	0	1	0	0	0	0	1	1
hsa-miR-647	0	0	0	0	0	0	0	0	0	0
hsa-miR-648	0	3	3	3	1	1	2	0	3	0
hsa-miR-649	0	0	0	0	0	0	0	0	0	0
hsa-miR-650	0	6	0	8	0	1	3	0	2	0
hsa-miR-651-5p	0	1	1	0	0	0	2	0	1	0
hsa-miR-651-3p	0	7	0	2	0	2	0	2	2	0
hsa-miR-652-5p	0	42	1	7	2	1	24	2	7	0
hsa-miR-652-3p	0	2	0	1	0	1	0	0	0	0
hsa-miR-548d-5p	0	0	0	0	0	0	0	0	0	0
hsa-miR-548d-3p	0	0	0	0	2	0	0	1	1	0
hsa-miR-661	3	24	2	10	1	7	24	1	17	7
hsa-miR-662	2	5	0	3	0	4	0	0	0	0
hsa-miR-663a	18	80	2	60	7	23	119	1	33	13
hsa-miR-449b-5p	0	1	0	1	0	1	0	0	1	0
hsa-miR-449b-3p	1	8	1	8	3	1	7	3	2	0
hsa-miR-653-5p	0	0	0	0	0	0	0	0	0	0
hsa-miR-653-3p	0	0	0	0	0	0	0	0	0	0
hsa-miR-411-5p	0	1	0	1	0	0	2	0	0	0
hsa-miR-411-3p	0	2	0	2	0	2	1	0	0	1
hsa-miR-654-5p	0	4	1	6	0	5	2	1	1	1
hsa-miR-654-3p	5	9	1	0	0	3	1	2	3	0
hsa-miR-655-5p	104	113	6	58	22	294	136	11	156	78
hsa-miR-655-3p	0	0	0	0	0	0	0	0	0	0
hsa-miR-656-5p	0	4	0	3	0	2	2	0	1	0
hsa-miR-656-3p	1	11	0	2	0	1	0	0	0	0
hsa-miR-549a-5p	1	9	0	1	0	0	2	0	1	0
hsa-miR-549a-3p	0	0	0	0	0	0	0	0	0	0
hsa-miR-657	0	1	1	9	0	1	2	0	0	0
hsa-miR-658	0	3	1	2	0	1	1	0	1	1
hsa-miR-659-5p	0	1	0	2	0	0	1	2	1	2
hsa-miR-659-3p	0	13	0	3	0	3	30	0	0	0
hsa-miR-660-5p	0	0	0	0	0	0	0	0	0	0
hsa-miR-660-3p	1	0	0	1	0	1	2	0	0	0
hsa-miR-421	0	0	0	0	0	1	0	0	1	0
hsa-miR-542-5p	0	4	1	0	0	1	3	0	1	0
hsa-miR-542-3p	0	1	1	1	0	0	2	0	0	0
hsa-miR-758-5p	0	47	3	3	0	3	32	0	2	0
hsa-miR-758-3p	0	0	0	1	0	0	0	1	0	0
hsa-miR-1264	0	3	0	2	0	0	0	0	0	0
hsa-miR-671-5p	1	16	1	5	2	4	31	2	5	3
hsa-miR-671-3p	0	6	0	2	0	2	1	0	0	0
hsa-miR-668-5p	0	17	1	0	0	1	5	0	1	0
hsa-miR-668-3p	0	7	1	1	0	0	0	2	0	0
hsa-miR-550a-3-5p	1	4	1	4	0	5	0	0	1	0
hsa-miR-767-5p	0	0	0	3	0	1	0	0	0	0
hsa-miR-767-3p	1	1	0	0	0	0	0	0	0	0
hsa-miR-1224-5p	1	12	0	17	1	1	10	1	6	3
hsa-miR-1224-3p	1	6	1	3	1	5	6	1	4	0
hsa-miR-151b	0	0	0	0	0	0	0	0	0	0
hsa-miR-320b	0	0	0	3	0	1	1	0	1	0
hsa-miR-320c	0	0	0	1	0	0	0	0	0	0
hsa-miR-1296-5p	0	5	0	0	1	1	3	1	1	1
hsa-miR-1296-3p	0	6	0	4	0	0	9	1	3	1
hsa-miR-1468-5p	0	0	0	0	0	0	1	0	1	1
hsa-miR-1468-3p	1	6	0	0	0	0	0	0	4	1
hsa-miR-1323	0	1	0	0	1	0	0	0	0	0
hsa-miR-1271-5p	1	1	0	0	0	1	0	2	0	1
hsa-miR-1271-3p	1	2	0	5	0	0	3	1	0	0
hsa-miR-1301-5p	0	5	0	0	0	1	0	0	0	0
hsa-miR-1301-3p	1	23	25	53	0	56	144	3	9	5
hsa-miR-454-5p	2	9	2	1	1	14	6	3	6	4
hsa-miR-454-3p	0	0	0	0	0	1	0	0	0	0
hsa-miR-1185-5p	0	2	0	1	0	3	1	0	0	0
hsa-miR-1185-2-3p	0	0	0	1	0	0	0	0	0	0
hsa-miR-449c-5p	0	2	0	0	0	0	0	0	1	0
hsa-miR-449c-3p	0	0	0	0	0	2	0	0	0	0
hsa-miR-1283	0	1	1	6	0	0	4	3	0	0
hsa-miR-769-5p	0	1	0	7	0	0	0	0	1	0
hsa-miR-769-3p	1	8	2	13	0	1	7	0	1	0
hsa-miR-766-5p	0	2	1	5	0	0	1	0	0	0
hsa-miR-766-3p	20	97	21	173	13	80	125	4	40	7
hsa-miR-378d	0	6	1	1	0	1	2	0	0	0
hsa-miR-1185-1-3p	0	0	0	2	0	0	1	0	0	0
hsa-miR-762	11	48	5	45	2	14	35	6	32	17
hsa-miR-802	0	1	0	0	0	0	0	0	0	0
hsa-miR-670-5p	3	1	0	1	0	0	3	0	2	0
hsa-miR-670-3p	0	0	0	0	0	0	0	0	0	0
hsa-miR-1298-5p	0	4	0	0	0	0	0	0	0	0
hsa-miR-1298-3p	2	0	0	0	0	1	0	0	0	0
hsa-miR-2113	3	0	0	1	0	1	0	0	0	0
hsa-miR-761	0	3	0	3	0	1	0	0	0	0
hsa-miR-764	0	0	0	0	0	0	1	0	0	0
hsa-miR-759	0	0	0	2	1	0	0	0	0	0
hsa-miR-765	0	3	2	2	0	0	8	0	3	0
hsa-miR-770-5p	5	2	2	3	0	0	2	0	2	0
hsa-miR-675-5p	0	8	2	9	0	5	2	0	1	0
hsa-miR-675-3p	1	7	0	4	0	0	1	1	1	0
hsa-miR-298	1	7	1	3	0	3	4	1	1	0
hsa-miR-891a-5p	1	6	0	0	0	1	1	0	0	0
hsa-miR-891a-3p	0	4	0	0	0	1	0	0	0	1
hsa-miR-300	0	2	1	0	0	0	1	0	0	0
hsa-miR-892a	0	5	1	0	0	1	3	0	1	0
hsa-miR-450b-5p	0	0	0	0	0	0	0	0	0	0
hsa-miR-450b-3p	0	0	0	1	0	0	0	0	0	0
hsa-miR-874-5p	38	1070	216	285	10	240	2051	65	152	18
hsa-miR-874-3p	4	54	0	51	3	8	59	2	24	5
hsa-miR-890	0	1	0	1	0	0	0	0	0	0
hsa-miR-891b	0	0	0	2	0	0	0	0	0	0
hsa-miR-888-5p	0	0	0	0	0	0	0	0	0	0
hsa-miR-888-3p	0	5	0	0	0	2	1	0	0	0
hsa-miR-892b	1	63	2	13	0	5	9	1	4	1
hsa-miR-541-5p	3	30	3	19	1	7	8	1	3	2
hsa-miR-541-3p	0	0	0	0	0	0	1	0	0	0
hsa-miR-889-5p	0	5	0	2	0	0	4	2	1	0
hsa-miR-889-3p	0	0	0	0	0	0	0	0	0	0
hsa-miR-875-5p	0	0	0	0	0	0	0	0	0	0
hsa-miR-875-3p	0	1	1	0	1	0	0	0	0	0
hsa-miR-876-5p	0	1	0	0	0	0	0	0	2	0
hsa-miR-876-3p	0	0	0	0	1	0	0	0	0	0
hsa-miR-708-5p	0	1	0	1	0	0	1	0	0	0
hsa-miR-708-3p	0	2	0	3	2	1	5	0	3	0
hsa-miR-147b-5p	0	4	0	1	0	2	0	0	1	0
hsa-miR-147b-3p	0	0	0	0	0	0	0	0	0	0
hsa-miR-190b-5p	0	0	0	0	0	0	0	0	0	0
hsa-miR-190b-3p	0	1	0	1	0	0	0	0	0	0
hsa-miR-744-5p	0	7	4	5	0	4	0	4	1	0
hsa-miR-744-3p	0	2	3	3	0	1	0	2	0	0
hsa-miR-885-5p	0	0	0	0	0	0	1	0	1	0
hsa-miR-885-3p	1	13	2	27	1	6	18	3	5	3
hsa-miR-877-5p	0	1	0	0	0	0	4	0	0	0
hsa-miR-877-3p	0	1	0	0	0	1	4	2	1	0
hsa-miR-887-5p	0	14	0	13	1	3	1	0	2	1
hsa-miR-887-3p	0	24	3	10	0	2	25	0	1	2
hsa-miR-665	0	0	0	2	0	0	2	0	0	0
hsa-miR-873-5p	0	23	2	2	1	0	7	1	3	0
hsa-miR-873-3p	0	2	0	1	0	1	1	2	3	0
hsa-miR-543	0	1	0	0	0	1	0	0	0	0
hsa-miR-374b-5p	0	2	0	1	0	1	0	0	0	0
hsa-miR-374b-3p	0	0	0	0	0	0	0	0	0	0
hsa-miR-760	18	108	26	54	12	53	259	12	169	94
hsa-miR-301b-5p	0	4	1	0	0	0	4	0	0	0
hsa-miR-301b-3p	0	1	0	1	0	0	0	0	0	0
hsa-miR-216b-5p	0	3	0	0	0	0	0	0	0	0
hsa-miR-216b-3p	0	0	1	0	0	0	1	0	0	0
hsa-miR-208b-5p	1	0	1	2	0	1	0	0	0	0
hsa-miR-208b-3p	1	6	0	0	0	0	1	2	0	0
hsa-miR-920	0	3	0	2	1	1	0	0	0	1
hsa-miR-921	0	38	2	8	2	8	22	1	1	0
hsa-miR-922	0	3	0	1	0	2	1	0	0	1
hsa-miR-924	0	1	0	0	0	0	0	0	0	0
hsa-miR-509-3-5p	0	2	2	0	0	1	1	0	1	0
hsa-miR-933	0	1	1	2	0	2	3	0	2	0
hsa-miR-934	0	1	0	2	0	0	0	0	0	0
hsa-miR-935	1	4	4	0	0	0	3	0	0	0
hsa-miR-936	1	5	0	0	1	0	4	0	1	1
hsa-miR-937-5p	1	5	2	14	0	6	11	1	2	1
hsa-miR-937-3p	17	43	4	99	6	15	60	0	58	16
hsa-miR-938	0	0	0	0	0	2	0	0	1	0
hsa-miR-939-5p	3	6	5	1	0	16	6	0	20	3
hsa-miR-939-3p	2	32	1	7	1	4	15	5	11	2
hsa-miR-940	3	8	1	27	9	5	56	0	7	4
hsa-miR-941	3	36	4	5	0	4	17	1	13	7
hsa-miR-942-5p	0	0	0	0	0	0	0	0	0	0
hsa-miR-942-3p	1	3	0	7	0	1	1	0	0	0
hsa-miR-943	0	23	3	4	1	1	35	1	3	0
hsa-miR-944	0	1	0	0	0	0	0	0	0	0
hsa-miR-297	0	0	0	0	0	0	0	0	0	0
hsa-miR-1178-5p	0	1	0	0	0	0	0	0	0	0
hsa-miR-1178-3p	0	0	0	0	0	0	0	0	0	0
hsa-miR-1179	0	1	0	0	0	0	0	0	0	0
hsa-miR-1180-5p	2	51	4	9	5	7	56	7	6	4
hsa-miR-1180-3p	2	18	0	4	3	1	7	1	7	0
hsa-miR-1181	2	18	1	8	2	5	15	3	3	1
hsa-miR-1182	4	4	3	6	1	4	0	2	7	6
hsa-miR-1183	1	20	0	2	1	4	10	2	2	3
hsa-miR-1184	0	5	0	0	1	1	1	0	0	0
hsa-miR-1225-5p	3	6	0	3	2	0	6	3	1	0
hsa-miR-1225-3p	9	19	3	29	3	7	47	3	19	6
hsa-miR-1226-5p	4	83	10	12	2	13	83	1	7	1
hsa-miR-1226-3p	9	86	13	20	0	12	133	3	14	2
hsa-miR-1227-5p	0	2	0	1	1	0	1	1	5	1
hsa-miR-1227-3p	0	1	0	6	1	0	0	0	1	0
hsa-miR-1228-5p	18	36	9	33	2	20	58	4	66	41
hsa-miR-1228-3p	34	15	7	15	5	23	39	1	5	8
hsa-miR-1229-5p	10	105	17	31	1	56	118	15	29	1
hsa-miR-1229-3p	1	11	1	26	0	2	4	0	5	2
hsa-miR-1231	0	11	0	0	0	3	5	1	0	0
hsa-miR-1233-5p	0	7	1	5	0	3	4	0	2	4
hsa-miR-1233-3p	20	21	2	91	9	8	21	2	4	4
hsa-miR-1234-3p	0	17	1	7	1	5	11	0	2	2
hsa-miR-1236-5p	4	9	0	2	0	2	2	3	0	0
hsa-miR-1236-3p	0	2	0	0	2	0	1	4	2	2
hsa-miR-1237-5p	3	85	1	17	1	14	90	3	6	5
hsa-miR-1237-3p	2	6	1	5	3	3	12	0	5	2
hsa-miR-1238-5p	3	4	7	7	0	4	3	0	2	1
hsa-miR-1238-3p	1	2	0	5	0	0	1	0	1	2
hsa-miR-1200	2	7	0	1	1	0	3	0	0	1
hsa-miR-1202	1	3	1	3	0	0	2	1	0	0
hsa-miR-1203	0	2	0	2	0	1	3	1	0	0
hsa-miR-663b	1	39	6	14	6	8	42	1	12	5
hsa-miR-1204	0	2	0	0	0	0	1	0	1	0
hsa-miR-1205	0	0	0	0	0	0	1	0	0	0
hsa-miR-1206	0	1	0	0	0	0	0	0	0	0
hsa-miR-1207-5p	4	16	3	18	1	2	21	1	12	9
hsa-miR-1207-3p	0	0	1	0	0	0	0	0	0	0
hsa-miR-1208	1	7	0	1	1	0	1	0	3	0
hsa-miR-548e-5p	1	6	0	0	0	1	4	2	2	1
hsa-miR-548e-3p	0	0	0	2	0	0	0	0	1	0
hsa-miR-548j-5p	0	1	0	0	0	0	0	0	1	0
hsa-miR-548j-3p	0	0	0	1	0	0	0	0	0	0
hsa-miR-1285-5p	0	6	3	2	2	0	6	1	2	0
hsa-miR-1285-3p	0	1	0	0	0	1	0	0	0	0
hsa-miR-1286	0	3	0	3	0	0	2	0	0	1
hsa-miR-1287-5p	1	0	0	1	0	1	1	0	0	0
hsa-miR-1287-3p	0	2	0	1	0	1	1	0	1	0
hsa-miR-1289	0	0	0	0	0	1	0	1	0	0
hsa-miR-1290	0	0	0	1	0	0	0	1	0	0
hsa-miR-1291	1	18	1	10	0	1	21	2	2	2
hsa-miR-548k	0	2	0	0	0	1	1	3	1	0
hsa-miR-1293	0	5	0	5	0	1	5	0	3	2
hsa-miR-1294	0	0	0	0	0	0	0	0	0	0
hsa-miR-1295a	3	8	2	5	2	9	4	1	5	3
hsa-miR-1297	0	0	0	0	0	0	0	0	0	0
hsa-miR-1299	0	0	0	0	0	0	0	0	1	0
hsa-miR-548l	1	0	1	0	0	0	1	0	0	0
hsa-miR-1302	0	0	0	0	0	0	0	0	0	0
hsa-miR-1303	0	0	0	2	0	0	0	0	0	0
hsa-miR-1304-5p	0	1	0	0	0	0	0	0	0	0
hsa-miR-1304-3p	0	4	1	4	0	1	1	1	1	0
hsa-miR-1305	0	0	0	0	0	0	0	0	0	0
hsa-miR-1243	0	0	0	0	0	1	0	0	1	0
hsa-miR-548f-5p	0	0	0	0	0	0	0	0	0	0
hsa-miR-548f-3p	0	0	0	0	0	0	0	0	0	0
hsa-miR-1244	1	0	0	0	1	0	0	0	0	0
hsa-miR-1245a	0	1	0	0	0	0	0	0	0	0
hsa-miR-1246	0	1	0	0	0	0	0	0	0	0
hsa-miR-1247-5p	17	42	11	41	8	17	48	4	19	25
hsa-miR-1247-3p	2	23	5	3	2	3	11	0	3	0
hsa-miR-1248	0	1	0	1	0	0	0	0	0	1
hsa-miR-1249-5p	0	2	0	6	1	2	14	0	2	0
hsa-miR-1249-3p	2	14	0	4	0	2	19	1	14	5
hsa-miR-1250-5p	0	0	0	0	1	0	1	0	0	0
hsa-miR-1250-3p	0	0	0	2	1	2	0	0	1	0
hsa-miR-1251-5p	0	1	0	4	0	0	0	0	0	0
hsa-miR-1251-3p	1	7	1	44	3	4	2	0	4	3
hsa-miR-1253	0	1	0	1	0	1	0	0	0	0
hsa-miR-1255a	1	2	0	1	0	0	0	0	0	0
hsa-miR-1256	0	3	0	0	0	1	1	0	0	0
hsa-miR-1257	1	10	0	12	9	2	12	6	7	4
hsa-miR-1258	0	2	0	4	0	0	5	0	0	0
hsa-miR-1260a	1	5	2	2	6	2	6	2	1	0
hsa-miR-548g-5p	0	0	0	0	0	0	0	0	0	0
hsa-miR-548g-3p	0	0	0	0	0	0	0	0	0	0
hsa-miR-1261	0	4	0	0	0	3	4	1	0	0
hsa-miR-1262	1	3	0	0	0	8	5	1	4	0
hsa-miR-1263	0	2	0	1	0	0	1	1	0	0
hsa-miR-548n	0	0	0	0	0	0	0	0	0	0
hsa-miR-548m	0	0	0	0	0	0	0	0	0	0
hsa-miR-1265	0	2	0	1	1	1	0	0	0	0
hsa-miR-548o-3p	0	0	0	0	0	0	0	0	0	0
hsa-miR-1266-5p	0	3	1	0	2	3	0	1	1	0
hsa-miR-1266-3p	3	56	6	196	4	12	25	10	25	7
hsa-miR-1267	1	1	0	2	0	0	1	1	0	0
hsa-miR-1268a	7	13	0	10	1	7	20	6	16	7
hsa-miR-1269a	8	117	3	56	11	14	14	28	19	7
hsa-miR-1270	0	2	0	3	0	1	3	0	0	0
hsa-miR-1272	0	12	1	6	0	0	1	1	1	0
hsa-miR-548h-5p	0	0	0	0	1	0	1	0	1	0
hsa-miR-548h-3p	0	1	0	0	0	0	0	0	0	0
hsa-miR-1275	0	1	0	0	0	1	1	0	0	0
hsa-miR-1276	0	6	2	2	1	2	4	1	2	0
hsa-miR-302e	0	0	0	0	0	0	0	0	0	0
hsa-miR-302f	0	0	0	0	0	0	0	0	0	0
hsa-miR-1277-5p	0	6	3	0	0	2	0	0	1	0
hsa-miR-1277-3p	0	0	0	0	0	0	0	0	0	0
hsa-miR-548p	0	1	0	0	0	0	0	0	0	0
hsa-miR-548i	0	3	1	0	0	1	1	4	1	0
hsa-miR-1278	0	0	0	0	0	0	0	0	0	0
hsa-miR-1279	0	0	0	0	0	0	0	0	0	0
hsa-miR-1281	0	1	0	0	0	0	1	0	0	0
hsa-miR-1282	0	0	0	0	0	0	0	0	0	0
hsa-miR-1284	0	0	0	0	0	1	2	0	1	0
hsa-miR-1288-5p	0	6	1	4	0	5	8	0	8	0
hsa-miR-1288-3p	1	25	2	3	0	1	32	0	2	1
hsa-miR-1292-5p	3	22	3	2	0	3	9	0	7	0
hsa-miR-1292-3p	20	48	10	113	3	29	93	4	142	91
hsa-miR-1252-5p	1	2	0	0	0	0	0	0	0	0
hsa-miR-1252-3p	0	0	0	0	0	0	0	0	0	0
hsa-miR-1255b-5p	0	2	0	0	0	0	0	0	0	0
hsa-miR-1255b-2-3p	4	6	0	0	4	2	1	0	0	0
hsa-miR-664a-5p	0	2	0	3	0	1	3	0	1	0
hsa-miR-664a-3p	0	1	0	1	0	1	2	0	0	0
hsa-miR-1306-5p	3	3	0	4	0	2	3	2	0	0
hsa-miR-1306-3p	0	1	0	1	0	0	0	0	0	0
hsa-miR-1307-5p	1	11	2	4	2	2	8	1	1	2
hsa-miR-1307-3p	8	36	4	28	2	2	20	1	7	8
hsa-miR-513b-5p	0	1	0	0	1	0	0	0	0	0
hsa-miR-513b-3p	0	3	0	0	0	1	1	2	0	0
hsa-miR-513c-5p	0	1	0	0	0	0	0	0	0	0
hsa-miR-513c-3p	0	1	0	0	0	0	0	0	0	0
hsa-miR-1321	0	1	0	1	0	3	0	0	0	0
hsa-miR-1322	0	11	0	1	0	1	0	0	1	0
hsa-miR-1197	0	2	0	0	0	0	0	0	0	0
hsa-miR-1324	0	3	0	4	0	0	0	1	0	0
hsa-miR-1469	16	54	11	25	1	19	55	3	25	12
hsa-miR-1470	14	437	69	57	10	71	653	32	133	60
hsa-miR-1471	4	79	3	27	5	12	24	6	14	5
hsa-miR-1537-5p	0	0	0	0	0	0	0	0	0	0
hsa-miR-1537-3p	0	3	0	0	0	0	1	0	0	0
hsa-miR-1538	6	31	4	23	3	4	40	4	13	1
hsa-miR-1539	0	10	1	3	2	1	5	0	0	1
hsa-miR-103b	0	8	0	3	2	0	2	2	0	0
hsa-miR-320d	0	0	0	7	0	0	0	0	0	0
hsa-miR-1825	0	1	0	1	0	0	1	0	0	0
hsa-miR-1827	0	0	0	2	0	0	0	0	0	0
hsa-miR-1908-5p	6	34	4	23	2	7	51	3	7	2
hsa-miR-1908-3p	31	117	12	48	10	31	213	6	72	30
hsa-miR-1909-5p	0	14	1	2	1	4	12	0	6	1
hsa-miR-1909-3p	3	41	2	17	4	11	12	3	4	3
hsa-miR-1910-5p	8	28	6	16	4	8	71	3	33	11
hsa-miR-1910-3p	0	14	0	6	1	5	2	0	0	0
hsa-miR-1911-5p	1	11	0	0	0	1	4	0	2	0
hsa-miR-1911-3p	0	0	0	2	0	0	0	0	0	0
hsa-miR-1912-5p	0	8	0	1	0	0	4	0	1	0
hsa-miR-1912-3p	0	3	0	2	0	0	1	2	0	0
hsa-miR-1913	21	35	9	44	4	12	118	1	41	18
hsa-miR-1914-5p	2	17	2	6	2	1	15	1	7	3
hsa-miR-1914-3p	2	14	1	15	1	1	0	0	3	1
hsa-miR-1915-5p	9	17	7	8	1	8	11	0	23	7
hsa-miR-1915-3p	1	23	4	23	0	3	29	1	13	6
hsa-miR-1972	1	4	0	13	0	6	1	1	1	1
hsa-miR-1973	0	0	0	0	0	0	1	0	0	0
hsa-miR-1976	1	1	0	4	2	1	2	1	5	0
hsa-miR-2052	0	0	0	0	0	0	0	0	0	0
hsa-miR-2053	0	0	0	0	0	0	0	0	0	0
hsa-miR-2054	0	0	0	0	0	0	0	0	0	0
hsa-miR-2110	0	8	0	0	0	2	4	0	0	0
hsa-miR-2114-5p	0	20	0	5	0	2	13	0	1	0
hsa-miR-2114-3p	0	3	1	2	0	2	0	0	0	0
hsa-miR-2115-5p	3	14	0	11	0	0	2	0	3	2
hsa-miR-2115-3p	0	3	0	1	0	0	1	0	1	0
hsa-miR-2116-5p	0	0	0	0	0	0	0	0	0	0
hsa-miR-2116-3p	3	18	2	8	0	3	5	1	4	0
hsa-miR-2117	0	1	0	6	0	0	0	0	0	0
hsa-miR-548q	1	0	0	2	0	9	10	3	6	1
hsa-miR-2276-5p	0	6	0	1	0	0	1	0	1	1
hsa-miR-2276-3p	0	2	0	1	0	2	3	0	0	0
hsa-miR-2277-5p	3	50	1	34	2	13	45	10	5	8
hsa-miR-2277-3p	4	77	10	6	1	4	37	1	10	5
hsa-miR-2278	2	7	1	3	1	0	2	0	0	0
hsa-miR-2681-5p	0	0	0	0	0	1	3	0	0	0
hsa-miR-2681-3p	1	1	0	0	0	0	0	0	0	0
hsa-miR-2682-5p	1	1	0	1	0	1	2	0	0	0
hsa-miR-2682-3p	13	60	3	373	4	4	37	15	21	14
hsa-miR-711	0	16	2	2	0	1	1	0	3	0
hsa-miR-718	11	65	14	39	10	23	95	5	60	22
hsa-miR-2861	12	68	5	87	4	16	114	6	98	46
hsa-miR-2909	0	1	0	2	0	0	0	0	2	0
hsa-miR-3115	0	0	0	0	0	0	1	0	0	0
hsa-miR-3116	0	14	0	0	0	0	4	0	1	0
hsa-miR-3117-5p	0	1	0	0	0	0	0	0	0	0
hsa-miR-3117-3p	0	1	0	1	0	0	1	2	0	0
hsa-miR-3118	0	0	0	0	0	0	0	0	0	0
hsa-miR-3119	0	0	0	0	0	0	0	0	0	0
hsa-miR-3120-5p	0	33	1	3	0	4	16	1	2	0
hsa-miR-3120-3p	0	0	0	2	0	0	1	0	0	0
hsa-miR-3121-5p	1	0	0	0	0	0	0	0	1	0
hsa-miR-3121-3p	0	13	0	3	0	0	6	0	1	0
hsa-miR-3122	0	2	0	4	0	1	1	0	0	0
hsa-miR-3123	0	0	0	0	0	0	0	0	0	0
hsa-miR-3124-5p	0	3	1	2	0	1	1	3	2	0
hsa-miR-3124-3p	1	6	0	4	0	1	7	0	0	0
hsa-miR-548s	0	1	0	0	0	0	1	0	1	0
hsa-miR-3125	2	2	0	2	0	3	1	0	3	0
hsa-miR-3126-5p	4	16	1	37	1	5	13	5	3	3
hsa-miR-3126-3p	0	0	0	6	1	1	0	1	0	0
hsa-miR-3127-5p	3	5	1	5	0	3	0	0	2	1
hsa-miR-3127-3p	0	2	0	1	0	0	2	0	2	0
hsa-miR-3128	0	1	0	0	0	0	0	0	2	0
hsa-miR-3129-5p	0	0	0	0	1	1	0	0	0	0
hsa-miR-3129-3p	0	1	0	0	0	0	1	0	0	0
hsa-miR-3130-5p	1	15	1	5	1	2	7	4	3	1
hsa-miR-3130-3p	1	6	0	5	0	0	5	0	1	1
hsa-miR-3131	0	5	0	14	1	4	5	1	0	1
hsa-miR-3132	1	6	1	1	0	0	7	1	1	0
hsa-miR-3133	0	1	2	1	0	2	0	2	0	0
hsa-miR-378b	1	3	0	0	0	0	0	0	1	0
hsa-miR-3134	0	2	1	0	0	0	2	0	1	0
hsa-miR-3135a	1	4	0	0	0	0	7	0	1	0
hsa-miR-466	1	2	0	0	1	1	1	0	4	0
hsa-miR-3136-5p	0	0	0	0	2	0	0	0	0	0
hsa-miR-3136-3p	0	1	1	0	0	0	0	0	2	0
hsa-miR-544b	1	9	0	7	1	2	2	1	0	0
hsa-miR-3137	0	1	0	1	0	0	0	2	0	0
hsa-miR-3138	2	3	0	1	0	3	3	0	0	0
hsa-miR-3139	0	2	2	3	0	1	0	0	0	0
hsa-miR-3140-5p	0	2	0	0	0	0	0	1	0	0
hsa-miR-3140-3p	0	0	0	1	0	0	0	0	0	0
hsa-miR-548t-5p	0	0	0	0	0	0	0	0	0	0
hsa-miR-548t-3p	4	12	3	3	0	6	3	0	2	0
hsa-miR-3141	2	22	2	12	0	8	17	2	3	1
hsa-miR-3142	1	16	0	12	0	4	7	1	1	2
hsa-miR-3143	0	11	0	1	0	0	2	2	0	0
hsa-miR-548u	0	0	0	1	0	0	1	0	0	0
hsa-miR-3144-5p	0	1	0	1	0	0	1	0	1	1
hsa-miR-3144-3p	0	0	0	0	0	0	0	0	0	0
hsa-miR-3145-5p	0	7	0	0	0	2	5	1	3	0
hsa-miR-3145-3p	2	12	0	25	22	10	5	6	12	10
hsa-miR-1273c	1	2	0	11	0	1	0	1	0	0
hsa-miR-3146	3	2	0	2	0	3	6	2	3	2
hsa-miR-3147	10	29	4	25	0	2	34	1	9	3
hsa-miR-548v	0	2	0	0	0	1	1	0	0	0
hsa-miR-3148	0	1	0	6	0	0	0	0	0	0
hsa-miR-3149	0	0	0	0	0	0	0	0	0	0
hsa-miR-3150a-5p	7	25	4	52	0	4	26	2	4	1
hsa-miR-3150a-3p	1	6	0	3	0	1	4	0	1	0
hsa-miR-3151-5p	0	3	0	2	0	0	0	0	0	0
hsa-miR-3151-3p	3	6	2	4	0	6	1	2	3	0
hsa-miR-3152-5p	0	2	0	0	0	2	0	0	0	0
hsa-miR-3152-3p	0	0	1	0	0	1	0	1	2	0
hsa-miR-3153	0	2	1	1	0	0	2	0	0	0
hsa-miR-3074-5p	1	2	1	0	0	2	3	0	0	1
hsa-miR-3074-3p	0	4	0	2	1	1	4	0	0	0
hsa-miR-3154	107	112	7	59	22	307	138	13	167	77
hsa-miR-3155a	0	0	0	1	0	1	0	1	1	0
hsa-miR-3156-5p	1	15	0	1	0	0	5	2	2	0
hsa-miR-3156-3p	0	4	0	0	0	1	0	0	0	0
hsa-miR-3157-5p	0	1	0	1	0	0	1	1	0	0
hsa-miR-3157-3p	0	0	0	1	0	0	0	0	1	0
hsa-miR-3158-5p	2	2	2	4	0	0	2	4	4	1
hsa-miR-3158-3p	0	2	0	0	0	2	1	0	0	0
hsa-miR-3159	0	0	1	2	0	0	0	0	0	0
hsa-miR-3160-5p	1	1	0	2	0	1	0	0	0	0
hsa-miR-3160-3p	0	7	0	2	1	0	0	2	0	3
hsa-miR-3161	0	5	1	1	0	2	2	0	0	0
hsa-miR-3162-5p	4	14	2	3	1	2	16	18	2	0
hsa-miR-3162-3p	7	26	6	18	3	12	21	2	8	2
hsa-miR-3163	23	18	1	10	1	2	22	14	11	1
hsa-miR-3164	0	1	1	2	0	0	2	1	0	0
hsa-miR-3165	1	0	0	0	0	0	0	0	0	0
hsa-miR-3166	0	5	0	0	0	3	0	0	0	0
hsa-miR-1260b	0	13	0	1	2	2	3	0	7	1
hsa-miR-3167	0	3	0	0	0	0	2	0	2	0
hsa-miR-3168	0	0	1	0	0	0	0	0	0	0
hsa-miR-3169	0	5	1	1	1	2	4	0	1	0
hsa-miR-3170	0	2	1	9	0	0	0	5	0	2
hsa-miR-3171	0	8	0	0	0	0	1	0	2	0
hsa-miR-3173-5p	0	0	0	0	0	0	0	0	0	0
hsa-miR-3173-3p	1	3	0	1	0	1	2	0	3	4
hsa-miR-1193	3	10	0	1	0	1	1	0	3	2
hsa-miR-323b-5p	14	18	6	111	4	17	103	3	365	200
hsa-miR-323b-3p	0	0	0	0	0	0	0	0	0	0
hsa-miR-3174	1	2	1	2	1	0	0	0	0	0
hsa-miR-3175	2	4	1	2	0	1	8	0	1	0
hsa-miR-3176	1	8	0	7	0	3	9	0	2	0
hsa-miR-3177-5p	0	1	0	1	0	0	1	0	0	0
hsa-miR-3177-3p	0	2	0	1	0	0	1	0	1	0
hsa-miR-3178	4	30	5	2	0	11	21	0	2	1
hsa-miR-3179	3	10	1	4	1	19	11	4	8	0
hsa-miR-3180-5p	1	37	3	15	0	6	62	1	10	1
hsa-miR-3180-3p	1	16	2	8	1	0	7	1	4	3
hsa-miR-548w	0	0	0	0	1	0	2	0	2	0
hsa-miR-3181	6	12	3	106	2	5	29	0	25	3
hsa-miR-3182	0	0	0	0	0	0	0	0	0	0
hsa-miR-3183	3	27	6	12	0	6	36	2	8	2
hsa-miR-3184-5p	1	14	1	9	0	1	5	1	2	0
hsa-miR-3184-3p	7	32	1	16	3	8	20	2	4	6
hsa-miR-3185	10	42	1	69	0	13	11	1	8	9
hsa-miR-3065-5p	1	1	0	0	0	0	1	0	0	0
hsa-miR-3065-3p	0	2	0	0	0	2	4	1	0	0
hsa-miR-3186-5p	0	3	0	0	0	0	0	0	0	0
hsa-miR-3186-3p	0	4	0	1	0	0	0	0	0	0
hsa-miR-3187-5p	0	18	2	15	0	3	35	1	50	20
hsa-miR-3187-3p	0	8	0	2	0	0	0	0	0	0
hsa-miR-3188	2	3	0	7	3	1	2	0	1	4
hsa-miR-3189-5p	6	30	4	21	0	7	24	0	13	0
hsa-miR-3189-3p	0	5	0	4	0	0	3	0	0	2
hsa-miR-320e	0	0	0	0	0	0	0	0	0	0
hsa-miR-3190-5p	0	3	1	1	0	0	2	0	0	0
hsa-miR-3190-3p	1	6	2	2	0	2	3	0	0	1
hsa-miR-3191-5p	1	5	0	1	1	1	8	0	4	2
hsa-miR-3191-3p	0	5	0	1	1	3	1	2	2	0
hsa-miR-3192-5p	1	13	0	2	0	1	2	1	0	0
hsa-miR-3192-3p	0	5	0	2	1	0	2	0	1	0
hsa-miR-3193	0	2	0	1	0	2	1	1	1	0
hsa-miR-3194-5p	0	7	1	3	0	2	1	0	0	0
hsa-miR-3194-3p	1	0	0	0	0	0	3	1	1	1
hsa-miR-3195	8	74	5	23	4	19	66	4	36	25
hsa-miR-3196	0	18	5	16	1	6	40	0	15	7
hsa-miR-548x-5p	0	0	0	0	0	0	0	0	0	0
hsa-miR-548x-3p	0	0	0	0	0	0	0	0	0	0
hsa-miR-3197	0	16	0	9	0	8	14	0	3	0
hsa-miR-3198	4	11	4	18	0	3	33	1	8	3
hsa-miR-3199	0	3	0	5	0	0	1	0	0	0
hsa-miR-3200-5p	4	6	7	2	0	31	7	0	1	0
hsa-miR-3200-3p	0	1	0	2	0	0	0	0	1	0
hsa-miR-3201	0	0	0	0	0	0	0	0	0	0
hsa-miR-514b-5p	0	1	1	1	0	2	0	0	0	0
hsa-miR-514b-3p	0	0	0	0	0	0	0	0	0	0
hsa-miR-3202	0	2	0	4	0	1	0	1	0	0
hsa-miR-4295	0	0	0	0	0	0	0	0	0	0
hsa-miR-4296	0	0	0	2	0	0	0	0	0	0
hsa-miR-4297	0	0	0	0	0	0	0	0	0	0
hsa-miR-378c	0	4	2	1	0	0	3	0	0	1
hsa-miR-4293	0	4	1	0	1	2	2	1	1	0
hsa-miR-4294	0	4	1	2	0	1	3	0	0	0
hsa-miR-4301	0	0	0	0	0	1	1	0	0	0
hsa-miR-4299	0	7	2	3	2	2	1	0	0	0
hsa-miR-4298	3	57	2	22	1	4	54	0	7	5
hsa-miR-4300	0	1	0	0	0	0	1	0	0	0
hsa-miR-4304	0	4	0	2	1	0	2	0	1	0
hsa-miR-4302	0	8	1	4	0	4	1	0	2	0
hsa-miR-4303	0	0	0	0	0	0	0	0	0	0
hsa-miR-4305	0	1	1	1	0	0	0	0	0	0
hsa-miR-4306	0	0	0	0	0	0	0	0	1	0
hsa-miR-4309	1	0	0	0	0	1	0	1	0	0
hsa-miR-4307	0	0	0	0	0	0	0	0	0	0
hsa-miR-4308	0	0	0	0	0	0	0	0	0	0
hsa-miR-4310	0	0	0	0	0	0	0	0	0	0
hsa-miR-4311	0	2	0	1	0	0	0	0	0	0
hsa-miR-4312	0	1	1	0	0	1	5	0	0	0
hsa-miR-4313	3	8	3	14	1	2	6	0	3	1
hsa-miR-4315	0	4	0	0	0	0	0	0	0	0
hsa-miR-4316	1	0	0	0	0	0	0	0	0	1
hsa-miR-4314	0	1	0	1	0	0	0	0	1	0
hsa-miR-4318	1	1	0	1	0	1	6	0	0	2
hsa-miR-4319	0	1	0	0	1	1	0	0	0	0
hsa-miR-4320	0	0	0	0	0	0	0	0	0	0
hsa-miR-4317	0	1	1	0	0	0	0	0	0	0
hsa-miR-4322	0	2	0	1	0	2	0	1	1	0
hsa-miR-4321	2	57	4	28	1	10	77	0	6	0
hsa-miR-4323	20	162	48	290	14	81	190	10	60	14
hsa-miR-4324	0	2	0	1	0	0	0	0	0	0
hsa-miR-4256	0	1	0	2	0	1	2	0	0	0
hsa-miR-4257	0	9	0	4	0	0	1	0	0	0
hsa-miR-4258	1	5	1	4	4	1	8	1	4	1
hsa-miR-4259	1	3	1	2	0	0	0	0	2	0
hsa-miR-4260	0	1	0	0	0	0	1	0	1	0
hsa-miR-4253	0	6	0	0	0	0	5	0	2	0
hsa-miR-4251	0	1	0	1	0	2	1	1	0	0
hsa-miR-4254	0	0	0	0	0	0	3	0	1	0
hsa-miR-4255	0	0	0	0	0	0	0	0	0	0
hsa-miR-4252	0	0	2	3	0	0	0	0	1	0
hsa-miR-4325	0	0	0	0	0	0	0	0	0	0
hsa-miR-4326	1	1	0	0	0	0	0	0	0	0
hsa-miR-4327	1	2	0	0	0	0	2	1	1	0
hsa-miR-4261	1	7	1	2	1	3	2	0	2	0
hsa-miR-4265	1	9	0	1	0	2	3	3	0	0
hsa-miR-4266	0	1	0	3	0	0	0	0	0	0
hsa-miR-4267	0	0	0	0	0	0	0	0	0	0
hsa-miR-4262	0	0	0	0	0	0	0	0	0	0
hsa-miR-2355-5p	0	0	0	0	0	0	0	1	0	0
hsa-miR-2355-3p	0	0	0	0	0	0	0	0	0	0
hsa-miR-4268	0	19	0	11	0	0	6	0	0	0
hsa-miR-4269	1	4	2	2	0	3	3	5	0	0
hsa-miR-4263	0	0	0	0	1	0	0	0	0	0
hsa-miR-4264	0	0	0	0	0	0	0	0	0	0
hsa-miR-4270	5	35	2	21	1	6	62	5	27	14
hsa-miR-4271	0	1	0	0	1	1	0	0	0	0
hsa-miR-4272	0	0	0	0	0	0	0	0	0	0
hsa-miR-4273	0	1	0	0	0	0	0	0	0	0
hsa-miR-4276	0	0	0	0	0	0	0	0	0	0
hsa-miR-4275	0	0	0	0	0	0	0	0	0	0
hsa-miR-4274	1	2	0	2	0	1	1	0	1	0
hsa-miR-4281	22	49	9	30	2	12	67	2	67	42
hsa-miR-4277	0	6	0	1	0	3	3	0	0	0
hsa-miR-4279	4	0	0	0	0	0	0	0	0	0
hsa-miR-4278	0	0	0	1	1	0	0	0	0	0
hsa-miR-4280	1	1	1	1	0	4	1	1	0	0
hsa-miR-4282	0	0	0	0	0	0	0	0	0	0
hsa-miR-4285	0	1	0	0	0	2	1	1	0	0
hsa-miR-4283	0	1	0	1	0	1	1	0	0	0
hsa-miR-4284	0	2	0	9	1	0	1	0	1	0
hsa-miR-4286	1	10	0	3	0	1	6	0	0	1
hsa-miR-4287	0	2	0	0	0	0	0	0	0	0
hsa-miR-4288	0	0	0	0	0	0	0	0	0	0
hsa-miR-4292	1	16	1	4	0	2	14	1	1	0
hsa-miR-4289	0	0	0	2	0	0	0	0	0	0
hsa-miR-4290	0	0	0	0	0	0	0	1	0	0
hsa-miR-4291	1	1	0	0	0	0	0	0	1	0
hsa-miR-4329	0	4	0	3	0	0	2	0	0	2
hsa-miR-4330	0	0	0	1	1	2	0	0	0	0
hsa-miR-500b-5p	0	1	0	0	0	0	0	0	0	0
hsa-miR-500b-3p	0	2	0	2	0	0	0	0	0	0
hsa-miR-4328	0	0	0	0	0	1	0	0	0	0
hsa-miR-3605-5p	1	2	0	1	0	0	0	1	0	0
hsa-miR-3605-3p	0	5	0	1	1	0	4	0	1	1
hsa-miR-3606-5p	0	0	1	0	0	0	0	0	0	0
hsa-miR-3606-3p	0	0	0	0	0	0	0	0	0	0
hsa-miR-3609	0	5	2	0	1	2	2	0	1	0
hsa-miR-3610	1	18	3	6	0	6	8	1	2	2
hsa-miR-3611	0	0	0	0	0	0	0	0	0	0
hsa-miR-3612	0	2	0	1	0	0	0	0	0	0
hsa-miR-3613-5p	0	0	0	0	0	0	0	0	0	0
hsa-miR-3613-3p	24	44	13	36	9	39	9	9	9	4
hsa-miR-3614-5p	3	92	21	5	1	20	53	2	6	0
hsa-miR-3614-3p	0	4	0	0	0	0	0	0	0	0
hsa-miR-3615	4	12	2	7	0	1	8	1	12	2
hsa-miR-3616-5p	1	2	0	2	0	0	1	0	1	0
hsa-miR-3616-3p	0	4	2	5	0	5	3	1	0	1
hsa-miR-3617-5p	0	3	0	3	0	0	0	0	0	0
hsa-miR-3617-3p	0	14	2	12	0	4	13	1	2	0
hsa-miR-3618	0	11	1	0	0	1	1	0	0	0
hsa-miR-3619-5p	0	1	0	2	0	0	1	0	0	0
hsa-miR-3619-3p	3	17	0	7	0	5	7	0	3	1
hsa-miR-23c	0	6	1	1	0	1	0	1	0	0
hsa-miR-3620-5p	10	58	7	64	8	20	49	7	31	14
hsa-miR-3620-3p	1	6	0	3	0	0	4	0	1	0
hsa-miR-3621	2	8	1	7	0	2	17	1	6	4
hsa-miR-3622a-5p	1	6	1	1	0	6	7	0	0	1
hsa-miR-3622a-3p	0	5	0	0	0	0	1	0	0	0
hsa-miR-3622b-5p	0	0	0	0	0	0	0	0	1	1
hsa-miR-3622b-3p	1	10	0	9	0	1	0	1	2	1
hsa-miR-3646	1	23	6	6	0	10	26	2	3	0
hsa-miR-3648	19	43	6	21	5	20	40	2	16	7
hsa-miR-3649	0	1	0	2	0	0	0	0	0	0
hsa-miR-3650	0	9	0	5	0	0	10	0	0	0
hsa-miR-3651	4	52	2	15	2	4	24	3	4	4
hsa-miR-3652	0	6	4	7	0	1	7	0	3	0
hsa-miR-3654	0	9	0	1	0	1	2	0	1	0
hsa-miR-3655	1	5	0	3	0	2	3	3	8	1
hsa-miR-3657	0	0	0	0	0	0	0	0	0	0
hsa-miR-3658	0	0	0	0	0	0	0	0	0	0
hsa-miR-3659	0	2	0	0	0	0	1	0	0	0
hsa-miR-3660	0	0	0	1	0	1	0	1	2	0
hsa-miR-3661	0	9	1	7	1	4	15	0	3	2
hsa-miR-3662	2	0	0	0	0	3	2	0	0	0
hsa-miR-3663-5p	1	7	1	11	0	1	2	0	7	2
hsa-miR-3663-3p	0	6	0	3	0	1	4	1	2	0
hsa-miR-3664-5p	0	6	0	7	0	2	12	0	2	0
hsa-miR-3664-3p	0	0	2	1	0	3	0	0	1	1
hsa-miR-3665	14	55	2	101	2	2	77	8	35	20
hsa-miR-3666	0	4	0	1	0	1	0	0	0	0
hsa-miR-3667-5p	2	2	1	5	0	0	1	0	0	0
hsa-miR-3667-3p	0	0	0	1	0	0	0	0	0	0
hsa-miR-3668	0	1	0	2	0	0	0	0	0	0
hsa-miR-3670	5	14	5	5	4	4	8	1	7	3
hsa-miR-3671	0	1	0	3	0	0	1	0	0	0
hsa-miR-3672	1	5	3	0	1	1	0	1	6	2
hsa-miR-3674	0	7	2	0	0	0	0	0	0	0
hsa-miR-3675-5p	0	1	1	2	0	0	1	0	2	0
hsa-miR-3675-3p	0	4	0	2	0	1	0	0	0	0
hsa-miR-3677-5p	0	3	0	8	0	6	6	1	3	3
hsa-miR-3677-3p	3	12	3	58	0	6	17	1	19	9
hsa-miR-3678-5p	0	4	0	0	0	0	0	0	0	0
hsa-miR-3678-3p	1	6	0	2	0	6	2	0	0	0
hsa-miR-3679-5p	1	37	6	7	0	7	60	3	9	1
hsa-miR-3679-3p	3	5	0	4	1	1	1	1	0	0
hsa-miR-3680-5p	1	1	0	1	0	0	2	0	0	0
hsa-miR-3680-3p	2	6	1	15	1	3	3	0	0	0
hsa-miR-3681-5p	0	6	0	2	0	0	6	1	1	0
hsa-miR-3681-3p	0	0	0	7	0	1	5	0	0	0
hsa-miR-3682-5p	0	6	0	0	0	0	2	1	0	1
hsa-miR-3682-3p	1	2	4	1	0	4	3	0	0	0
hsa-miR-3683	0	1	0	0	0	0	0	0	1	0
hsa-miR-3684	0	0	0	0	2	0	0	0	0	0
hsa-miR-3685	2	5	0	1	1	7	2	7	0	3
hsa-miR-3686	1	1	0	0	0	0	0	0	0	3
hsa-miR-3688-5p	0	0	1	0	0	0	0	0	0	0
hsa-miR-3688-3p	0	0	0	0	0	0	0	0	0	0
hsa-miR-3689a-5p	0	0	0	0	0	1	0	0	1	0
hsa-miR-3689a-3p	0	2	0	5	0	1	4	0	1	0
hsa-miR-3690	0	1	0	15	1	1	0	0	1	0
hsa-miR-3691-5p	0	1	1	2	0	0	1	0	0	0
hsa-miR-3691-3p	0	0	0	0	0	2	0	0	0	0
hsa-miR-3692-5p	1	12	0	4	1	2	10	1	2	0
hsa-miR-3692-3p	1	5	0	0	0	0	0	0	0	1
hsa-miR-3713	0	0	0	0	0	0	0	0	0	0
hsa-miR-3714	1	19	4	9	0	4	7	0	1	2
hsa-miR-3180	0	10	0	2	1	0	7	1	3	2
hsa-miR-3907	0	3	1	3	1	2	1	1	0	0
hsa-miR-3689b-5p	0	0	0	0	0	1	0	0	1	0
hsa-miR-3689b-3p	1	1	0	2	0	0	0	1	0	0
hsa-miR-3908	0	1	0	0	0	0	2	0	0	0
hsa-miR-3909	0	5	0	1	1	3	1	0	0	0
hsa-miR-3910	0	2	0	0	0	0	1	0	1	0
hsa-miR-3911	1	3	0	2	0	0	5	1	2	0
hsa-miR-3912-5p	0	1	0	0	0	0	0	0	0	0
hsa-miR-3912-3p	0	2	0	0	0	0	0	0	1	0
hsa-miR-3913-5p	0	0	0	0	0	0	0	0	0	0
hsa-miR-3913-3p	0	10	1	2	0	6	5	0	0	0
hsa-miR-3914	0	1	0	0	0	0	2	1	1	0
hsa-miR-3915	1	12	1	1	0	2	17	1	1	1
hsa-miR-3916	3	13	5	11	0	6	13	1	2	0
hsa-miR-3917	43	29	16	71	10	35	40	6	19	3
hsa-miR-3918	3	12	4	9	3	7	4	0	2	0
hsa-miR-3919	0	1	0	1	1	0	0	0	0	0
hsa-miR-3150b-5p	0	2	0	1	0	1	3	1	0	0
hsa-miR-3150b-3p	2	2	0	3	0	0	0	1	0	0
hsa-miR-3920	0	2	1	0	0	0	2	0	0	0
hsa-miR-3921	0	0	0	0	0	2	0	1	0	0
hsa-miR-3922-5p	0	171	25	57	20	15	21	5	17	4
hsa-miR-3922-3p	3	5	0	0	0	3	0	0	0	0
hsa-miR-3923	2	0	0	0	0	0	0	1	0	0
hsa-miR-3924	0	2	0	1	0	0	0	0	0	0
hsa-miR-3925-5p	8	3	0	0	0	3	3	0	0	1
hsa-miR-3925-3p	0	0	0	0	0	0	0	0	0	0
hsa-miR-3926	0	2	0	2	0	0	1	0	0	1
hsa-miR-3927-5p	0	0	0	1	0	1	0	0	0	1
hsa-miR-3927-3p	0	1	0	1	0	1	1	0	0	0
hsa-miR-676-5p	0	4	0	1	0	0	2	1	0	0
hsa-miR-676-3p	0	0	0	0	0	0	0	0	0	0
hsa-miR-3928-5p	1	2	0	3	1	0	5	0	2	0
hsa-miR-3928-3p	0	52	8	5	1	12	48	1	10	2
hsa-miR-3929	0	0	0	0	0	0	0	0	1	0
hsa-miR-3934-5p	2	3	2	3	0	15	11	3	7	1
hsa-miR-3934-3p	0	0	0	1	0	0	0	0	2	0
hsa-miR-3935	0	6	0	1	0	0	0	0	0	0
hsa-miR-3936	1	10	0	3	4	2	1	1	1	1
hsa-miR-3937	2	2	0	2	1	1	1	0	0	0
hsa-miR-3938	0	3	0	0	0	0	1	0	0	1
hsa-miR-548y	2	5	2	13	1	5	4	1	2	0
hsa-miR-3939	1	10	0	6	0	1	3	1	0	1
hsa-miR-3940-5p	2	20	3	17	0	1	25	2	9	9
hsa-miR-3940-3p	13	26	1	28	4	8	17	3	5	1
hsa-miR-3941	0	2	0	1	0	0	1	0	0	0
hsa-miR-3942-5p	0	1	0	1	0	0	2	0	0	0
hsa-miR-3942-3p	0	0	0	0	0	0	0	0	0	0
hsa-miR-3943	1	4	0	7	0	0	2	2	0	0
hsa-miR-3944-5p	9	79	4	7	0	4	25	3	5	1
hsa-miR-3944-3p	3	25	1	8	0	7	20	1	8	3
hsa-miR-3945	1	7	0	5	0	2	5	4	2	0
hsa-miR-374c-5p	0	0	0	1	0	1	0	0	0	0
hsa-miR-374c-3p	0	0	0	0	0	0	0	0	0	0
hsa-miR-642b-5p	1	3	0	3	0	0	0	0	1	0
hsa-miR-642b-3p	0	18	2	10	0	0	4	0	2	0
hsa-miR-550b-2-5p	1	3	1	4	0	9	0	0	1	0
hsa-miR-550b-3p	0	1	0	0	0	0	0	0	1	0
hsa-miR-548z	0	1	0	0	0	0	0	0	0	0
hsa-miR-548aa	4	11	3	3	0	6	3	0	2	0
hsa-miR-548o-5p	0	1	0	0	0	0	0	0	2	0
hsa-miR-1268b	18	32	4	24	2	14	67	11	43	19
hsa-miR-378e	0	1	1	0	0	1	1	0	0	0
hsa-miR-548ab	0	3	0	0	0	0	0	0	0	0
hsa-miR-4418	0	2	0	0	0	1	2	0	1	0
hsa-miR-378f	0	7	0	6	1	2	5	2	0	0
hsa-miR-4420	0	0	0	0	0	0	0	0	0	0
hsa-miR-4421	0	2	0	1	0	2	1	1	1	0
hsa-miR-4422	0	2	2	1	0	0	1	1	0	0
hsa-miR-4423-5p	0	0	0	0	0	0	0	0	0	0
hsa-miR-4423-3p	2	22	2	3	1	4	11	1	3	2
hsa-miR-378g	0	7	1	1	0	0	1	0	0	0
hsa-miR-548ac	0	2	0	0	0	1	0	0	1	0
hsa-miR-4424	0	1	3	0	1	0	2	0	1	0
hsa-miR-4425	2	32	5	2	1	2	20	1	1	0
hsa-miR-4426	1	11	1	7	6	3	8	4	7	3
hsa-miR-4427	0	6	0	0	3	1	0	3	0	0
hsa-miR-4428	0	6	0	2	1	0	0	0	0	1
hsa-miR-4429	0	0	1	0	1	0	3	0	2	0
hsa-miR-4430	0	4	0	2	0	1	1	1	0	0
hsa-miR-548ad-5p	0	0	0	0	0	0	0	0	0	0
hsa-miR-548ad-3p	0	3	0	1	0	0	0	0	0	0
hsa-miR-4431	0	5	0	0	0	0	0	0	0	0
hsa-miR-4432	0	3	0	0	0	0	0	0	0	0
hsa-miR-4433a-5p	1	33	1	10	1	13	22	2	4	3
hsa-miR-4433a-3p	3	12	2	15	0	7	17	2	5	2
hsa-miR-4434	2	1	1	2	0	1	1	0	2	1
hsa-miR-4435	2	2	1	11	0	1	2	1	1	1
hsa-miR-4436a	2	1	0	2	0	2	1	0	2	2
hsa-miR-4437	1	4	0	3	0	1	0	0	2	0
hsa-miR-548ae-3p	0	1	0	0	0	0	0	0	0	0
hsa-miR-548ae-5p	0	0	0	0	0	0	0	0	0	0
hsa-miR-4438	0	11	3	2	1	2	1	0	1	1
hsa-miR-4439	0	1	0	1	0	0	0	0	0	0
hsa-miR-4440	3	2	4	5	0	1	7	1	8	0
hsa-miR-4441	0	7	0	2	0	1	2	0	0	0
hsa-miR-4442	0	13	0	2	0	3	8	2	0	0
hsa-miR-4443	0	0	0	0	0	0	0	0	0	0
hsa-miR-4444	0	3	0	0	0	1	2	0	0	0
hsa-miR-4445-5p	0	3	0	1	0	0	0	0	0	0
hsa-miR-4445-3p	0	6	0	0	0	1	0	0	0	0
hsa-miR-4446-5p	3	3	1	0	4	3	20	1	51	21
hsa-miR-4446-3p	0	1	2	3	2	4	3	1	1	0
hsa-miR-4447	0	0	0	0	0	0	0	0	0	0
hsa-miR-4448	2	0	1	0	0	0	1	0	0	0
hsa-miR-4449	6	18	2	27	0	6	6	0	4	0
hsa-miR-548ag	0	0	0	0	0	3	0	0	0	0
hsa-miR-4450	3	3	2	3	0	5	1	0	0	1
hsa-miR-548ah-5p	0	1	0	0	0	0	0	0	0	0
hsa-miR-548ah-3p	0	1	0	0	0	0	0	0	0	0
hsa-miR-4451	0	0	0	0	0	1	0	0	0	0
hsa-miR-4452	0	2	0	0	0	0	1	0	1	0
hsa-miR-4453	0	6	0	2	0	0	3	0	0	0
hsa-miR-4454	0	2	0	7	3	3	2	1	0	0
hsa-miR-4455	0	0	0	0	0	0	0	0	0	0
hsa-miR-4456	0	0	0	0	0	0	0	0	0	0
hsa-miR-4457	0	4	0	0	0	0	0	0	0	0
hsa-miR-4458	0	2	1	1	1	1	1	3	0	0
hsa-miR-4460	0	0	0	0	0	1	0	0	0	0
hsa-miR-378h	0	1	0	0	0	0	0	0	0	0
hsa-miR-3135b	0	4	0	2	0	1	1	0	1	0
hsa-miR-4462	23	46	5	66	13	16	81	3	42	9
hsa-miR-4463	0	2	0	3	2	2	0	0	2	0
hsa-miR-4464	0	2	0	2	1	0	0	0	0	0
hsa-miR-548ai	0	0	0	0	0	0	1	0	0	0
hsa-miR-548aj-3p	0	0	0	0	0	0	0	0	0	0
hsa-miR-548aj-5p	0	0	0	0	0	0	0	0	0	0
hsa-miR-4465	0	15	3	1	1	0	4	1	0	0
hsa-miR-4466	8	33	2	12	3	5	41	0	21	13
hsa-miR-4467	3	17	0	10	1	3	5	1	5	3
hsa-miR-4468	0	14	1	3	0	3	1	0	0	1
hsa-miR-4469	2	6	0	0	0	1	6	0	2	0
hsa-miR-4470	0	2	0	0	0	2	1	0	0	0
hsa-miR-4471	0	1	0	0	0	0	0	0	0	0
hsa-miR-4472	0	0	0	0	0	0	0	0	0	0
hsa-miR-4473	1	2	0	2	0	1	3	0	0	0
hsa-miR-4474-5p	0	2	1	1	0	1	0	0	1	0
hsa-miR-4474-3p	1	1	0	2	0	0	0	0	0	0
hsa-miR-4475	1	3	0	1	0	2	0	0	0	0
hsa-miR-4476	0	16	10	6	1	7	46	4	2	1
hsa-miR-4477a	0	0	0	2	0	2	1	1	2	1
hsa-miR-4477b	0	2	0	1	0	2	1	1	0	1
hsa-miR-4478	0	0	0	0	0	0	0	0	0	0
hsa-miR-3689c	1	1	0	2	0	0	0	1	0	0
hsa-miR-3689d	0	2	0	5	0	0	0	0	0	1
hsa-miR-3689e	0	0	0	0	0	1	0	0	1	0
hsa-miR-3689f	0	16	0	3	0	1	7	0	0	0
hsa-miR-4479	1	38	2	5	3	2	9	1	4	2
hsa-miR-3155b	0	0	0	0	0	0	0	0	0	0
hsa-miR-548ak	0	0	0	0	0	0	1	0	1	0
hsa-miR-4480	0	6	0	1	0	0	1	0	0	0
hsa-miR-4481	0	2	0	0	0	0	0	2	0	2
hsa-miR-4482-5p	0	4	0	1	0	0	1	1	0	0
hsa-miR-4482-3p	0	0	0	0	0	0	0	0	0	0
hsa-miR-4483	0	0	0	0	0	0	0	0	0	0
hsa-miR-4484	2	4	4	5	1	16	24	2	4	1
hsa-miR-4485-5p	0	0	1	1	0	0	0	0	0	0
hsa-miR-4485-3p	1	21	62	8	1	52	62	1	5	0
hsa-miR-4486	1	12	3	19	0	6	9	1	6	0
hsa-miR-4487	0	8	0	2	0	3	5	0	0	0
hsa-miR-4488	11	30	1	23	3	6	21	1	14	8
hsa-miR-4489	1	7	6	4	0	2	17	0	0	1
hsa-miR-548al	0	2	0	0	0	1	0	0	0	0
hsa-miR-4490	0	0	1	0	0	0	0	0	0	1
hsa-miR-4491	0	28	2	16	1	7	13	3	6	0
hsa-miR-4492	7	21	0	22	2	5	8	0	9	4
hsa-miR-4493	0	4	2	28	2	20	5	3	0	1
hsa-miR-4494	2	33	3	7	3	1	14	2	7	0
hsa-miR-4495	0	0	0	0	1	0	0	0	0	0
hsa-miR-4496	1	10	4	2	0	1	13	1	0	0
hsa-miR-4497	5	36	9	13	4	15	123	3	6	0
hsa-miR-4498	1	4	3	16	0	2	3	1	0	0
hsa-miR-4499	1	3	0	1	0	0	3	0	0	0
hsa-miR-4500	0	0	0	0	0	0	0	0	0	0
hsa-miR-4501	6	12	0	4	0	4	5	4	1	0
hsa-miR-4502	0	2	0	0	0	2	3	0	0	0
hsa-miR-4503	17	7	2	2	0	1	1	0	0	0
hsa-miR-4504	0	1	0	4	0	1	0	0	0	0
hsa-miR-4505	4	5	0	3	1	1	11	0	4	1
hsa-miR-4506	0	3	0	1	0	0	0	0	0	0
hsa-miR-2392	12	28	9	6	0	20	41	5	12	2
hsa-miR-4507	9	28	2	25	1	12	56	3	32	12
hsa-miR-4508	9	21	2	11	1	6	26	1	9	8
hsa-miR-4509	0	1	0	1	0	0	1	0	0	0
hsa-miR-4510	0	0	0	0	0	0	0	0	0	0
hsa-miR-4511	0	1	0	1	0	0	1	0	0	0
hsa-miR-4512	1	2	0	3	0	1	4	0	3	2
hsa-miR-4513	8	9	1	2	0	4	10	1	3	0
hsa-miR-4514	0	2	0	0	1	0	2	0	0	0
hsa-miR-4515	1	11	3	59	0	4	6	0	1	0
hsa-miR-4516	5	4	3	1	0	6	12	1	3	2
hsa-miR-4517	0	21	0	2	0	0	4	4	4	1
hsa-miR-4518	0	8	5	1	0	4	6	0	2	0
hsa-miR-4519	1	3	0	2	0	0	0	0	0	0
hsa-miR-4520-5p	0	2	0	0	0	0	0	0	0	0
hsa-miR-4520-3p	1	12	1	1	0	3	0	1	1	0
hsa-miR-4521	4	36	4	9	1	14	39	1	4	0
hsa-miR-1269b	8	115	3	57	11	14	15	28	19	7
hsa-miR-4522	0	0	1	4	0	0	6	0	0	0
hsa-miR-4523	1	5	2	0	0	0	6	0	0	1
hsa-miR-4524a-5p	0	7	0	0	0	2	3	0	2	0
hsa-miR-4524a-3p	0	0	0	0	0	0	0	0	0	0
hsa-miR-4525	0	3	0	0	0	1	1	0	0	2
hsa-miR-4526	0	19	2	2	0	1	13	1	0	0
hsa-miR-4527	0	0	0	0	0	0	0	0	0	0
hsa-miR-4528	0	3	0	0	0	0	0	0	0	0
hsa-miR-4529-5p	4	11	2	12	3	0	5	0	1	0
hsa-miR-4529-3p	1	7	1	14	0	3	7	0	1	0
hsa-miR-4530	18	214	28	56	7	62	358	11	44	5
hsa-miR-4531	1	3	0	0	0	0	0	1	0	0
hsa-miR-4533	6	6	0	5	2	2	6	0	3	0
hsa-miR-4534	0	3	1	0	0	0	0	0	3	0
hsa-miR-378i	2	38	3	3	0	2	21	1	1	1
hsa-miR-4535	0	3	0	1	1	0	1	0	1	0
hsa-miR-548am-5p	0	1	0	0	0	0	0	0	2	0
hsa-miR-548am-3p	0	1	0	0	0	0	0	0	0	0
hsa-miR-1587	2	10	2	8	0	5	58	1	35	25
hsa-miR-4536-5p	0	3	2	1	0	4	2	0	0	0
hsa-miR-4536-3p	0	5	0	0	2	0	0	0	0	0
hsa-miR-548an	0	0	0	0	0	0	0	0	0	0
hsa-miR-4537	0	0	0	0	0	0	3	0	0	0
hsa-miR-4538	0	3	1	5	0	4	3	0	1	2
hsa-miR-4539	1	10	0	1	0	0	3	0	0	2
hsa-miR-4540	0	0	0	0	0	0	0	0	0	1
hsa-miR-3960	95	230	44	277	20	91	487	38	158	87
hsa-miR-3972	4	30	1	113	4	6	18	6	12	5
hsa-miR-3973	1	68	3	3	2	6	16	5	1	0
hsa-miR-3974	0	10	0	2	0	0	0	1	1	1
hsa-miR-3975	0	4	0	3	0	0	2	2	0	0
hsa-miR-3976	2	0	0	0	0	0	0	0	0	1
hsa-miR-3977	3	10	0	5	2	2	6	0	3	0
hsa-miR-3978	0	1	0	3	0	0	0	0	1	0
hsa-miR-4632-5p	16	47	7	31	2	17	97	3	287	134
hsa-miR-4632-3p	2	19	2	1	1	1	11	1	8	8
hsa-miR-4633-5p	2	8	1	6	2	4	1	0	1	0
hsa-miR-4633-3p	1	1	0	5	0	1	0	1	0	0
hsa-miR-4634	59	187	37	112	26	95	298	14	223	134
hsa-miR-4635	0	11	3	0	0	3	14	1	1	0
hsa-miR-4636	0	3	0	0	0	2	0	0	0	0
hsa-miR-4637	0	1	1	6	0	1	0	0	0	0
hsa-miR-4638-5p	1	60	12	5	1	17	76	1	11	1
hsa-miR-4638-3p	1	27	6	3	0	12	40	0	4	0
hsa-miR-4639-5p	0	4	0	1	0	0	0	0	0	0
hsa-miR-4639-3p	0	0	0	0	0	0	0	0	0	0
hsa-miR-4640-5p	2	1	1	3	2	0	7	0	2	0
hsa-miR-4640-3p	2	14	5	31	4	2	17	3	13	4
hsa-miR-4641	3	2	1	1	0	0	0	0	0	0
hsa-miR-4642	3	12	0	3	1	2	2	1	7	5
hsa-miR-4643	1	5	48	38	0	30	60	0	1	1
hsa-miR-4644	1	10	4	4	0	8	6	1	1	1
hsa-miR-4645-5p	0	0	0	0	0	0	0	0	0	0
hsa-miR-4645-3p	0	1	0	4	0	0	3	0	2	0
hsa-miR-4646-5p	1	10	0	2	1	3	1	1	0	0
hsa-miR-4646-3p	0	0	1	0	0	2	0	0	1	0
hsa-miR-4647	2	11	1	14	8	3	4	4	6	4
hsa-miR-4648	0	0	0	1	0	0	0	0	0	0
hsa-miR-4649-5p	27	41	8	13	1	20	55	2	8	8
hsa-miR-4649-3p	0	12	5	21	1	8	10	2	8	3
hsa-miR-4650-5p	0	0	0	1	0	0	1	0	0	0
hsa-miR-4650-3p	5	27	6	5	3	8	65	39	18	1
hsa-miR-4651	4	17	2	14	2	12	8	5	3	2
hsa-miR-4652-5p	4	2	0	9	0	3	3	2	3	1
hsa-miR-4652-3p	1	0	0	0	0	2	2	1	1	0
hsa-miR-4653-5p	0	1	0	0	0	0	0	0	0	0
hsa-miR-4653-3p	1	6	2	4	0	4	23	8	2	0
hsa-miR-4654	0	5	0	1	0	6	2	0	2	0
hsa-miR-4655-5p	2	23	1	14	3	3	24	3	2	2
hsa-miR-4655-3p	3	5	0	12	0	1	0	0	4	2
hsa-miR-4656	2	10	1	13	0	3	7	3	10	3
hsa-miR-4657	4	9	2	4	0	2	2	1	1	1
hsa-miR-4658	12	46	8	82	2	13	68	2	22	6
hsa-miR-4659a-5p	1	2	0	1	0	1	0	1	0	0
hsa-miR-4659a-3p	0	0	0	0	0	0	0	0	1	0
hsa-miR-4660	0	9	0	8	1	2	6	1	0	0
hsa-miR-4661-5p	0	2	1	1	1	1	2	0	1	0
hsa-miR-4661-3p	1	2	0	4	0	3	2	3	1	1
hsa-miR-4662a-5p	0	1	0	0	0	1	0	1	1	0
hsa-miR-4662a-3p	0	1	0	0	0	0	0	0	0	0
hsa-miR-4659b-5p	0	0	0	1	0	0	0	0	0	0
hsa-miR-4659b-3p	0	0	0	0	0	0	0	0	1	0
hsa-miR-4663	0	6	2	2	3	1	5	0	0	0
hsa-miR-4662b	0	0	0	0	0	0	0	1	0	0
hsa-miR-4664-5p	0	1	1	3	0	0	3	0	0	0
hsa-miR-4664-3p	38	37	23	241	14	31	49	10	34	10
hsa-miR-4665-5p	6	80	7	62	5	16	43	5	12	4
hsa-miR-4665-3p	37	219	40	428	7	41	226	13	39	14
hsa-miR-4666a-5p	0	0	0	2	0	0	0	0	0	0
hsa-miR-4666a-3p	0	1	0	0	0	0	1	0	0	0
hsa-miR-4667-5p	2	52	7	9	0	4	44	3	1	2
hsa-miR-4667-3p	3	8	1	1	1	3	28	2	12	2
hsa-miR-4668-5p	8	15	9	5	0	5	0	1	2	6
hsa-miR-4668-3p	0	0	0	0	0	0	0	0	0	0
hsa-miR-219b-5p	0	15	0	13	2	8	4	0	2	0
hsa-miR-219b-3p	0	0	1	2	0	0	0	0	0	0
hsa-miR-4669	2	3	0	6	1	4	9	0	2	0
hsa-miR-4670-5p	0	2	0	1	1	1	0	1	0	0
hsa-miR-4670-3p	0	15	0	1	0	0	4	2	1	0
hsa-miR-4671-5p	0	0	0	0	0	1	0	0	0	0
hsa-miR-4671-3p	0	0	0	0	0	0	0	0	0	0
hsa-miR-4672	0	1	0	2	0	0	0	0	0	0
hsa-miR-4673	2	9	1	7	0	6	4	1	1	0
hsa-miR-4674	1	11	2	11	0	6	8	1	7	4
hsa-miR-4675	0	14	1	8	1	7	8	3	9	3
hsa-miR-4676-5p	0	1	0	1	0	0	1	1	0	0
hsa-miR-4676-3p	0	1	0	0	0	0	1	0	0	0
hsa-miR-4677-5p	0	0	0	0	0	0	0	0	0	0
hsa-miR-4677-3p	0	0	1	6	0	0	1	1	0	0
hsa-miR-4678	1	1	0	0	1	0	1	0	0	0
hsa-miR-4679	0	6	1	1	0	0	1	0	4	3
hsa-miR-4680-5p	0	4	0	1	0	1	0	0	0	0
hsa-miR-4680-3p	0	0	0	0	0	0	0	0	0	0
hsa-miR-4681	0	1	0	2	0	2	1	1	0	0
hsa-miR-4682	0	56	10	7	0	13	78	2	14	3
hsa-miR-4683	0	5	0	1	0	5	5	0	2	0
hsa-miR-4684-5p	0	1	0	0	0	1	3	0	0	1
hsa-miR-4684-3p	0	2	0	0	0	0	1	0	0	0
hsa-miR-4685-5p	3	20	1	25	1	0	3	0	0	0
hsa-miR-4685-3p	1	5	0	4	0	2	3	0	5	3
hsa-miR-4686	0	0	0	1	0	2	0	0	0	0
hsa-miR-4687-5p	10	60	10	25	4	29	55	12	25	7
hsa-miR-4687-3p	2	11	3	4	0	1	11	0	7	3
hsa-miR-1343-5p	2	50	4	23	0	13	54	2	6	4
hsa-miR-1343-3p	0	13	1	3	3	3	3	1	3	0
hsa-miR-4688	3	13	0	2	1	3	2	0	0	0
hsa-miR-4689	0	0	1	3	0	0	0	0	1	1
hsa-miR-4690-5p	1	14	2	1	1	3	17	2	2	1
hsa-miR-4690-3p	2	6	0	2	2	2	2	0	0	0
hsa-miR-4691-5p	1	8	0	8	0	5	4	2	1	0
hsa-miR-4691-3p	1	22	5	0	1	3	16	0	2	0
hsa-miR-4692	0	1	0	1	0	0	0	0	0	0
hsa-miR-4693-5p	0	0	0	0	0	0	0	0	0	0
hsa-miR-4693-3p	0	0	0	1	0	1	0	0	0	0
hsa-miR-4694-5p	0	1	0	0	0	0	0	0	0	0
hsa-miR-4694-3p	2	8	1	1	1	2	4	1	4	1
hsa-miR-4695-5p	1	3	0	5	1	2	6	2	3	0
hsa-miR-4695-3p	0	0	0	0	0	0	0	0	0	0
hsa-miR-4696	3	43	4	4	0	2	19	0	6	0
hsa-miR-4697-5p	0	3	0	3	0	0	4	0	5	0
hsa-miR-4697-3p	0	5	1	3	0	1	2	0	2	1
hsa-miR-4698	1	2	0	3	1	1	3	2	1	0
hsa-miR-4699-5p	1	3	1	0	1	1	5	1	0	0
hsa-miR-4699-3p	0	6	0	3	0	0	0	0	0	0
hsa-miR-4700-5p	0	0	0	0	0	0	2	0	1	0
hsa-miR-4700-3p	1	29	7	11	4	13	44	5	4	0
hsa-miR-4701-5p	0	2	0	2	1	3	0	0	0	0
hsa-miR-4701-3p	0	5	0	0	0	0	0	0	0	0
hsa-miR-4703-5p	0	3	2	5	0	3	3	0	0	0
hsa-miR-4703-3p	0	0	0	0	0	0	0	0	0	0
hsa-miR-4704-5p	0	0	0	0	0	1	0	0	0	0
hsa-miR-4704-3p	0	1	0	0	0	1	2	1	2	0
hsa-miR-4705	0	0	0	0	0	0	1	0	0	0
hsa-miR-4706	10	24	3	64	0	8	16	6	6	9
hsa-miR-4707-5p	4	44	4	44	3	14	50	6	27	10
hsa-miR-4707-3p	16	48	6	44	7	17	43	5	11	5
hsa-miR-4708-5p	2	19	1	11	1	2	28	2	7	1
hsa-miR-4708-3p	0	2	1	0	0	2	0	0	2	0
hsa-miR-4709-5p	31	9	5	11	4	14	15	1	4	2
hsa-miR-4709-3p	4	69	1	20	13	7	8	2	10	4
hsa-miR-203b-5p	0	6	1	2	0	1	1	0	1	0
hsa-miR-203b-3p	0	0	0	0	0	0	0	0	0	0
hsa-miR-4710	1	1	0	1	0	0	2	0	2	2
hsa-miR-4711-5p	3	21	1	7	1	9	4	3	2	0
hsa-miR-4711-3p	0	0	0	0	0	0	0	0	0	0
hsa-miR-4712-5p	0	1	0	0	0	0	0	0	1	0
hsa-miR-4712-3p	4	9	5	1	0	2	20	5	1	0
hsa-miR-4713-5p	1	7	2	2	0	1	2	0	0	0
hsa-miR-4713-3p	0	2	0	5	0	0	0	0	1	0
hsa-miR-4714-5p	0	4	0	1	0	0	2	0	1	0
hsa-miR-4714-3p	0	2	0	3	0	0	0	0	0	1
hsa-miR-4715-5p	1	0	0	0	0	1	1	0	0	0
hsa-miR-4715-3p	12	12	6	1	0	7	4	1	3	0
hsa-miR-4716-5p	1	0	0	0	0	0	0	0	0	0
hsa-miR-4716-3p	2	3	1	5	3	2	0	0	3	3
hsa-miR-3529-5p	18	12	0	3	5	21	21	2	22	12
hsa-miR-3529-3p	1	11	1	0	0	6	0	3	2	0
hsa-miR-4717-5p	0	3	0	8	3	8	2	0	2	0
hsa-miR-4717-3p	9	10	0	2	5	6	10	0	2	1
hsa-miR-4718	0	14	0	3	0	3	9	2	1	0
hsa-miR-4719	0	0	0	0	0	0	1	0	0	0
hsa-miR-4720-5p	0	0	0	0	0	0	0	0	0	0
hsa-miR-4720-3p	0	0	0	0	0	0	0	0	0	0
hsa-miR-4721	2	1	0	3	1	0	4	0	1	0
hsa-miR-4722-5p	20	740	69	140	9	131	725	76	89	3
hsa-miR-4722-3p	1	3	1	9	2	1	0	1	1	0
hsa-miR-4520-2-3p	1	10	1	1	0	2	0	1	1	0
hsa-miR-4723-5p	4	55	4	46	2	16	46	1	5	4
hsa-miR-4723-3p	2	25	1	19	2	9	20	2	21	11
hsa-miR-451b	0	4	8	2	0	4	4	0	0	0
hsa-miR-4724-5p	0	6	0	0	0	2	7	1	0	0
hsa-miR-4724-3p	1	2	0	0	0	2	2	1	0	1
hsa-miR-4725-5p	6	15	1	43	1	2	22	1	7	5
hsa-miR-4725-3p	0	1	0	1	0	1	0	0	0	0
hsa-miR-4726-5p	0	4	1	4	0	2	7	2	4	0
hsa-miR-4726-3p	4	22	0	14	1	3	14	4	12	3
hsa-miR-4727-5p	0	2	0	5	1	5	5	0	0	1
hsa-miR-4727-3p	1	0	1	0	0	0	1	0	0	0
hsa-miR-4728-5p	2	1	0	9	0	0	1	1	0	0
hsa-miR-4728-3p	1	22	4	15	2	5	11	4	13	7
hsa-miR-4729	0	0	0	0	0	0	0	1	0	0
hsa-miR-4730	0	7	0	2	0	3	3	1	1	0
hsa-miR-4731-5p	0	5	1	1	0	2	0	0	1	0
hsa-miR-4731-3p	0	5	1	1	0	0	1	1	0	0
hsa-miR-4732-5p	5	0	1	7	0	1	0	0	0	0
hsa-miR-4732-3p	2	17	2	9	4	1	33	0	5	4
hsa-miR-4733-5p	1	7	2	0	0	1	5	1	1	0
hsa-miR-4733-3p	2	3	0	5	0	0	2	0	1	0
hsa-miR-4734	12	13	4	21	3	4	11	2	13	8
hsa-miR-4735-5p	0	1	0	0	0	1	2	0	0	0
hsa-miR-4735-3p	3	7	0	4	0	0	5	0	0	0
hsa-miR-4736	0	2	1	2	0	0	6	0	1	0
hsa-miR-4737	0	0	0	0	0	0	1	0	0	0
hsa-miR-3064-5p	0	2	0	1	0	0	1	0	1	1
hsa-miR-3064-3p	0	3	0	0	0	1	2	0	0	0
hsa-miR-4738-5p	0	2	0	0	0	0	0	0	0	0
hsa-miR-4738-3p	0	2	0	3	0	0	7	1	2	0
hsa-miR-4739	4	39	6	33	0	5	44	3	9	1
hsa-miR-4740-5p	0	8	2	35	0	5	7	0	3	0
hsa-miR-4740-3p	0	41	0	0	3	10	6	1	3	0
hsa-miR-4741	8	47	11	59	1	8	53	9	15	8
hsa-miR-4742-5p	0	1	1	0	0	0	0	1	0	0
hsa-miR-4742-3p	2	9	0	0	4	2	5	0	2	3
hsa-miR-4743-5p	0	15	1	15	1	4	8	3	2	0
hsa-miR-4743-3p	0	0	0	0	0	0	0	0	0	0
hsa-miR-4744	0	2	2	1	0	0	6	0	0	0
hsa-miR-122b-5p	0	1	0	0	0	1	1	0	1	0
hsa-miR-122b-3p	0	1	3	0	0	2	0	0	0	0
hsa-miR-4745-5p	21	132	17	39	6	32	146	8	28	13
hsa-miR-4745-3p	0	48	2	31	2	7	13	1	8	1
hsa-miR-4746-5p	0	7	0	3	0	1	2	0	0	0
hsa-miR-4746-3p	3	25	2	10	0	3	7	1	3	3
hsa-miR-4747-5p	1	9	0	1	1	3	9	1	0	0
hsa-miR-4747-3p	14	39	4	18	1	3	33	5	35	15
hsa-miR-4748	0	5	1	3	2	1	0	0	0	3
hsa-miR-4749-5p	2	54	3	7	0	6	31	2	3	0
hsa-miR-4749-3p	18	68	6	63	7	28	178	9	255	136
hsa-miR-4750-5p	0	3	0	10	2	3	11	0	1	0
hsa-miR-4750-3p	6	30	6	15	1	8	24	5	9	3
hsa-miR-4751	0	10	3	3	0	0	7	0	0	0
hsa-miR-4752	0	15	2	0	0	0	12	1	2	0
hsa-miR-4753-5p	1	6	1	5	0	2	0	0	2	1
hsa-miR-4753-3p	0	0	0	0	0	0	0	0	0	0
hsa-miR-371b-5p	0	3	0	0	0	0	1	0	0	0
hsa-miR-371b-3p	0	6	0	6	1	2	2	1	2	0
hsa-miR-4754	0	3	1	20	3	2	8	0	3	1
hsa-miR-4755-5p	0	1	1	0	0	1	1	0	1	0
hsa-miR-4755-3p	1	8	5	2	1	0	3	2	1	0
hsa-miR-499b-5p	0	1	0	0	0	1	2	0	0	0
hsa-miR-499b-3p	0	0	0	0	0	0	0	0	0	0
hsa-miR-4756-5p	3	8	1	5	1	1	8	0	0	1
hsa-miR-4756-3p	0	2	0	1	0	0	8	0	1	0
hsa-miR-4757-5p	0	5	0	7	0	2	2	0	1	0
hsa-miR-4757-3p	0	4	0	0	0	0	2	1	0	0
hsa-miR-4758-5p	15	44	7	21	2	24	98	4	180	95
hsa-miR-4758-3p	18	14	5	20	1	10	9	9	10	9
hsa-miR-4759	0	5	0	1	0	0	0	0	0	0
hsa-miR-4760-5p	1	0	0	2	0	0	0	0	0	0
hsa-miR-4760-3p	0	1	0	0	0	0	0	0	0	0
hsa-miR-4761-5p	1	1	2	1	0	2	0	0	1	0
hsa-miR-4761-3p	0	0	0	1	0	2	2	2	1	0
hsa-miR-4762-5p	5	4	0	1	0	0	3	1	1	0
hsa-miR-4762-3p	0	0	0	0	0	0	0	0	0	0
hsa-miR-4763-5p	4	14	4	11	1	2	26	0	16	1
hsa-miR-4763-3p	8	100	4	73	7	28	58	12	54	24
hsa-miR-4764-5p	0	0	0	1	0	2	1	0	0	0
hsa-miR-4764-3p	5	2	3	15	2	2	4	1	2	1
hsa-miR-4765	0	2	0	0	0	0	0	0	2	0
hsa-miR-4766-5p	0	3	0	0	0	0	0	0	0	0
hsa-miR-4766-3p	1	6	1	1	0	3	8	0	0	0
hsa-miR-4767	75	184	46	38	10	110	701	25	83	27
hsa-miR-4768-5p	2	49	5	5	0	3	29	1	4	1
hsa-miR-4768-3p	0	6	1	0	0	6	4	0	1	1
hsa-miR-4769-5p	3	10	0	10	1	3	2	0	2	1
hsa-miR-4769-3p	2	5	1	0	1	3	9	2	3	0
hsa-miR-4770	0	1	2	0	0	1	0	0	0	0
hsa-miR-4771	0	3	0	1	0	1	1	0	0	0
hsa-miR-4772-5p	0	2	0	0	0	0	2	0	0	0
hsa-miR-4772-3p	0	0	0	0	2	0	1	0	0	0
hsa-miR-4773	0	4	0	2	0	3	3	2	0	1
hsa-miR-4774-5p	0	0	0	0	0	0	0	2	0	0
hsa-miR-4774-3p	1	55	7	11	1	8	31	1	0	1
hsa-miR-4775	0	0	0	0	0	0	0	0	0	0
hsa-miR-4776-5p	0	1	0	0	0	1	0	0	0	0
hsa-miR-4776-3p	4	2	0	3	0	1	8	0	0	1
hsa-miR-4777-5p	0	1	2	2	0	3	6	0	1	0
hsa-miR-4777-3p	0	14	0	3	0	1	7	0	1	0
hsa-miR-4778-5p	2	2	2	3	1	7	10	0	5	2
hsa-miR-4778-3p	0	0	0	0	0	0	0	0	0	0
hsa-miR-4779	2	7	1	5	4	2	0	1	1	5
hsa-miR-4780	3	22	5	9	0	7	35	1	4	1
hsa-miR-4436b-5p	11	9	0	16	0	4	20	0	11	4
hsa-miR-4436b-3p	0	2	0	5	1	1	1	1	2	2
hsa-miR-4781-5p	0	1	0	0	0	1	0	0	2	0
hsa-miR-4781-3p	0	1	0	1	0	1	3	1	0	0
hsa-miR-4782-5p	0	0	0	0	0	0	0	0	0	0
hsa-miR-4782-3p	1	82	10	34	14	5	5	1	5	6
hsa-miR-4783-5p	24	354	42	242	10	36	343	24	69	29
hsa-miR-4783-3p	28	52	17	40	3	12	53	3	45	20
hsa-miR-4784	1	3	1	0	2	1	0	0	0	0
hsa-miR-4785	2	160	16	13	0	23	129	12	13	0
hsa-miR-1245b-5p	0	5	0	1	0	1	0	0	0	1
hsa-miR-1245b-3p	1	4	0	1	0	1	0	1	0	0
hsa-miR-2467-5p	0	3	1	0	0	1	0	0	0	1
hsa-miR-2467-3p	1	4	0	3	0	1	0	0	1	0
hsa-miR-4786-5p	2	2	1	2	0	1	3	0	2	1
hsa-miR-4786-3p	4	12	0	5	0	4	11	1	6	4
hsa-miR-4787-5p	64	258	50	961	6	90	423	33	255	117
hsa-miR-4787-3p	8	34	13	36	0	19	118	4	26	23
hsa-miR-4788	0	12	0	2	0	0	4	0	0	0
hsa-miR-4789-5p	0	2	0	2	0	1	0	0	0	0
hsa-miR-4789-3p	0	1	0	0	0	0	0	0	0	0
hsa-miR-4790-5p	0	0	0	0	0	0	1	0	0	0
hsa-miR-4790-3p	0	4	0	0	0	0	0	0	0	0
hsa-miR-4791	0	1	0	0	0	0	0	0	0	0
hsa-miR-4793-5p	3	9	2	7	1	3	20	11	3	1
hsa-miR-4793-3p	0	3	1	0	0	0	0	1	0	0
hsa-miR-4794	0	8	1	6	0	4	4	0	1	4
hsa-miR-4795-5p	3	7	1	1	0	1	4	0	2	0
hsa-miR-4795-3p	0	1	0	0	0	0	0	0	0	0
hsa-miR-4796-5p	0	1	0	0	0	0	0	0	0	0
hsa-miR-4796-3p	1	14	4	8	0	7	10	1	0	2
hsa-miR-4797-5p	0	1	0	4	0	0	0	0	0	0
hsa-miR-4797-3p	0	8	0	0	0	2	1	0	0	0
hsa-miR-4798-5p	0	3	0	0	2	0	0	0	1	0
hsa-miR-4798-3p	0	5	5	0	0	1	8	0	0	0
hsa-miR-4799-5p	0	1	0	0	0	0	0	0	0	0
hsa-miR-4799-3p	0	1	0	1	0	0	1	0	0	0
hsa-miR-4800-5p	0	2	1	4	0	2	3	2	1	0
hsa-miR-4800-3p	0	2	0	1	0	1	0	0	0	0
hsa-miR-4801	0	5	0	0	0	0	2	0	0	0
hsa-miR-4802-5p	0	0	0	0	0	2	0	0	0	0
hsa-miR-4802-3p	0	0	0	1	0	2	0	0	1	0
hsa-miR-4803	0	0	0	0	0	0	0	0	0	0
hsa-miR-4804-5p	0	5	0	0	0	4	2	0	1	0
hsa-miR-4804-3p	0	6	0	3	1	0	3	0	0	0
hsa-miR-4999-5p	1	2	0	0	0	0	0	0	0	0
hsa-miR-4999-3p	0	2	0	3	0	2	1	0	0	0
hsa-miR-5000-5p	0	2	1	1	0	2	1	0	0	0
hsa-miR-5000-3p	0	0	0	0	0	0	0	0	0	0
hsa-miR-5001-5p	2	31	2	10	1	8	42	2	1	1
hsa-miR-5001-3p	0	0	0	0	0	0	0	0	0	0
hsa-miR-5002-5p	0	0	0	1	0	0	0	0	0	1
hsa-miR-5002-3p	6	12	1	14	1	0	2	0	7	0
hsa-miR-5003-5p	0	0	0	0	0	0	1	0	0	0
hsa-miR-5003-3p	0	0	0	0	0	0	0	0	0	0
hsa-miR-5004-5p	0	3	0	0	0	0	2	0	1	0
hsa-miR-5004-3p	0	32	0	17	5	4	2	1	3	1
hsa-miR-548ao-5p	0	1	0	1	0	0	0	1	0	0
hsa-miR-548ao-3p	0	1	0	2	0	0	0	0	1	0
hsa-miR-5006-5p	1	3	0	1	0	6	1	0	0	0
hsa-miR-5006-3p	0	2	0	0	0	0	0	0	0	0
hsa-miR-5007-5p	0	2	0	2	0	0	4	0	0	0
hsa-miR-5007-3p	0	1	0	1	1	2	0	0	0	0
hsa-miR-548ap-5p	0	1	0	0	0	0	0	0	1	0
hsa-miR-548ap-3p	0	6	0	0	0	2	0	0	0	0
hsa-miR-5008-5p	19	26	3	8	0	0	4	5	1	0
hsa-miR-5008-3p	0	5	1	4	0	1	2	0	1	0
hsa-miR-5009-5p	0	0	0	0	0	0	0	1	0	0
hsa-miR-5009-3p	0	7	1	0	0	1	4	1	0	0
hsa-miR-5010-5p	1	8	2	5	3	4	7	2	2	0
hsa-miR-5010-3p	0	1	0	0	1	2	1	1	1	0
hsa-miR-5011-5p	0	0	1	1	0	0	0	0	0	0
hsa-miR-5011-3p	0	3	1	1	0	2	1	0	0	0
hsa-miR-5047	0	3	0	0	0	0	0	0	0	0
hsa-miR-5087	0	2	0	1	0	0	1	0	0	0
hsa-miR-5088-5p	3	11	2	4	0	0	18	2	1	1
hsa-miR-5088-3p	2	11	1	8	0	0	0	0	0	4
hsa-miR-5089-5p	0	0	0	1	0	0	1	0	0	0
hsa-miR-5089-3p	0	0	0	1	0	1	1	0	0	0
hsa-miR-5090	26	66	21	18	2	41	172	22	48	32
hsa-miR-5091	0	4	0	3	1	2	3	0	1	0
hsa-miR-5092	0	2	0	0	0	0	3	0	0	0
hsa-miR-5093	1	23	0	2	1	0	5	0	3	1
hsa-miR-5094	0	3	2	0	0	4	2	0	0	0
hsa-miR-5186	0	1	1	2	0	0	0	0	0	0
hsa-miR-5187-5p	0	3	0	1	0	0	2	1	0	0
hsa-miR-5187-3p	1	2	0	0	0	1	0	0	0	0
hsa-miR-5188	0	3	0	2	0	1	2	0	0	0
hsa-miR-5189-5p	1	39	1	5	0	4	8	7	3	0
hsa-miR-5189-3p	1	3	1	4	0	4	1	0	0	0
hsa-miR-5190	0	2	1	0	1	0	4	0	0	0
hsa-miR-5191	1	1	2	5	0	0	0	1	2	4
hsa-miR-5192	0	20	0	1	0	2	8	0	4	0
hsa-miR-5193	3	39	7	4	0	2	69	4	4	1
hsa-miR-5194	3	22	2	9	4	13	61	10	12	3
hsa-miR-5195-5p	0	9	3	1	0	0	2	0	0	0
hsa-miR-5195-3p	0	1	1	0	0	0	0	0	0	0
hsa-miR-5196-5p	2	10	1	2	0	2	2	0	1	1
hsa-miR-5196-3p	2	7	1	7	3	5	14	2	7	5
hsa-miR-5197-5p	0	1	0	0	0	1	0	0	1	0
hsa-miR-5197-3p	0	0	0	1	0	0	0	0	0	0
hsa-miR-4524b-5p	0	3	0	1	0	2	1	0	0	0
hsa-miR-4524b-3p	0	0	0	0	0	0	0	0	0	0
hsa-miR-5571-5p	0	2	0	2	0	0	1	1	0	0
hsa-miR-5571-3p	0	1	0	0	0	0	1	0	2	0
hsa-miR-5100	0	2	0	1	0	0	0	1	0	0
hsa-miR-5572	2	7	5	260	0	0	3	0	7	1
hsa-miR-548aq-5p	0	0	0	0	0	0	0	0	1	0
hsa-miR-548aq-3p	0	0	0	1	0	0	1	0	0	0
hsa-miR-548ar-5p	0	0	0	0	0	0	0	0	0	0
hsa-miR-548ar-3p	0	0	0	0	0	0	0	0	0	0
hsa-miR-548as-5p	0	8	1	11	0	0	5	4	1	0
hsa-miR-548as-3p	1	4	1	0	0	2	0	0	1	0
hsa-miR-5579-5p	0	1	0	0	0	0	0	0	0	0
hsa-miR-5579-3p	0	0	0	0	0	1	0	0	0	0
hsa-miR-664b-5p	0	2	0	1	0	1	0	0	0	0
hsa-miR-664b-3p	1	1	2	7	0	4	3	0	1	0
hsa-miR-5580-5p	0	0	0	1	0	0	0	0	0	0
hsa-miR-5580-3p	0	1	3	0	0	0	0	0	1	0
hsa-miR-5581-5p	0	3	0	1	0	1	0	0	1	0
hsa-miR-5581-3p	1	11	0	6	0	2	10	1	0	1
hsa-miR-548at-5p	1	0	1	0	0	0	1	0	0	0
hsa-miR-548at-3p	0	1	1	0	0	0	1	0	0	0
hsa-miR-5582-5p	0	1	0	0	0	0	0	1	0	0
hsa-miR-5582-3p	0	2	1	0	0	0	0	0	0	0
hsa-miR-5583-5p	0	5	1	0	0	0	0	1	1	0
hsa-miR-5583-3p	0	1	1	0	0	0	2	0	0	0
hsa-miR-5584-5p	1	15	0	12	1	2	1	5	3	3
hsa-miR-5584-3p	0	0	0	0	0	0	0	0	0	0
hsa-miR-5585-5p	1	6	0	1	0	1	0	0	1	0
hsa-miR-5585-3p	0	7	0	2	1	0	5	1	0	0
hsa-miR-5586-5p	0	3	0	0	0	0	0	0	0	0
hsa-miR-5586-3p	1	1	1	1	0	2	1	0	0	0
hsa-miR-5587-5p	1	6	0	3	0	0	0	0	0	0
hsa-miR-5587-3p	2	34	6	16	3	10	36	1	10	0
hsa-miR-548au-5p	0	1	0	0	0	0	0	0	1	0
hsa-miR-548au-3p	0	8	5	4	0	1	25	1	3	0
hsa-miR-1295b-5p	0	8	1	0	0	0	4	0	0	0
hsa-miR-1295b-3p	0	5	0	0	0	1	1	0	0	0
hsa-miR-5588-5p	0	0	0	0	0	0	0	0	0	0
hsa-miR-5588-3p	1	30	6	3	2	2	15	0	3	0
hsa-miR-5589-5p	0	0	0	0	0	0	2	0	0	0
hsa-miR-5589-3p	1	3	2	6	2	7	2	7	0	2
hsa-miR-5590-5p	0	0	0	0	0	0	0	0	0	0
hsa-miR-5590-3p	0	1	0	0	1	0	0	0	0	0
hsa-miR-5591-5p	0	0	0	0	0	0	0	0	0	0
hsa-miR-5591-3p	0	3	0	1	1	4	3	1	0	0
hsa-miR-548av-5p	0	0	0	0	0	0	1	0	1	0
hsa-miR-548av-3p	0	0	0	0	0	0	0	0	0	0
hsa-miR-5680	3	8	6	5	0	21	3	1	1	0
hsa-miR-5681a	0	1	0	0	0	0	0	0	0	0
hsa-miR-5682	0	1	0	0	0	0	4	0	1	0
hsa-miR-548aw	0	2	0	0	0	0	0	0	0	0
hsa-miR-5683	0	6	0	3	0	1	6	0	0	0
hsa-miR-5684	0	1	0	1	0	0	0	0	0	1
hsa-miR-548ax	0	1	0	1	0	0	0	0	1	0
hsa-miR-5685	2	8	0	3	0	1	3	0	0	1
[truncated: 657 more rows]

## Sheet: lncRNA
Gene	YCZK9B1	YCZK9B2	YCZK9B3	YCZK9B4	YCZK9B5	YCZK9A1	YCZK9A2	YCZK9A3	YCZK9A4	YCZK9A5
A1BG-AS1	26	53	37	36	257	199	4	14	92	72
A2M-AS1	588	669	635	313	1949	298	8	22	520	781
AA06	0	0	0	0	0	1	0	0	0	0
AADACL2-AS1	0	1	0	0	0	0	0	0	0	1
AATBC	191	49	36	162	82	262	9	32	36	24
ABALON	920	520	336	1325	1328	1580	20	26	392	399
ABCA9-AS1	0	12	1	0	1	1	4	6	6	59
ABCC5-AS1	0	11	0	1	12	6	1	1	3	9
ACBD3-AS1	219	154	46	87	371	46	0	0	178	131
ACOXL-AS1	2	1	1	0	5	0	0	5	1	3
ACSL3-AS1	93	27	12	84	45	23	0	1	26	19
ACSL6-AS1	1	0	0	2	0	0	1	10	0	0
ACTA2-AS1	39231	21892	18509	38	52387	538	21	974	9082	6924
ACVR2B-AS1	32	15	12	4	25	7	1	2	10	22
ADAMTS19-AS1	1	0	0	0	1	0	0	12	0	0
ADAMTS9-AS1	1105	417	97	1	127	51	1	5	1232	235
ADAMTS9-AS2	733	288	507	0	957	21	3	7	186	577
ADAMTSL4-AS1	1425	559	330	1454	804	347	13	25	569	414
ADAMTSL4-AS2	1101	219	205	853	316	332	8	29	323	114
ADARB2-AS1	0	0	0	0	0	0	0	3	0	0
ADCY6-DT	0	0	0	1	0	0	0	6	0	0
ADD3-AS1	16	68	27	131	139	32	0	5	101	94
ADGRA1-AS1	0	0	0	0	0	0	0	0	0	0
ADGRD1-AS1	55	29	44	4	17	4	1	5	0	49
ADGRF5-AS1	1	37	20	0	13	5	1	10	21	28
ADGRL1-AS1	1	1	3	0	0	2	0	0	2	0
ADGRL3-AS1	63	18	31	0	40	0	0	1	0	36
ADIPOQ-AS1	1	0	11	0	0	0	1	7	1	821
ADIRF-AS1	13257	1165	2134	37	10352	269	13	323	856	2375
ADNP-AS1	77	110	114	69	142	206	3	32	99	60
ADORA2A-AS1	24	22	16	882	21	22	4	32	51	12
ADPGK-AS1	68	166	97	687	284	770	8	35	159	41
AFAP1-AS1	481	477	363	107	320	233	11	28	324	249
AFDN-DT	0	11	3	4	1	0	0	22	12	20
AGAP1-IT1	27	62	20	0	18	27	0	2	27	46
AGAP2-AS1	49	209	125	363	214	280	1	22	253	83
AGBL1-AS1	0	0	0	0	1	0	0	3	1	0
AGBL4-AS1	0	0	0	0	0	0	0	1	0	0
AGBL4-IT1	0	2	0	0	0	0	0	1	0	0
AGBL5-AS1	1	1	0	3	2	1	0	0	4	2
AGK-DT	0	2	3	0	3	2	1	12	3	3
AIRN	9	50	18	775	91	138	5	25	20	24
ALDH1L1-AS1	6	0	3	0	25	0	0	3	0	2
ALDH1L1-AS2	0	0	2	0	9	1	2	1	0	1
ALG14-AS1	2	5	5	0	5	1	0	9	1	8
ALG1L9P	13	17	21	6	37	11	0	13	16	20
ALKBH3-AS1	10	20	13	1	33	1	0	1	1	32
ALMS1-IT1	28	18	15	34	68	8	0	0	14	22
ALOX12-AS1	32	41	28	236	89	25	0	13	42	16
ANAPC1P2	110	94	123	427	221	216	3	7	85	133
ANK2-AS1	45	6	24	1	41	6	0	1	6	61
ANK3-DT	0	5	1	0	10	3	0	20	3	0
ANKRD34C-AS1	0	0	4	0	5	0	0	1	0	0
ANKRD44-AS1	6	8	2	54	32	14	0	3	4	1
ANKRD44-IT1	64	88	4	614	289	30	6	15	57	59
ANKRD62P1-PARP4P3	1	0	0	4	0	0	0	1	1	5
ANO3-AS1	0	0	0	0	0	1	0	1	0	0
AOAH-IT1	0	39	2	87	53	21	2	2	28	6
AP4B1-AS1	35	162	58	221	228	74	2	10	139	106
APCDD1L-DT	6	54	4	6	4	4	1	3	58	10
APOA1-AS	54	22	12	75	22	2	0	0	11	11
APOBEC3B-AS1	1	7	0	82	2	14	0	0	9	8
APTR	244	200	218	279	350	267	1	39	254	136
AQP4-AS1	0	0	0	0	0	0	0	3	0	0
ARAP1-AS2	41	338	118	1217	312	767	13	28	186	112
ARF4-AS1	37	9	12	46	37	4	0	2	18	5
ARFGEF1-DT	2	2	9	8	24	9	1	29	4	9
ARHGAP15-AS1	9	123	33	633	324	21	3	27	84	143
ARHGAP22-IT1	45	44	6	2	47	64	1	3	28	4
ARHGAP26-AS1	57	40	16	716	98	58	1	4	66	47
ARHGAP26-IT1	40	20	1	247	22	21	1	1	14	22
ARHGAP27P1-BPTFP1-KPNA2P3	97	542	178	280	506	293	8	13	509	394
ARHGAP28-AS1	0	8	48	0	1	3	0	4	7	2
ARHGAP29-AS1	15	10	3	0	5	1	5	11	15	9
ARHGAP31-AS1	31	69	19	27	54	53	4	8	81	74
ARHGAP42-AS1	52	40	34	1	62	35	2	6	20	18
ARHGAP44-AS1	742	65	219	0	1318	0	2	46	77	115
ARHGAP5-AS1	74	23	20	7	102	4	0	4	22	27
ARHGEF2-AS1	0	0	0	4	1	1	0	2	1	1
ARHGEF2-AS2	33	36	26	58	84	57	2	17	18	48
ARHGEF26-AS1	1	2	1	1	20	1	0	0	1	1
ARHGEF3-AS1	0	3	1	0	8	1	0	0	5	16
ARHGEF35-AS1	0	2	4	2	2	0	0	0	0	1
ARHGEF38-IT1	0	0	0	0	0	0	0	4	0	0
ARHGEF7-AS1	14	7	5	0	9	0	0	1	3	7
ARHGEF7-AS2	68	41	67	0	81	12	1	11	11	45
ARHGEF9-IT1	14	7	7	2	35	1	0	4	2	6
ARIH2OS	72	83	69	165	184	57	1	3	68	27
ARLNC1	3	0	0	6	0	0	0	11	2	0
ARMC2-AS1	0	5	4	7	22	2	0	9	12	7
ARMCX5-GPRASP2	55	57	44	57	104	9	0	10	53	72
ARNTL2-AS1	59	38	0	1	68	6	1	1	53	13
ARRDC1-AS1	49	108	98	73	212	174	1	13	71	79
ARRDC3-AS1	109	203	45	577	251	174	1	2	174	83
ARSD-AS1	28	120	13	10	189	47	2	3	120	70
ASAP1-IT2	45	86	29	72	78	54	2	14	96	97
ASB15-AS1	0	0	0	0	0	0	0	0	0	0
ASB16-AS1	50	129	97	91	242	123	0	25	90	75
ASH1L-AS1	164	106	90	165	225	105	0	6	73	60
ASIC4-AS1	14	8	29	1	14	0	0	1	1	7
ASMTL-AS1	0	3	4	0	0	0	0	0	0	0
ASTN2-AS1	11	5	5	1	48	6	0	5	3	4
ATP11A-AS1	24	92	36	223	57	154	1	13	73	44
ATP11AUN	0	0	0	1	1	0	1	6	0	0
ATP13A4-AS1	1	0	0	0	0	1	0	2	0	0
ATP13A5-AS1	0	0	0	2	0	0	0	3	0	0
ATP1A1-AS1	4705	1187	454	920	1652	1129	17	22	1476	939
ATP2A1-AS1	1	1	3	0	1	1	1	12	0	0
ATP2B1-AS1	44	172	59	540	269	164	1	5	175	59
ATP2B2-IT2	0	0	0	0	0	0	1	2	0	0
ATP2C2-AS1	9	25	26	46	25	20	0	5	27	28
ATP6V0D1-DT	7	50	10	38	85	22	2	34	20	42
ATP6V0E2-AS1	4	8	15	16	55	26	1	15	13	21
ATP6V1B1-AS1	1	9	12	0	10	1	0	0	4	13
ATXN1-AS1	331	95	30	282	239	33	0	4	79	46
ATXN2-AS	5	2	9	0	10	8	0	2	9	1
ATXN7L3-AS1	9	55	42	71	79	62	1	2	56	33
ATXN8OS	0	0	0	0	0	2	1	1	0	0
B3GALT1-AS1	2	0	0	1	4	0	0	1	0	2
B3GALT5-AS1	1	0	0	0	0	0	0	5	0	0
B3GAT1-DT	0	0	0	1	0	0	0	10	0	0
B4GALT1-AS1	238	268	161	410	287	437	0	23	213	69
B4GALT4-AS1	26	27	32	54	74	39	0	6	33	27
BAALC-AS1	10	0	3	1	20	7	0	0	4	13
BAALC-AS2	1	0	1	1	1	48	0	9	0	4
BACE1-AS	92	104	68	20	124	46	1	2	73	97
BACH1-IT2	151	56	3	59	73	29	0	2	68	18
BACH1-IT3	30	23	8	20	28	11	0	0	27	5
BAIAP2-DT	27	251	137	77	306	412	9	17	230	198
BANCR	0	0	0	0	0	0	0	3	2	0
BARX1-DT	2	0	0	0	0	0	1	11	0	0
BASP1-AS1	0	3	2	11	1	2	1	6	7	3
BBOX1-AS1	0	2	1	0	2	0	1	2	2	0
BCAN-AS1	4	14	25	0	32	54	6	21	106	17
BCAR3-AS1	500	95	68	13	139	98	1	16	66	109
BCAR4	0	2	0	0	0	0	0	6	0	0
BCDIN3D-AS1	11	51	9	12	96	21	2	6	26	56
BCL2L1-AS1	147	100	31	41	142	129	2	4	45	91
BCRP3	14	1	12	5	2	14	1	9	14	25
BDNF-AS	140	209	37	5	119	3	4	7	86	51
BEAN1-AS1	3	11	11	28	25	25	3	4	3	7
BET1-AS1	6	2	7	7	19	0	0	0	2	11
BFSP2-AS1	0	3	0	3	3	0	0	5	1	0
BGLT3	0	0	0	0	1	0	0	4	0	0
BHLHE40-AS1	840	363	67	922	146	160	1	11	371	64
BLACE	2	1	2	10	0	2	0	16	0	0
BMP7-AS1	0	0	0	0	0	0	2	15	0	0
BMPR1B-DT	2	0	0	0	1	0	3	5	4	4
BMS1P14	24	52	26	8	320	45	2	12	144	64
BMS1P4	2	26	7	7	30	19	1	3	17	5
BMS1P4-AGAP5	19	44	41	27	79	38	1	0	18	32
BNC2-AS1	5	32	16	2	30	21	6	1	23	25
BOK-AS1	2	41	51	5	7	27	0	12	11	7
BOLA3-AS1	159	84	84	84	287	16	4	20	81	168
BPESC1	0	0	0	0	0	0	1	13	0	0
BRWD1-AS1	0	0	0	1	0	0	1	6	1	5
BRWD1-AS2	33	6	2	21	15	9	0	3	20	0
BSG-AS1	18	5	4	44	7	13	2	10	0	6
BSN-DT	0	1	1	0	1	2	0	2	0	0
BTBD9-AS1	30	25	6	40	69	11	1	12	18	20
BTG3-AS1	26	0	47	18	83	10	0	2	1	4
BVES-AS1	12	0	10	0	17	0	1	6	1	17
BZW1-AS1	249	115	27	184	265	32	1	0	111	63
C10orf55	1820	958	122	4669	696	1037	16	23	511	60
C10orf71-AS1	0	0	0	0	0	0	0	3	0	0
C10orf95-AS1	5	29	12	77	104	70	0	11	20	34
C11orf40	0	0	0	0	0	0	0	5	0	0
C11orf72	1	0	1	1	0	0	0	3	2	0
C14orf177	0	0	0	0	0	0	0	16	0	0
C14orf178	32	20	16	25	36	25	2	1	39	14
C15orf32	1	0	0	0	0	0	0	6	0	0
C15orf54	0	4	0	325	3	1	0	12	13	2
C16orf95-DT	1	3	6	3	8	0	0	1	8	12
C17orf77	1	0	0	8	0	1	0	5	1	0
C1QTNF1-AS1	158	33	70	0	72	56	5	4	10	53
C1QTNF7-AS1	17	7	0	21	81	1	0	0	2	23
C1RL-AS1	4	9	2	7	34	3	1	0	69	8
C1orf167-AS1	2	0	0	0	0	0	0	6	0	0
C1orf220	1	16	2	4	26	5	9	3	3	28
C2-AS1	0	0	0	0	0	0	0	0	0	0
C21orf62-AS1	0	0	0	0	0	0	0	0	0	0
C21orf91-OT1	0	1	1	1	2	0	0	0	0	5
C2CD4D-AS1	5	62	8	51	57	47	3	15	20	48
C2orf49-DT	33	13	14	16	49	5	0	3	20	30
C3orf35	1195	166	119	127	231	43	10	38	307	194
C5orf34-AS1	4	14	9	13	18	1	0	8	5	23
C5orf38	1	0	1	0	1	35	2	12	0	8
C5orf60	0	0	0	0	0	0	0	4	0	0
C5orf64	0	3	0	0	7	2	1	9	1	5
C5orf64-AS1	0	0	0	0	1	0	7	2	0	0
C5orf67	0	0	0	2	0	0	0	5	1	0
C6orf223	1	9	1	152	6	13	2	35	6	0
C7orf77	0	0	0	0	0	0	0	0	0	1
C8orf34-AS1	10	0	1	0	1	0	0	2	0	2
C8orf37-AS1	1	10	0	5	8	4	0	16	1	1
C8orf86	7	0	0	2	0	0	0	7	3	1
C9orf106	2	17	12	24	82	14	1	8	7	21
C9orf135-DT	0	0	0	0	0	0	0	0	0	0
C9orf147	145	66	154	120	230	60	1	27	53	118
C9orf163	23	34	17	51	29	31	0	5	35	11
C9orf92	0	0	0	0	2	0	0	4	2	1
CA3-AS1	0	1	3	37	6	12	0	1	4	2
CACNA1C-AS1	0	0	0	0	0	0	0	0	0	0
CACNA1C-AS2	0	0	0	0	1	0	0	0	0	0
CACNA1C-AS4	0	0	0	0	5	0	0	0	0	0
CACNA1C-IT1	0	0	0	0	0	0	0	0	0	0
CACNA1C-IT3	0	0	0	0	0	0	0	0	0	0
CACNA1G-AS1	0	2	0	3	9	2	1	3	1	2
CACNA2D1-AS1	3	40	7	0	45	4	0	4	26	40
CACNA2D3-AS1	10	0	3	0	0	0	0	7	0	8
CACTIN-AS1	131	178	177	56	230	258	3	31	139	86
CADM2-AS2	0	0	0	0	0	0	0	1	0	0
CADM3-AS1	9	26	95	0	27	183	3	11	3	694
CAHM	10	42	6	88	85	49	0	1	67	10
CALML3-AS1	4	0	0	0	58	0	1	10	0	4
CAMTA1-AS1	0	0	1	0	4	0	0	0	2	3
CAMTA1-AS2	2	1	0	1	1	0	0	2	3	3
CAMTA1-DT	13	3	1	16	6	4	1	0	4	6
CAMTA2-AS1	104	143	109	142	280	170	3	29	135	84
CAPN10-DT	6	22	17	114	100	31	0	5	49	27
CAPS2-AS1	2	0	1	1	10	0	0	3	2	1
CARD11-AS1	0	3	1	10	5	2	0	0	3	1
CARD8-AS1	28	74	12	106	179	50	1	3	118	62
CARMAL	413	115	18	0	169	4	2	30	56	34
CARMN	1068	1634	2893	1	4116	111	7	149	267	959
CARNMT1-AS1	29	33	32	56	51	15	0	6	36	25
CARS1-AS1	62	0	0	12	30	20	0	1	7	9
CASC11	3	0	0	0	2	1	0	2	0	3
CASC15	87	224	96	8	352	16	1	15	280	78
CASC16	0	0	0	0	5	0	0	4	0	0
CASC17	0	0	0	0	0	0	1	9	0	0
CASC18	8	12	2	0	37	0	0	17	24	4
CASC19	0	2	1	1	0	0	0	1	3	1
CASC2	32	20	8	3	65	28	0	7	21	10
CASC20	0	0	0	0	0	0	0	3	1	0
CASC22	0	0	0	0	0	0	0	0	0	0
CASC23	0	0	0	0	0	0	1	2	1	0
CASC6	0	0	0	0	0	0	0	3	0	0
CASC8	0	0	0	9	0	1	0	2	0	1
CASC9	0	1	0	0	2	0	0	1	1	0
CATIP-AS1	0	9	1	362	33	93	0	6	6	0
CATIP-AS2	0	30	0	42	16	48	1	4	2	1
CAVIN2-AS1	1	1	13	5	3	2	7	20	5	70
CBR3-AS1	43	50	42	27	91	70	1	5	44	54
CCAT2	0	0	1	3	1	0	0	6	1	5
CCDC13-AS1	1	0	0	1	0	5	0	2	7	2
CCDC140	1	0	1	0	0	0	0	9	0	0
CCDC144NL-AS1	41	177	30	0	123	0	1	12	20	59
CCDC148-AS1	0	1	0	0	2	0	0	3	1	7
CCDC18-AS1	240	346	198	340	798	89	4	9	176	486
CCDC183-AS1	14	95	85	32	113	108	3	13	15	50
CCDC26	0	1	0	0	3	0	1	16	1	0
CCDC28A-AS1	2	3	11	0	16	3	0	4	7	10
CCDC37-DT	0	0	0	0	0	0	0	1	0	0
CCDC39	8	65	18	55	131	2	6	21	114	99
CCL3-AS1	0	0	0	0	0	0	0	0	0	0
CCND2-AS1	377	295	268	282	416	225	7	16	330	182
CCNT2-AS1	28	15	24	8	83	3	0	1	35	22
CCR5AS	0	14	0	38	53	9	0	4	8	2
CD200R1L-AS1	0	1	1	0	0	0	1	1	1	3
CD27-AS1	331	248	269	221	580	129	2	11	185	266
CD2BP2-DT	13	32	11	33	54	36	0	12	36	28
CD81-AS1	387	759	393	97	1253	1753	7	54	532	233
CDC37L1-DT	5	1	5	3	15	0	0	5	9	2
CDH18-AS1	0	0	0	0	0	0	0	5	0	0
CDH23-AS1	0	4	1	0	2	7	0	1	0	5
CDK6-AS1	0	8	12	12	13	42	1	1	13	0
CDKN2A-DT	0	0	0	0	0	0	0	1	0	0
CDKN2B-AS1	13	31	0	7	90	10	1	21	34	34
CDR2-DT	0	0	0	0	0	0	0	0	0	1
CDRT7	0	0	0	0	0	0	0	6	0	0
CDRT8	0	0	0	0	0	0	0	4	0	0
CDYL-AS1	0	1	0	0	0	0	0	6	0	0
CEACAM16-AS1	5	6	10	0	2	0	1	7	17	7
CEBPA-DT	4	1	12	7	42	22	0	7	1	36
CEBPB-AS1	1878	2021	1252	11130	2908	9406	65	131	1278	424
CECR3	0	0	0	0	5	0	1	7	0	0
CELF2-AS1	61	183	71	803	541	106	9	14	130	153
CELF2-AS2	144	54	34	5	223	2	2	2	11	132
CELF2-DT	0	0	0	0	0	0	0	4	0	0
CENATAC-DT	0	0	0	0	0	0	0	0	0	0
CENPN-AS1	20	14	2	10	44	4	0	13	34	10
CEP250-AS1	139	77	40	58	117	102	0	6	46	39
CEP83-DT	4	1	5	150	6	0	0	6	7	3
CERNA1	14	17	24	45	17	12	0	2	63	129
CERNA3	0	0	0	0	0	0	0	0	0	0
CEROX1	21	58	15	26	16	51	2	16	29	57
CERS3-AS1	1	0	0	0	4	0	1	3	0	1
CERS6-AS1	431	359	150	57	586	30	3	5	367	330
CFAP20DC-AS1	0	0	0	0	1	0	1	1	2	0
CFAP44-AS1	12	33	18	9	68	19	0	3	29	42
CFAP58-DT	18	8	1	62	15	0	0	15	9	3
CFAP61-AS1	0	9	0	0	86	59	3	4	4	1
CFLAR-AS1	220	403	171	474	660	133	8	10	365	500
CFTR-AS1	0	0	0	0	0	0	0	1	0	0
CH17-340M24.3	15	34	9	11	68	40	0	0	28	17
CH507-145C22.1	0	0	0	0	0	0	0	1	0	0
CH507-42P11.6	0	2	0	1	0	0	0	0	0	0
CH507-9B2.8	2	6	6	2	6	8	0	2	4	2
CHASERR	1378	789	792	5656	1443	894	6	43	644	698
CHKB-DT	2	11	12	14	34	39	1	0	9	5
CHL1-AS1	0	0	1	1	0	0	0	1	0	17
CHL1-AS2	0	0	7	0	0	0	0	3	0	6
CHN2-AS1	0	122	6	74	71	48	1	6	109	62
CHODL-AS1	0	0	1	0	3	1	1	1	0	2
CHRM3-AS1	0	0	0	0	6	0	0	1	2	4
CHRM3-AS2	10	1	0	35	19	0	0	5	12	45
CHROMR	140	317	118	80	656	127	4	6	275	356
CIRBP-AS1	79	48	34	118	88	57	0	10	46	23
CISTR	0	0	0	0	0	0	0	5	0	1
CKMT2-AS1	116	100	64	35	259	27	2	5	78	120
CLASP1-AS1	28	45	47	80	96	35	0	5	71	65
CLCA4-AS1	6	22	4	16	30	3	0	8	23	14
CLDN10-AS1	0	0	0	0	0	0	1	0	1	19
CLEC12A-AS1	0	3	0	1	4	6	5	11	2	7
CLIP1-AS1	252	87	36	30	80	21	1	4	28	29
CLLU1	0	1	0	0	2	0	0	10	1	0
CLLU1-AS1	0	0	0	0	1	0	0	3	0	0
CLMAT3	710	4572	686	396	1479	871	25	236	2909	617
CLRN1-AS1	0	1	0	1	0	0	0	8	0	0
CLSTN2-AS1	0	0	9	0	0	1	0	1	0	69
CLYBL-AS1	0	5	2	6	13	2	0	0	12	9
CLYBL-AS2	1	7	2	6	19	0	1	1	6	8
CNIH3-AS1	1	4	7	0	32	51	2	24	4	33
CNIH3-AS2	1	1	12	1	31	148	1	16	2	14
CNN3-DT	204	270	295	1	331	38	1	10	28	82
CNNM3-DT	3	1	1	1	14	0	0	1	4	3
CNTFR-AS1	4	0	0	0	0	0	0	5	0	19
CNTN4-AS1	109	7	81	20	210	0	0	0	0	54
CNTN4-AS2	26	12	21	0	342	0	0	1	0	11
CNTNAP2-AS1	0	0	0	0	0	0	0	10	0	0
COA6-AS1	14	21	29	46	62	68	2	6	14	30
COL18A1-AS1	595	573	287	0	186	119	2	51	272	115
COL18A1-AS2	211	200	119	0	70	48	0	16	97	45
COL25A1-DT	0	0	1	0	1	0	1	15	0	2
COL4A2-AS1	1810	2206	673	12	1009	461	9	94	1661	274
COL4A2-AS2	1820	1502	594	2	1010	1238	13	169	1149	212
COL5A1-AS1	11	39	0	0	15	1	0	0	6	12
COLCA1	25	12	48	5	131	6	6	16	3	32
COMETT	4	0	1	0	0	0	0	6	1	3
COQ7-DT	8	8	6	3	21	6	0	7	21	17
CORO1A-AS1	3	119	11	812	284	374	3	8	86	40
COSMOC	21	17	9	2	63	3	1	2	13	19
COX10-AS1	32	71	22	43	172	47	3	5	48	71
CPB2-AS1	0	1	1	4	11	1	1	14	1	0
CPEB1-AS1	2	0	7	0	1	5	1	17	0	1
CPEB2-DT	0	0	0	1	1	0	0	7	0	0
CPNE8-AS1	197	34	18	6	39	11	0	5	51	48
CPS1-IT1	1	4	1	0	0	0	0	5	0	3
CPVL-AS1	0	19	0	7	23	6	0	1	14	1
CRAT37	0	0	0	6	0	0	1	4	0	0
CREB3L2-AS1	136	46	23	4	270	9	1	1	72	42
CRIM1-DT	0	0	0	0	0	0	0	0	0	0
CRNDE	116	99	31	1	242	7	0	3	49	50
CRPPA-AS1	1	15	3	2	13	2	2	10	7	14
CRTC3-AS1	176	54	50	34	83	49	5	8	51	56
CRYZL2P-SEC16B	0	2	2	4	15	2	0	2	4	11
CSE1L-AS1	1	2	0	5	1	0	1	1	3	3
CSMD2-AS1	1	2	0	0	3	0	0	8	5	1
CSNK1G2-AS1	21	59	11	151	13	97	1	7	52	5
CSPG4P1Y	0	0	0	0	0	0	0	0	0	0
CSRP3-AS1	1	0	1	1	2	1	0	5	3	0
CSTF3-DT	0	4	0	7	3	0	0	8	1	0
CT62	11	16	6	0	63	26	0	8	1	5
CT66	1	0	1	0	0	0	0	1	2	0
CT69	0	2	0	0	15	24	2	1	0	1
CT70	1	0	0	59	2	4	1	10	4	0
CTB-178M22.2	0	0	4	0	0	0	0	1	1	2
CTB-1I21.1	0	0	0	0	0	0	0	11	0	0
CTB-30L5.1	0	3	0	1	4	0	2	5	3	13
CTB-3M24.3	0	1	0	10	0	0	3	32	0	0
CTB-49A3.2	0	0	0	8	0	4	0	8	0	0
CTB-99A3.1	25	4	5	3	47	1	0	5	2	1
CTBP1-AS	419	728	600	472	924	1243	28	57	455	362
CTBP1-DT	82	175	141	97	257	174	2	11	151	149
CTC-338M12.4	56	78	48	46	169	67	0	14	52	58
CTD-2154B17.1	0	0	0	0	0	0	0	6	1	1
CTD-2194D22.4	0	0	0	0	0	0	0	6	0	0
CTD-2297D10.2	0	5	2	0	0	0	0	23	0	0
CTD-2350J17.1	16	10	7	0	19	0	1	2	10	26
CTD-3080P12.3	0	0	2	0	2	0	0	6	0	18
CTNNA2-AS1	0	0	0	0	0	0	0	3	0	0
CXXC4-AS1	7	1	1	10	0	0	0	4	2	8
CXXC5-AS1	26	25	15	42	20	80	1	6	21	0
CYB561D2	64	152	45	170	268	335	2	18	84	42
CYLD-AS1	73	66	32	245	76	23	0	11	49	20
CYMP-AS1	0	0	0	0	0	0	0	6	0	0
CYP1B1-AS1	0	6	17	2	19	5	1	8	4	37
CYP2U1-AS1	506	149	24	18	281	40	2	3	62	35
CYP51A1-AS1	11	7	7	11	13	2	0	9	16	6
CYTOR	2745	1767	55	531	539	223	2	8	510	101
CYYR1-AS1	0	57	29	0	23	6	2	0	85	192
D21S2088E	0	0	0	0	0	0	0	9	1	0
DAAM2-AS1	859	149	213	7	284	17	3	18	114	167
DAB1-AS1	0	0	1	0	0	0	0	1	0	0
DACT3-AS1	14	5	20	3	36	1	1	5	14	9
DANCR	213	102	59	76	339	19	3	5	131	97
DANT1	28	15	17	0	50	6	0	4	39	25
DANT2	91	36	8	0	230	5	2	6	100	66
DAOA-AS1	0	0	0	0	0	0	2	2	0	0
DAP-DT	0	0	0	2	1	0	0	2	1	1
DAPK1-IT1	1	38	14	32	64	40	2	0	17	9
DARS1-AS1	214	79	59	411	287	77	2	15	75	68
DBET	0	0	0	0	0	0	0	0	0	0
DBH-AS1	4	33	0	11	7	28	0	7	32	5
DCST1-AS1	8	22	17	5	32	19	0	16	32	18
DCTN1-AS1	9	7	6	1	41	10	0	20	11	16
DCXR-DT	0	1	0	0	0	0	1	2	1	0
DDC-AS1	0	0	0	0	0	0	0	6	1	0
DDN-AS1	66	61	26	151	107	37	1	10	79	45
DDX11-AS1	3	1	4	5	8	4	1	14	3	8
DDX19A-DT	94	80	64	37	117	49	0	1	66	53
DDX39B-AS1	0	0	0	0	0	0	0	0	0	0
DDX3ILA1	4	0	1	0	1	1	0	0	1	0
DDX59-AS1	0	7	12	2	3	16	0	2	6	2
DELEC1	33	2	2	0	2	0	0	11	0	3
DENND5B-AS1	15	6	23	7	26	13	0	4	12	2
DENND6A-DT	0	0	0	9	1	0	0	6	4	2
DEPDC1-AS1	0	0	0	0	1	0	0	2	0	0
DGCR11	25	45	31	69	84	20	1	10	18	24
DGCR5	4	8	4	9	6	43	1	8	13	5
DGUOK-AS1	62	71	38	96	157	53	1	9	55	36
DHCR24-DT	1	1	0	0	2	0	6	9	1	0
DHDDS-AS1	14	53	23	25	94	5	1	3	30	31
DHRS4-AS1	0	13	11	2	30	0	1	1	2	13
DHX33-DT	1	1	0	0	0	0	0	1	0	0
DIAPH1-AS1	177	95	8	600	245	12	0	3	122	35
DIAPH2-AS1	2	13	11	5	22	0	0	0	17	27
DIAPH3-AS1	2	22	1	0	10	8	0	11	4	0
DIAPH3-AS2	0	5	1	0	5	0	0	1	2	0
DICER1-AS1	13	18	20	18	47	8	0	3	10	24
DIO2-AS1	1	4	1	0	2	3	0	5	5	3
DIO3OS	15	0	118	0	5	1	1	16	2	177
DIP2A-IT1	5	15	2	26	33	1	1	1	15	22
DIP2C-AS1	2291	403	434	1	468	161	3	21	299	351
DIRC1	0	0	0	0	0	0	0	5	0	4
DIRC3	149	38	66	7	129	30	2	16	25	27
DIRC3-AS1	10	3	9	0	31	0	0	0	4	3
DIS3L-AS1	0	0	0	2	16	9	0	0	2	2
DISC1-IT1	1	40	2	5	46	9	0	4	31	25
DISC1FP1	0	0	1	2	0	1	0	0	0	1
DKFZP434A062	0	7	0	0	1	2	3	18	2	1
DLEU1	45	333	96	413	471	68	5	8	468	261
DLEU2	244	751	299	760	1008	326	13	22	710	694
DLEU2L	4	13	10	13	26	7	0	1	8	31
DLG1-AS1	7	17	1	9	17	24	0	11	12	6
DLG2-AS2	29	5	9	1	52	4	0	33	4	22
DLG3-AS1	0	7	2	12	9	4	8	3	7	9
DLG5-AS1	0	0	0	0	0	0	0	0	0	0
DLGAP1-AS1	113	96	50	123	217	45	10	8	97	43
DLGAP1-AS2	88	39	4	29	48	2	0	14	75	7
DLGAP1-AS3	1	0	1	1	9	0	0	2	0	1
DLGAP1-AS4	1	0	0	0	13	0	0	0	0	0
DLGAP1-AS5	26	0	0	4	126	1	1	2	2	0
DLGAP2-AS1	0	0	0	0	0	0	0	0	0	0
DLGAP4-AS1	65	56	26	32	137	22	0	2	42	36
DLX2-DT	0	0	0	4	0	0	0	12	8	0
DLX6-AS1	0	0	24	0	0	0	0	0	0	32
DM1-AS	558	247	594	7	487	98	5	59	169	155
DNAAF3-AS1	0	1	0	14	0	1	0	4	8	1
DNAAF4-CCPG1	0	0	0	0	1	0	0	0	0	0
DNAH17-AS1	0	30	0	59	1	9	0	19	4	0
DNAH8-AS1	0	0	0	0	0	0	0	0	0	0
DNAJB5-DT	25	4	0	9	8	0	0	0	10	0
DNAJB8-AS1	0	0	0	0	0	0	0	20	1	0
DNAJC27-AS1	9	5	4	5	41	1	4	24	6	14
DNAJC3-DT	22	26	10	84	92	11	1	9	27	37
DNAJC9-AS1	16	58	34	26	70	30	2	13	34	27
DNM1P35	10	17	18	0	18	16	1	31	7	11
DNM3-IT1	0	2	2	0	0	0	1	5	2	2
DNM3OS	1042	441	176	8	882	17	2	21	213	752
DNMBP-AS1	534	313	101	590	205	118	12	13	156	206
DNMT3L-AS1	0	0	0	0	0	0	0	0	0	0
DOCK4-AS1	15	167	24	474	172	13	1	9	124	121
DOCK8-AS1	6	93	19	473	312	309	7	6	84	44
DOCK9-AS1	6	15	3	5	23	1	0	0	45	49
DOCK9-DT	39	29	55	22	73	7	1	14	33	44
DPH6-DT	10	14	0	0	27	11	0	9	13	5
DPP10-AS1	0	0	0	0	0	0	1	6	0	0
DPP10-AS3	0	0	0	0	0	0	0	2	0	0
DPP4-DT	2	1	1	5	6	2	0	4	1	11
DPP9-AS1	128	191	164	114	267	432	5	29	161	92
DPY19L3-DT	8	11	7	53	28	7	0	2	22	12
DPYD-AS1	28	99	39	182	224	117	0	6	84	91
DPYD-AS2	3	17	5	87	100	5	0	0	27	31
DRAIC	2	0	0	0	0	0	1	5	1	1
DSCAM-AS1	0	0	0	0	0	0	0	7	0	0
DSCAM-IT1	0	0	0	0	4	0	0	2	0	0
DSCAS	0	1	0	5	4	2	0	2	3	0
DSCR10	1	2	0	0	0	0	1	2	0	0
DSCR4	0	0	0	0	0	0	0	4	0	0
DSCR8	0	0	0	0	0	0	0	2	1	0
DSCR9	2	11	2	19	6	3	0	10	11	17
DSEL-AS1	1	1	0	0	1	0	2	1	0	0
DSG1-AS1	0	0	1	0	0	0	0	7	0	0
DSG2-AS1	0	6	1	0	2	0	5	15	2	41
DST-AS1	2	2	0	0	17	2	0	2	5	0
DTD1-AS1	12	20	17	35	95	28	0	11	39	31
DTNB-AS1	4	98	43	32	151	78	3	12	61	72
DTX2P1-UPK3BP1-PMS2P11	84	172	150	127	263	320	6	18	125	164
DUBR	80	139	133	22	474	19	2	16	69	258
DUSP5-DT	4	12	2	0	10	1	0	7	4	0
DUXAP8	3	108	0	0	9	10	0	7	64	48
DYNLL2-DT	0	0	0	0	0	0	0	21	2	0
DYRK3-AS1	242	49	29	15	42	44	0	13	41	14
E2F3-IT1	21	39	3	131	56	22	0	10	29	11
EBLN3P	698	767	358	609	1860	179	0	18	672	868
ECE1-AS1	275	96	56	487	74	36	0	17	62	41
ECI2-DT	3	10	5	5	9	1	1	11	9	11
EDIL3-DT	884	1059	504	0	2846	129	2	102	638	270
EDNRB-AS1	9	17	7	0	20	2	4	3	5	42
EDRF1-AS1	22	36	22	16	94	12	0	1	33	34
EDRF1-DT	5	5	6	3	13	1	2	22	15	17
EFCAB13-DT	193	23	6	19	72	10	1	3	40	14
EFCAB14-AS1	150	187	73	93	301	37	0	1	264	139
EFCAB6-AS1	0	1	2	0	1	0	0	7	1	0
EFCAB6-DT	0	0	0	0	7	1	0	4	0	0
EGFLAM-AS1	3	30	0	0	13	29	0	0	1	18
EGFLAM-AS2	1	5	1	4	0	0	0	11	0	4
EGFLAM-AS4	0	10	0	0	1	0	0	24	4	7
EGFR-AS1	184	47	109	0	161	8	1	12	16	97
EGLN3-AS1	2	0	0	6	8	1	1	2	1	0
EGOT	178	83	28	46	94	13	1	4	76	59
EHD4-AS1	73	43	8	57	103	29	0	7	62	74
EHHADH-AS1	0	10	1	2	18	0	1	4	4	12
EIF1AX-AS1	29	10	0	44	17	0	0	0	10	11
EIF1B-AS1	3	7	8	26	32	9	0	3	26	75
EIF2AK3-DT	3	12	6	101	40	0	0	1	16	15
EIF2B5-DT	3	8	2	11	23	3	0	13	11	13
EIF3J-DT	113	112	61	44	283	26	0	0	96	95
ELAVL4-AS1	0	1	0	0	0	0	0	1	0	0
ELDR	1	0	0	0	0	1	0	0	0	0
ELF3-AS1	0	6	7	11	6	11	0	7	1	11
ELFN1-AS1	0	3	0	0	2	2	0	0	10	5
ELFN2	0	4	2	21	3	1	2	39	0	10
ELMO1-AS1	7	150	31	120	115	40	0	8	179	123
ELN-AS1	323	668	402	0	727	91	4	255	434	125
ELOA-AS1	149	186	82	28	242	55	2	5	192	163
ELOVL2-AS1	0	0	3	0	0	1	0	10	0	0
EMC1-AS1	107	128	71	76	108	278	0	12	106	59
EML2-AS1	9	16	14	54	15	57	1	7	18	5
EML4-AS1	14	16	2	82	46	7	1	3	27	3
EML6-AS1	6	2	0	1	13	0	0	14	1	10
EMSLR	0	0	4	2	2	0	1	1	4	1
EMX2OS	811	275	674	0	998	2	1	49	98	350
ENO1-AS1	5	3	3	31	14	3	4	8	6	0
ENOX1-AS2	0	0	1	0	3	0	0	0	0	1
ENTPD1-AS1	428	441	250	196	876	68	4	21	312	360
ENTPD3-AS1	6	9	21	8	48	11	0	1	8	19
EP300-AS1	1	1	0	0	3	4	4	6	4	1
EPB41L4A-AS1	476	183	258	117	255	97	2	26	133	225
EPB41L4A-DT	36	48	50	3	55	10	0	2	40	32
EPCAM-DT	1	3	0	0	1	0	0	8	2	3
EPHA1-AS1	2	0	1	1	2	0	0	0	0	3
EPHA5-AS1	7	0	2	0	1	0	1	6	1	3
EPN2-AS1	281	50	59	8	57	21	0	4	42	52
EPS15-AS1	125	61	24	132	248	22	2	20	43	75
ERC2-IT1	0	0	0	0	1	0	0	1	0	2
ERCC8-AS1	13	10	2	1	25	1	0	0	10	8
ERI3-IT1	75	74	62	23	98	24	4	11	74	66
ERICD	265	207	211	752	280	255	0	47	216	71
ERICH3-AS1	0	0	0	0	0	1	2	20	0	0
ERICH6-AS1	11	6	11	12	31	1	0	8	10	6
ERLNC1	17	4	17	0	50	2	0	7	20	7
ERVK13-1	336	570	338	445	1174	338	6	23	296	567
ESRG	0	1	2	0	0	0	4	8	2	12
ETS1-AS1	0	20	5	1	12	1	0	3	24	20
ETV7-AS1	1	0	2	0	8	0	0	2	1	1
EVA1A-AS	0	28	0	0	2	5	3	5	5	2
EVX1-AS	1	0	0	0	0	0	0	0	0	0
EWSAT1	0	1	3	0	0	0	0	20	5	7
EXOC3-AS1	8	24	32	5	45	43	2	11	23	15
EXOSC10-AS1	45	37	81	33	118	82	1	2	53	34
EXTL3-AS1	1	5	2	4	6	5	0	16	0	1
EZR-AS1	117	112	49	644	172	92	1	1	78	33
F10-AS1	0	0	0	0	0	0	0	2	0	2
F11-AS1	1	0	0	0	0	0	0	17	0	0
FABP6-AS1	0	0	0	0	0	0	0	14	0	0
FAF1-AS1	43	102	30	40	145	10	1	5	83	117
FALEC	26	1	9	4	7	1	0	2	1	4
FAM106A	20	38	12	12	95	44	0	4	24	4
FAM111A-DT	13	44	24	16	117	29	1	4	47	62
FAM131B-AS1	0	0	0	1	0	0	1	5	0	0
FAM135A-AS1	3	0	0	6	4	8	0	7	3	1
FAM138A	0	0	0	0	0	0	0	0	0	0
FAM138B	0	0	0	0	1	0	0	2	0	1
FAM138C	0	0	0	0	0	0	0	0	0	0
FAM138D	0	0	0	0	0	0	0	0	0	0
FAM138E	0	0	0	0	0	0	0	0	0	0
FAM13A-AS1	431	182	168	291	504	84	4	14	183	480
FAM153CP	0	1	4	15	0	1	0	7	0	6
FAM155A-IT1	5	7	14	0	35	1	2	2	102	25
FAM157C	2	17	2	429	19	47	0	3	21	15
FAM167A-AS1	0	0	0	0	0	0	0	1	0	0
FAM170B-AS1	0	0	1	17	0	0	0	11	11	17
FAM181A-AS1	0	0	0	0	0	0	0	0	0	0
FAM182A	0	1	0	0	2	0	0	0	1	2
FAM182B	0	8	3	0	1	1	0	10	21	2
FAM193B-DT	3	1	0	0	2	0	0	4	0	1
FAM197Y6	0	0	0	0	0	0	0	0	0	0
FAM197Y7	0	0	0	0	0	0	0	0	0	0
FAM198B-AS1	832	1526	190	97	2954	914	46	89	1890	712
FAM201A	0	0	0	4	0	0	0	3	1	0
FAM215A	0	0	0	0	0	0	0	5	0	0
FAM215B	0	2	4	0	2	0	0	0	1	0
FAM218A	3	1	9	10	68	6	0	1	2	17
FAM222A-AS1	1	2	0	0	0	2	1	3	3	1
FAM223A	0	0	0	0	0	0	0	0	0	0
FAM223B	0	0	0	0	0	0	0	0	0	0
FAM224A	0	0	0	0	0	0	0	0	0	0
FAM224B	0	0	0	0	0	0	0	1	0	0
FAM225A	3	7	0	1	5	13	4	2	4	12
FAM225B	1	5	0	0	6	1	0	0	0	19
FAM226B	0	0	0	0	2	0	0	0	0	0
FAM230A	0	0	0	0	0	0	0	3	0	0
FAM230B	0	0	0	0	0	0	0	1	0	0
FAM230C	0	0	0	0	0	0	0	0	0	0
FAM230D	0	0	0	0	0	0	0	1	0	1
FAM230E	0	0	0	0	0	0	0	0	0	0
FAM230F	0	0	0	0	0	0	0	4	0	0
FAM230G	0	0	0	0	0	0	1	0	0	0
FAM230H	0	0	0	0	0	0	0	4	0	0
FAM230I	0	0	0	0	0	0	0	1	0	0
FAM230J	0	0	0	0	0	0	0	0	0	0
FAM242A	0	0	0	0	0	0	0	7	0	0
FAM242C	83	20	25	0	96	18	0	8	9	17
FAM242D	0	0	0	0	0	0	0	0	0	0
FAM242E	0	0	0	0	0	0	0	0	0	0
FAM242F	0	0	0	0	0	1	0	1	0	0
FAM245A	0	0	0	0	0	0	0	5	0	0
FAM27C	13	1	12	34	12	0	0	1	1	3
FAM27E3	72	47	39	64	68	9	5	88	30	36
FAM27E5	0	0	0	0	0	0	0	0	0	0
FAM30A	0	0	0	2	10	0	0	2	0	0
FAM3D-AS1	1	5	0	1	2	0	0	4	0	1
FAM41AY1	0	0	0	0	0	0	0	0	0	0
FAM41AY2	0	0	0	0	0	0	0	0	0	0
FAM41C	0	2	0	0	2	0	1	6	7	2
FAM53B-AS1	14	32	15	175	66	162	6	7	27	47
FAM66A	0	1	4	4	4	0	0	0	0	0
FAM66B	9	22	7	0	55	0	0	0	33	15
FAM66C	33	62	83	6	182	11	0	18	73	144
FAM66D	4	0	23	1	13	7	0	0	9	0
FAM66E	0	0	1	0	0	0	0	0	0	2
FAM74A1	0	0	0	0	0	0	0	0	0	0
FAM74A7	0	0	0	0	0	0	0	0	0	0
FAM78B-AS1	6	49	16	0	129	15	5	21	27	81
FAM83A-AS1	2	0	0	1	0	1	0	7	9	0
FAM83C-AS1	0	3	0	1	1	1	0	12	1	0
FAM85B	1	11	4	1	7	1	0	0	0	2
FAM87A	4	1	1	0	0	3	2	10	0	11
FAM87B	20	59	59	46	74	18	1	4	47	30
FAM99A	0	0	0	0	0	0	0	0	0	0
FAM99B	0	0	0	0	0	0	0	0	0	0
FANK1-AS1	0	5	1	0	1	0	0	0	0	0
FARSA-AS1	23	40	39	20	67	136	3	3	44	10
FBXL19-AS1	25	44	25	14	63	61	3	20	100	27
FBXO3-DT	1	1	0	1	0	0	4	1	0	2
FBXO30-DT	80	141	70	41	324	25	0	7	135	185
FBXW7-AS1	31	51	17	72	65	6	0	0	48	39
FENDRR	0	1	1	0	0	0	1	13	0	2
FER1L6-AS1	0	0	0	0	0	0	0	7	0	1
FER1L6-AS2	0	0	0	0	0	2	0	0	0	0
FEZF1-AS1	0	0	0	0	0	0	3	15	1	0
FGD5-AS1	1921	1705	1512	1182	4591	775	22	41	1654	1991
FGF10-AS1	13	0	22	0	1	0	0	5	0	66
FGF12-AS1	0	1	0	0	3	1	0	0	0	0
FGF12-AS2	1	1	0	0	0	2	0	0	5	6
FGF13-AS1	35	11	6	0	71	0	0	2	9	6
FGF14-AS1	0	0	2	0	8	0	0	0	0	6
FGF14-AS2	10	18	37	0	47	8	1	1	1	24
FGF14-IT1	1	11	15	0	23	2	0	2	0	7
FGGY-DT	26	26	29	198	76	3	1	8	16	37
FHAD1-AS1	10	22	4	5	163	65	1	16	7	21
FIGNL2-DT	0	11	6	0	0	1	0	4	10	5
FILNC1	0	0	1	0	0	0	0	2	0	4
FIRRE	6	23	6	10	37	27	0	5	57	22
FKBP14-AS1	3	8	4	10	31	5	0	4	23	6
FLG-AS1	6	37	39	0	110	5	4	10	34	23
FLJ12825	10	14	30	1	34	1	0	5	4	30
FLJ13224	0	0	2	2	0	0	0	0	0	0
FLJ16779	1	0	0	0	0	5	3	35	0	3
FLJ20021	24	16	19	8	71	9	0	3	30	42
FLJ31104	5	3	7	4	7	2	1	6	4	20
FLJ31356	180	176	91	742	201	132	1	12	162	105
FLJ36000	0	0	0	0	0	1	0	18	0	0
FLJ37453	214	177	155	345	411	197	5	11	198	130
FLJ40194	2	0	1	1	0	0	0	3	3	0
FLJ40288	0	0	0	1	0	0	0	0	0	0
FLJ42969	0	0	0	0	0	0	0	10	4	4
FLJ46284	0	0	0	0	0	0	2	13	0	0
FLNB-AS1	348	579	436	247	691	152	0	19	506	525
FLNC-AS1	1443	291	423	2	77	24	1	27	107	95
FLVCR1-DT	2	11	5	9	7	15	1	4	2	2
FMNL1-DT	0	58	2	451	51	231	2	4	33	10
FMR1-AS1	1	1	0	8	2	1	0	4	1	3
FNDC1-IT1	1	6	0	0	1	0	0	2	1	1
FOCAD-AS1	6	10	4	29	12	2	0	6	5	1
FOXC2-AS1	308	55	42	0	173	15	0	5	47	22
FOXCUT	142	21	9	0	166	0	1	21	43	14
FOXD2-AS1	70	49	67	37	169	21	0	22	46	34
FOXD3-AS1	0	0	8	1	0	0	0	10	1	3
FOXF2-DT	0	0	1	0	0	0	2	12	0	1
FOXG1-AS1	0	0	0	0	0	0	0	1	0	0
FOXN3-AS1	17	29	28	33	86	39	0	8	23	19
FOXN3-AS2	6	44	16	62	73	13	1	4	54	38
FOXO6-AS1	4	0	0	0	1	0	0	0	0	4
FOXP1-AS1	62	53	32	84	94	5	1	2	33	66
FOXP4-AS1	22	9	7	51	15	16	1	17	8	11
FREM2-AS1	0	0	0	0	0	0	0	1	0	0
FRG1-DT	0	1	0	0	0	0	0	0	0	0
FRGCA	0	1	0	0	1	0	0	0	0	0
FRMD6-AS1	18	26	11	6	33	1	0	7	9	18
FRMD6-AS2	0	0	0	0	0	0	0	1	1	3
FRMPD3-AS1	0	0	1	3	0	0	0	0	0	2
FRMPD4-AS1	0	0	0	0	0	0	0	0	0	2
FRY-AS1	76	166	148	71	349	15	1	13	53	76
FSIP2-AS1	2	5	1	0	24	0	0	1	7	26
FSIP2-AS2	0	0	0	0	2	0	0	5	3	4
FTCD-AS1	0	0	0	0	0	0	0	0	0	0
FTX	266	538	381	379	966	203	6	6	298	487
FUT8-AS1	2	9	12	17	49	10	0	1	13	3
FZD10-AS1	7	27	39	0	17	6	2	7	12	65
FZD4-DT	8	1	10	1	44	1	0	0	3	19
G2E3-AS1	7	7	1	12	21	0	1	0	3	2
GABARAPL1-AS1	395	236	117	1320	286	76	0	6	261	148
GABPB1-AS1	408	288	312	421	594	439	3	19	292	249
GABRG3-AS1	0	0	0	0	0	0	0	6	0	0
GACAT1	0	0	0	0	0	0	0	1	0	0
GACAT2	0	3	0	1	4	0	0	0	0	0
GACAT3	0	0	0	0	0	0	0	7	0	0
GAPLINC	9	13	4	3	52	7	1	1	15	14
GARS1-DT	158	421	248	516	889	295	6	21	278	507
GAS1RR	5	13	13	0	35	6	0	6	3	55
GAS5	699	407	321	545	579	57	2	4	350	498
GAS5-AS1	222	91	61	93	161	15	0	0	123	98
GAS6-AS1	761	1276	509	11	1293	372	15	63	300	422
GAS6-DT	27	52	28	0	84	6	1	19	15	49
GAS8-AS1	3	23	25	0	23	33	1	0	8	22
GASAL1	69	50	7	141	42	10	2	26	110	18
GATA2-AS1	6	60	44	36	37	25	5	13	61	126
GATA3-AS1	0	0	4	1	0	1	0	3	4	0
GATA6-AS1	16	23	34	1	67	2	0	5	9	20
GAU1	9	20	9	0	8	2	1	9	6	1
GCC2-AS1	27	47	26	92	73	9	0	2	35	41
GCSIR	0	0	0	0	1	1	0	5	0	0
GDF5-AS1	1	3	2	0	4	12	0	9	10	6
GDNF-AS1	12	6	1	0	4	7	0	1	0	3
GEMIN7-AS1	28	37	18	30	75	78	0	4	25	26
GFOD1-AS1	76	61	111	57	45	114	1	1	77	83
GHET1	1	0	1	11	2	1	0	3	0	5
GHRLOS	149	179	85	105	248	102	5	9	136	134
GIHCG	1	20	8	8	31	0	0	0	3	15
GK-AS1	103	731	17	8267	830	492	18	332	1366	58
GLCCI1-DT	2	4	2	1	6	0	1	9	1	6
GLIDR	20	43	48	17	154	12	1	2	84	54
GLIS2-AS1	0	0	0	0	0	0	0	0	0	0
GLIS3-AS1	187	59	27	2	31	8	4	6	37	27
GLYCTK-AS1	6	23	12	21	21	8	0	2	9	10
GMDS-DT	52	138	87	62	235	64	4	1	87	129
GNA14-AS1	0	11	7	0	5	0	0	1	10	31
GNA15-DT	2	106	11	312	96	212	0	5	103	10
GNAO1-AS1	1	3	6	21	12	7	0	4	4	7
GNAS-AS1	0	26	5	0	1	2	0	10	2	4
GNG12-AS1	69	41	40	19	105	12	1	3	52	110
GOLGA4-AS1	561	240	151	220	577	242	5	13	224	117
GOLGA8M	1	5	13	3	1	5	0	0	9	12
GORAB-AS1	1	10	1	2	18	4	0	8	11	3
GP6-AS1	0	0	0	0	0	0	0	0	0	0
GPC5-AS1	0	0	0	0	0	0	0	1	0	1
GPC5-AS2	2	4	0	0	0	1	0	1	0	0
GPC6-AS1	17	17	2	0	60	2	0	0	8	5
GPC6-AS2	6	16	6	0	82	0	1	0	10	14
GPR1-AS	0	0	0	0	0	0	0	0	0	0
GPR158-AS1	1	0	0	0	0	0	3	9	0	0
GPR176-DT	2	0	0	0	1	0	0	0	1	0
GPR50-AS1	0	0	0	0	0	0	1	2	0	0
GPRACR	3	9	2	8	5	3	1	36	6	2
GPRC5D-AS1	293	52	9	10	44	8	0	7	35	30
GRASLND	1	5	4	10	6	2	1	13	20	14
GREB1L-DT	1	0	0	0	0	2	0	7	0	4
GRHL3-AS1	0	0	0	0	3	0	9	17	0	0
GRID1-AS1	0	0	2	0	0	0	0	4	1	8
GRIK1-AS1	0	1	0	0	7	0	1	1	0	1
GRK5-IT1	98	102	93	482	157	15	3	4	88	113
GRM3-AS1	0	1	2	0	5	0	2	12	1	14
GRM5-AS1	2	0	1	0	13	0	0	2	2	1
GRM7-AS1	0	0	0	0	1	0	0	0	0	0
GRM7-AS2	0	0	0	0	1	0	0	0	0	8
GRM7-AS3	0	0	0	0	0	0	0	0	0	0
GRM8-AS1	0	0	0	0	1	0	1	2	0	4
GRPEL2-AS1	36	81	48	33	33	58	0	0	82	22
GRTP1-AS1	2	0	9	13	5	2	0	5	0	7
GS1-124K5.4	2	6	3	21	38	8	1	1	1	9
GS1-204I12.4	0	0	0	0	0	0	2	0	0	0
GS1-24F4.2	0	0	0	0	0	0	0	1	2	0
GS1-278J22.2	0	0	0	0	0	0	0	1	0	0
GS1-594A7.3	0	0	0	0	0	0	0	0	0	0
GS1-600G8.3	1	0	0	1	1	0	0	0	0	0
GSEC	1	32	1	16	11	10	0	10	20	16
GSN-AS1	502	897	576	305	2185	1264	42	78	657	622
GSTCD-AS1	6	3	0	0	13	0	0	0	7	2
GTF3C2-AS1	42	109	90	62	162	81	0	6	84	78
GTSCR1	1	0	0	4	2	1	1	8	0	0
GTSE1-DT	3	0	2	14	10	3	0	11	8	8
GUSBP11	258	633	466	1329	821	1224	20	31	355	368
H1-10-AS1	29	109	98	37	121	81	6	17	54	91
H19	7	17	20	1	232	4	0	0	424	72
H2AZ1-DT	0	2	0	3	6	1	1	6	5	2
HAGLR	18	128	29	0	59	11	2	16	322	197
HAGLROS	1	15	2	0	5	3	0	0	50	6
HAND2-AS1	203	1	57	0	420	0	1	8	66	5
HAO2-IT1	0	0	0	0	1	0	0	0	0	0
HAR1A	3	2	3	3	15	5	0	8	2	7
HAR1B	0	0	0	0	0	0	0	2	0	2
HAS2-AS1	6	42	7	0	9	10	2	2	8	18
HCCAT5	154	34	24	0	252	5	0	12	34	39
HCFC1-AS1	7	16	4	55	24	13	5	0	5	6
HCG11	116	217	206	65	570	83	3	7	100	401
HCG14	0	0	0	0	0	0	0	0	0	0
HCG15	0	0	0	0	0	0	0	0	0	0
HCG17	0	0	0	0	0	0	0	0	0	0
HCG18	0	0	0	1	3	0	0	0	0	0
HCG20	0	0	0	0	0	0	0	0	0	0
HCG21	0	0	0	0	0	0	0	0	0	0
HCG24	0	0	0	0	0	0	0	0	0	0
HCG25	0	0	0	0	0	0	0	0	0	0
HCG27	0	0	0	11	0	0	0	0	0	0
HCG9	0	0	0	0	1	0	0	0	0	0
HCP5	0	2	0	50	8	2	0	0	0	0
HCP5B	3	0	1	0	2	0	0	0	0	0
HDAC11-AS1	2	10	2	8	13	1	0	1	0	4
HDAC2-AS2	8	42	5	13	45	3	0	2	14	10
HDAC4-AS1	28	15	18	42	44	23	0	5	12	8
HDAC9-AS1	3	3	0	2	67	1	2	9	15	2
HDHD5-AS1	2	2	4	0	10	0	0	1	0	8
HEATR6-DT	1	6	3	5	26	17	0	2	5	4
HECW1-IT1	0	0	0	0	2	0	4	0	1	1
HECW2-AS1	0	25	0	40	42	3	0	0	96	12
HEIH	151	307	243	1121	652	418	12	27	320	270
HELZ-AS1	21	18	12	51	41	38	0	0	22	22
HERPUD2-AS1	104	106	62	83	254	45	0	11	104	138
HEXA-AS1	1	69	2	137	73	140	2	2	23	20
HEXD-IT1	11	27	11	9	20	6	1	8	2	7
HHATL-AS1	1	0	0	0	0	0	0	2	0	0
HHIP-AS1	2	2	1	0	1	0	0	2	32	17
HHLA3	32	56	16	13	77	16	1	6	66	31
HHLA3-AS1	5	9	1	1	20	1	0	5	3	5
HID1-AS1	0	1	15	0	6	0	2	7	5	63
HIF1A-AS1	658	1194	243	2741	870	1660	12	17	739	94
HIF1A-AS3	445	338	39	1652	254	88	0	4	240	39
HIPK1-AS1	27	10	5	31	37	0	0	8	14	7
HLA-DQB1-AS1	0	706	0	200	0	0	0	1	0	67
HLA-F-AS1	5	0	0	0	2	0	0	0	2	0
HLTF-AS1	27	39	51	8	61	44	0	4	23	38
HLX-AS1	44	66	45	33	79	138	0	2	122	14
HM13-AS1	53	16	8	38	44	21	0	3	32	27
HMGA2-AS1	158	53	51	1	68	6	1	19	145	56
HMGN3-AS1	94	119	77	45	384	55	3	4	161	136
HMMR-AS1	0	1	0	5	6	7	0	2	18	1
HNF1A-AS1	0	0	0	0	0	0	0	2	0	0
HNF4A-AS1	1	0	0	0	0	0	0	0	0	0
HNRNPD-DT	14	3	5	9	17	4	0	1	4	4
HOMER3-AS1	11	55	25	78	32	92	0	10	27	15
HORMAD2-AS1	112	74	56	416	115	58	0	1	70	89
HOTAIR	38	153	110	0	838	0	0	19	56	196
HOTAIRM1	57	88	45	143	112	58	1	12	85	64
HOTTIP	0	0	0	0	0	1	1	14	0	0
HOXA-AS2	7	15	31	7	27	0	0	9	22	57
HOXA-AS3	97	46	115	1	190	0	8	27	73	123
HOXA10-AS	115	61	117	4	218	2	1	5	23	90
HOXA11-AS	25	5	20	0	11	0	1	10	4	10
HOXB-AS1	13	117	24	14	145	26	0	12	86	95
HOXB-AS2	2	78	26	1	57	22	3	19	114	121
HOXB-AS3	2	28	16	0	59	17	1	15	20	58
HOXB-AS4	0	4	0	1	0	0	0	4	0	0
HOXC-AS1	30	41	39	0	61	0	0	1	13	48
HOXC-AS2	18	32	47	0	67	0	0	2	16	26
HOXC-AS3	7	25	51	0	96	0	0	11	13	48
HOXC13-AS	0	0	11	0	3	0	0	5	2	0
HOXD-AS2	36	66	133	0	204	20	1	6	85	91
HPAT5	0	0	0	0	0	0	0	5	0	0
HPN-AS1	0	0	6	1	2	5	1	4	2	0
HPYR1	0	0	0	0	0	0	1	3	0	0
HRAT17	0	1	0	0	1	0	0	2	1	0
HRAT92	53	59	30	290	208	26	1	14	55	28
HS1BP3-IT1	6	2	7	2	5	18	1	5	3	14
HS6ST2-AS1	0	0	0	0	0	0	0	1	0	0
HSD11B1-AS1	1	2	5	69	5	1	1	0	1	5
HSD17B1-AS1	112	182	157	79	404	241	6	23	178	135
HSD17B3-AS1	6	1	0	2	2	4	0	1	1	7
HTR2A-AS1	6	3	4	0	9	0	0	0	1	7
HTR3E-AS1	0	0	0	0	0	0	1	1	0	1
HTR5A-AS1	0	0	0	0	0	0	0	4	0	0
HTT-AS	0	2	1	0	4	10	2	3	1	1
IATPR	1	1	0	6	6	0	0	0	0	6
IBA57-DT	12	12	1	25	15	1	0	7	15	18
ID2-AS1	45	13	40	12	50	3	0	7	11	22
IDH1-AS1	0	0	0	0	2	1	0	17	4	0
IDH2-DT	123	137	99	87	191	205	3	29	129	40
IDI2-AS1	196	73	50	320	150	25	0	7	95	64
IER3-AS1	2	0	0	0	0	0	0	0	0	0
IFNG-AS1	33	7	2	14	57	8	0	2	2	9
IFT74-AS1	0	0	0	0	2	0	0	0	4	0
IGF2-AS	1	0	7	0	0	0	0	1	0	10
IGF2BP2-AS1	17	18	0	14	6	1	0	7	4	16
IGFBP7-AS1	10771	11735	7187	24	16677	4123	164	1033	7907	2765
IGFL2-AS1	0	1	0	0	1	0	0	2	0	0
IGSF11-AS1	0	0	0	0	0	0	0	6	0	0
IGSF21-AS1	0	32	5	0	98	9	1	5	14	11
IKBKB-DT	1	1	4	17	3	0	1	0	5	8
IL10RB-DT	3	102	12	167	85	20	0	1	84	30
IL12A-AS1	20	9	0	1	15	0	0	6	12	1
IL20RB-AS1	126	178	67	102	375	59	1	23	307	271
IL21-AS1	0	1	0	11	2	4	0	6	0	1
IL21R-AS1	1	126	3	334	119	73	2	13	81	11
IL6-AS1	1027	84	10	2	1	4	1	3	150	19
IL6R-AS1	92	32	2	162	7	25	0	9	4	2
ILF3-DT	123	83	172	133	290	152	2	14	58	133
ILRUN-AS1	264	189	186	371	354	260	4	34	166	158
INE1	66	82	53	131	117	33	1	5	56	55
INE2	150	96	28	36	265	3	0	10	40	73
INHBA-AS1	963	66	14	15	80	0	0	3	32	3
INKA2-AS1	9	27	14	76	7	2	5	1	10	8
INO80-AS1	64	80	31	24	111	53	2	3	60	33
INSIG1-DT	14	6	2	106	25	14	0	17	11	6
INSYN1-AS1	0	0	0	0	0	0	0	2	0	0
INTS6-AS1	20	35	8	42	55	10	0	4	15	29
INTS6L-AS1	9	7	1	6	7	1	0	1	3	4
IPO9-AS1	214	157	80	28	244	107	1	9	173	108
IQCF5-AS1	0	0	0	0	0	0	1	10	0	0
IQCH-AS1	30	121	56	32	276	43	3	13	86	100
IQCJ-SCHIP1-AS1	299	253	65	0	345	5	2	4	347	27
IRAG1-AS1	342	288	255	37	725	19	0	7	131	171
IRAIN	1006	368	736	537	833	437	3	71	213	224
IRF1-AS1	185	96	129	251	203	108	1	10	92	115
IRX4-AS1	0	0	0	0	0	0	0	1	0	0
ISM1-AS1	3	1	36	1	127	0	0	0	2	25
ITFG1-AS1	73	121	34	50	218	30	1	0	130	68
ITFG2-AS1	27	78	39	106	99	25	2	2	40	44
ITGA6-AS1	11	24	8	56	34	2	0	0	7	37
ITGA9-AS1	84	69	73	53	182	22	1	8	62	108
ITGB1-DT	60	33	29	51	98	13	2	22	31	25
ITGB2-AS1	1	42	2	214	130	198	3	13	14	10
ITGB8-AS1	10	17	45	1	66	154	0	6	6	30
ITIH4-AS1	146	52	181	25	115	65	0	2	11	33
ITPK1-AS1	0	0	0	4	0	0	0	0	1	0
ITPKB-IT1	32	30	9	155	27	53	1	6	31	49
ITPR1-DT	36	12	6	52	37	23	1	10	11	8
ITPRIP-AS1	168	77	47	506	115	86	2	1	96	35
JAKMIP2-AS1	0	8	0	11	81	65	0	1	2	4
JARID2-AS1	33	101	27	619	66	221	0	8	148	22
JAZF1-AS1	90	68	31	120	167	28	1	4	57	28
JMJD1C-AS1	116	186	190	94	364	300	4	11	102	99
JPX	82	132	120	66	403	53	3	10	96	159
JRKL-AS1	1	0	0	0	0	0	1	13	0	1
KANSL1-AS1	0	0	0	0	0	0	0	0	0	0
KANSL1L-AS1	71	89	26	28	227	19	0	5	86	122
KAZN-AS1	1	0	27	1	3	0	0	3	0	31
KBTBD11-OT1	0	0	0	0	0	0	0	0	0	0
KC6	4	0	0	0	8	0	1	5	0	0
KCCAT198	0	2	0	4	1	0	0	1	0	1
KCNAB1-AS1	1	0	3	0	12	0	0	1	0	8
KCNAB1-AS2	103	15	161	0	159	0	0	4	3	91
KCND3-AS1	40	0	2	0	10	1	1	2	0	7
KCND3-IT1	13	1	1	0	3	0	0	0	0	4
KCNH1-IT1	0	0	0	0	0	0	0	0	0	1
KCNH7-AS1	0	0	0	0	0	0	0	2	0	0
KCNIP1-AS1	0	0	0	0	2	0	1	10	0	5
KCNIP1-OT1	9	16	4	2	23	11	0	3	7	36
KCNIP2-AS1	9	17	14	3	9	28	1	7	19	36
KCNIP4-IT1	0	0	1	3	0	0	0	5	0	6
KCNJ2-AS1	3	37	4	1	31	22	0	8	125	25
KCNJ6-AS1	0	0	7	1	0	1	1	4	4	9
KCNK15-AS1	170	1	23	0	52	38	9	6	2	27
KCNK4-TEX40	0	0	0	0	0	0	0	1	0	0
KCNMA1-AS1	44	15	37	0	75	7	1	2	2	9
KCNMA1-AS2	15	18	18	0	44	2	0	0	2	14
KCNMA1-AS3	70	102	48	0	168	37	2	9	21	54
KCNMB2-AS1	6	6	1	0	42	1	1	4	7	7
KCNQ1-AS1	0	0	0	0	0	0	0	1	2	0
KCNQ1DN	0	0	0	0	0	0	0	5	0	0
KCNQ1OT1	1459	3476	547	1923	3157	1116	31	231	3464	1652
KCNQ2-AS1	0	0	0	0	0	0	0	0	0	0
KCNQ5-AS1	2	9	3	0	26	0	0	1	8	1
KCTD21-AS1	40	54	30	37	99	29	0	2	36	49
KDM2B-DT	0	1	4	23	4	6	0	1	6	1
KDM4A-AS1	30	127	91	61	157	48	2	2	147	74
KDM7A-DT	133	62	43	255	53	47	0	1	92	39
KIAA0087	0	1	0	0	0	0	0	11	11	7
KIAA1614-AS1	180	58	51	53	132	48	1	17	81	64
KIAA1671-AS1	49	128	50	2	76	16	2	20	110	78
KIAA2012-AS1	0	0	0	0	0	0	1	3	0	0
KIF1C-AS1	461	201	339	27	385	175	4	9	167	155
KIF25-AS1	0	0	3	0	2	1	0	10	4	1
KIF26B-AS1	0	25	1	0	1	8	1	2	16	3
KIF5C-AS1	34	1	3	36	3	5	1	21	1	4
KIF9-AS1	19	40	32	30	30	28	1	18	32	33
KIRREL1-IT1	169	94	23	0	98	2	0	10	31	34
KIRREL3-AS2	1	3	0	0	0	0	0	4	0	1
KIRREL3-AS3	0	0	0	0	0	0	0	6	0	0
KIZ-AS1	18	19	7	12	63	2	0	1	18	26
KLC4-AS1	52	61	28	10	73	10	0	8	25	29
KLF3-AS1	122	285	115	714	464	193	2	45	234	188
KLHDC7B-DT	3	36	1	237	39	20	0	0	21	3
KLHL6-AS1	1	10	0	75	72	31	1	0	27	1
KLHL7-DT	0	0	0	1	4	0	0	0	0	5
KLRK1-AS1	0	45	1	316	145	4	1	8	27	14
KMT2E-AS1	582	462	162	747	993	197	12	31	844	330
KPNB1-DT	528	462	294	521	693	186	15	7	311	470
KRBOX1-AS1	0	0	5	0	2	0	2	5	8	1
KRT7-AS	148	54	10	0	47	21	0	8	336	5
KRT73-AS1	0	7	0	92	0	0	0	16	0	0
KRTAP5-AS1	0	0	0	1	0	0	0	0	0	0
KTN1-AS1	24	5	8	0	10	2	1	5	9	17
KU-MEL-3	1	0	0	0	0	0	0	13	0	0
L3MBTL2-AS1	68	122	85	141	233	137	5	13	87	88
L3MBTL4-AS1	5	36	0	3	117	23	6	5	9	23
LACTB2-AS1	17	45	21	24	105	11	1	6	49	33
LAMA4-AS1	70	23	3	0	11	0	0	1	30	7
LAMA5-AS1	275	191	180	4	203	64	1	13	250	108
LAMC1-AS1	111	69	18	0	121	2	0	1	93	45
LAMP5-AS1	0	0	2	0	2	3	1	11	3	1
LAMTOR5-AS1	0	3	0	1	2	0	0	4	3	5
LANCL1-AS1	2	24	19	25	57	4	0	12	11	36
LAPTM4A-DT	4	0	1	7	6	0	0	15	2	0
LARGE-AS1	198	67	62	11	58	6	3	20	16	87
LARGE1-AS1	2	0	0	3	0	0	0	8	0	2
LARS2-AS1	4	13	13	6	49	0	0	2	11	18
LASTR	0	0	0	0	1	0	0	2	0	1
LBX1-AS1	0	0	0	0	0	0	1	12	0	0
LBX2-AS1	4	113	61	109	134	232	2	8	93	104
LCA10	1	0	1	0	0	1	0	4	0	6
LCMT1-AS1	3	0	0	6	6	6	0	5	6	5
LCMT1-AS2	46	107	43	23	114	40	2	9	37	54
LCT-AS1	1	2	0	1	1	0	0	6	1	0
LDLRAD4-AS1	157	179	57	89	210	15	0	12	84	108
LEF1-AS1	0	40	0	138	24	23	6	16	14	9
LEMD1-AS1	1	0	0	0	4	0	0	8	0	0
LEMD1-DT	0	0	0	0	0	2	0	8	0	0
LENG8-AS1	1	1	6	0	8	0	0	0	4	8
LERFS	1	55	16	9	114	2	3	19	11	7
LGALS8-AS1	95	31	14	173	101	45	0	6	45	36
LGALSL-DT	76	60	48	375	159	24	7	49	85	82
LGR4-AS1	7	4	10	0	13	1	2	4	9	5
LHFPL3-AS1	0	0	0	0	1	0	0	7	0	1
LHFPL3-AS2	3	0	1	4	1	1	0	5	6	2
LHX1-DT	0	0	0	0	0	0	0	0	0	0
LHX5-AS1	0	0	0	0	0	0	0	6	0	0
LIF-AS1	4	2	0	11	1	0	0	4	5	0
LIF-AS2	32	47	0	56	0	2	1	6	37	0
LIFR-AS1	49	16	76	0	76	4	2	12	11	213
LIMD1-AS1	324	396	217	237	836	235	0	11	354	282
LIMS1-AS1	149	64	12	37	58	2	2	6	80	33
LIN28B-AS1	0	0	0	0	0	0	0	6	0	0
LINC-PINT	4852	2514	1482	6732	3063	1202	49	71	1664	1829
LINC-ROR	1	1	1	0	0	0	0	6	3	1
LINC00028	0	0	5	0	3	0	0	0	0	3
LINC00029	0	0	0	0	0	0	0	8	0	0
LINC00051	0	0	1	5	0	0	1	4	4	1
LINC00052	0	0	0	0	0	0	0	11	0	0
LINC00092	21	4	17	20	19	2	0	4	10	39
LINC00102	0	0	0	0	0	0	0	0	0	0
LINC00106	0	0	0	0	0	0	0	0	0	0
LINC00111	2	0	0	1	0	0	0	1	0	0
LINC00112	8	0	1	0	0	0	1	4	0	0
LINC00113	0	0	0	0	0	0	0	0	0	1
LINC00114	1	0	0	0	1	0	0	8	0	0
LINC00115	40	93	46	77	105	45	1	5	75	38
LINC00158	0	1	0	0	1	0	0	2	0	1
LINC00159	0	0	1	0	0	0	0	0	1	1
LINC00160	1	0	0	0	0	0	1	1	0	0
LINC00161	1	1	5	0	18	0	0	0	2	7
LINC00163	33	6	23	4	0	1	6	4	6	0
LINC00165	17	7	0	0	1	0	0	6	1	0
LINC00167	10	5	5	131	32	6	1	8	16	3
LINC00173	7	7	9	41	53	8	0	13	1	21
LINC00174	180	175	138	126	122	136	7	36	146	155
LINC00184	1	0	0	1	1	0	1	1	4	0
LINC00189	3	21	4	18	85	7	0	1	34	3
LINC00200	6	0	7	3	1	0	0	2	0	0
LINC00205	353	467	227	67	689	226	4	52	446	226
LINC00207	0	0	0	1	0	0	0	7	0	0
LINC00208	0	0	0	0	0	0	0	3	0	0
LINC00210	0	0	0	0	0	0	5	1	0	0
LINC00211	3	5	1	77	11	0	1	7	4	2
LINC00216	57	104	35	130	154	9	2	0	116	80
LINC00221	0	0	0	0	0	0	0	0	0	0
LINC00222	30	10	11	25	24	3	7	6	1	11
LINC00226	0	0	0	0	0	0	0	0	0	0
LINC00229	0	0	0	0	1	0	0	5	0	0
LINC00235	0	0	0	0	0	0	0	0	0	2
LINC00237	0	0	0	0	0	0	0	2	0	0
LINC00239	0	4	0	45	15	3	0	5	5	0
LINC00240	0	0	0	1	1	0	0	0	2	0
LINC00242	0	0	0	0	0	0	0	1	0	0
LINC00243	0	0	0	0	0	0	0	0	0	0
LINC00244	0	0	0	1	0	1	0	1	0	9
LINC00251	0	0	0	0	0	0	0	0	0	0
LINC00254	0	0	0	0	0	0	0	0	0	0
LINC00261	0	0	0	0	0	0	1	9	0	0
LINC00265	73	144	152	49	212	110	5	35	96	104
LINC00266-1	0	2	0	3	3	0	1	0	0	2
LINC00269	0	0	0	0	0	0	1	1	0	0
LINC00271	10	15	8	7	23	0	0	2	17	18
LINC00272	0	2	0	1	0	0	0	1	0	1
LINC00273	0	0	0	0	0	0	0	1	0	0
LINC00276	0	0	0	0	2	0	3	7	1	0
LINC00278	15	68	36	185	0	92	0	9	41	44
LINC00280	0	0	0	0	0	0	0	1	0	0
LINC00290	0	0	0	0	0	0	0	1	0	0
LINC00293	0	0	0	1	0	0	1	5	0	1
LINC00294	0	0	0	0	0	0	0	0	0	0
LINC00297	0	0	0	0	0	0	0	2	0	0
LINC00298	0	0	0	5	2	0	1	6	4	1
LINC00299	1	4	9	152	10	1	0	12	3	24
LINC00303	0	0	0	0	0	0	1	2	1	1
LINC00304	6	10	6	4	1	0	0	0	4	0
LINC00305	1	0	0	0	1	0	0	4	0	0
LINC00307	0	0	0	0	0	0	0	0	0	0
LINC00308	0	0	0	0	0	0	0	0	0	0
LINC00309	3	1	0	4	4	0	0	11	0	0
LINC00310	128	24	53	26	130	1	0	3	8	38
LINC00311	0	26	26	0	8	4	1	12	22	38
LINC00313	0	0	0	0	0	0	0	0	1	0
LINC00314	1	1	0	0	5	0	0	0	3	1
LINC00316	3	1	0	0	4	0	0	0	0	1
LINC00317	0	0	0	0	0	0	0	0	0	0
LINC00319	0	1	0	0	0	0	0	0	1	0
LINC00320	0	0	0	0	0	0	0	0	0	0
LINC00322	4	5	2	2	1	1	0	8	0	0
LINC00323	4	2	9	0	11	2	0	12	12	41
LINC00324	26	37	10	87	33	22	4	2	40	16
LINC00326	0	0	0	0	0	0	0	0	0	0
LINC00327	7	3	1	0	9	0	0	1	1	0
LINC00330	0	0	0	0	1	0	0	5	0	0
LINC00331	0	0	0	0	0	0	0	2	0	0
LINC00332	0	0	0	2	2	0	0	0	1	0
LINC00333	0	0	0	2	0	0	0	0	2	0
LINC00334	0	0	1	7	4	1	0	5	7	1
LINC00336	0	3	0	0	4	3	1	5	3	0
LINC00337	0	0	0	0	0	0	0	23	1	0
LINC00339	26	73	54	60	276	61	0	6	64	93
LINC00342	270	504	345	290	1431	259	39	12	544	512
LINC00343	0	0	0	0	0	0	4	15	0	0
LINC00345	11	0	13	0	5	0	0	10	8	16
LINC00347	0	0	0	0	0	0	1	7	0	0
LINC00348	0	0	0	0	0	0	1	1	0	0
LINC00350	4	0	0	0	0	0	1	1	0	0
LINC00351	0	0	0	0	0	0	0	4	0	0
LINC00353	0	0	0	0	0	0	0	0	0	0
LINC00354	0	0	1	0	0	0	1	10	0	0
LINC00355	0	0	0	2	0	0	0	0	0	0
LINC00358	0	0	0	0	0	0	0	0	0	0
LINC00363	0	0	0	0	0	0	0	2	0	0
LINC00364	0	0	0	0	0	0	0	1	0	0
LINC00365	1	0	3	1	3	0	0	7	0	0
LINC00366	0	0	0	0	0	0	0	1	0	1
LINC00368	0	1	6	0	0	0	0	11	0	15
LINC00370	0	0	0	2	0	0	1	7	0	0
LINC00373	0	0	0	0	0	0	0	4	0	0
LINC00374	0	0	0	0	0	0	0	2	0	0
LINC00375	0	0	1	0	0	0	0	2	0	0
LINC00376	0	0	0	0	0	0	0	6	0	0
LINC00377	6	1	1	0	0	0	0	9	0	30
LINC00378	0	0	0	0	0	1	0	1	0	0
LINC00379	0	0	0	0	0	0	0	2	0	1
LINC00380	0	0	0	0	0	0	0	1	0	0
LINC00381	0	0	0	1	0	0	0	0	0	0
LINC00382	0	0	0	0	0	0	0	0	0	0
LINC00383	0	0	0	0	0	0	0	1	0	0
LINC00384	0	1	0	0	4	0	1	1	2	0
LINC00385	0	4	0	1	14	1	1	4	1	4
LINC00390	1	0	0	0	0	0	0	0	0	0
LINC00391	0	1	0	0	0	0	4	19	1	0
LINC00392	0	0	0	0	0	0	1	5	0	0
LINC00393	0	1	0	0	0	0	0	1	1	0
LINC00395	0	0	0	0	0	0	1	0	0	0
LINC00396	0	0	0	0	8	4	0	3	0	11
LINC00397	0	0	0	0	0	0	0	2	0	0
LINC00398	1	3	0	240	10	1	0	6	0	0
LINC00399	1	2	0	7	0	0	0	5	0	1
LINC00400	0	0	0	0	0	0	0	4	0	0
LINC00402	0	0	10	30	12	1	2	10	16	8
LINC00407	0	7	1	0	3	0	0	0	3	1
LINC00408	0	0	0	0	0	0	0	2	0	0
LINC00410	0	0	0	0	0	0	0	5	0	0
LINC00411	0	0	0	0	0	0	0	0	0	0
LINC00412	0	0	1	2	17	1	0	0	1	11
LINC00415	0	0	0	0	0	0	0	4	0	0
LINC00421	0	0	0	0	0	0	0	6	0	0
LINC00423	0	0	0	1	0	0	0	2	0	0
LINC00424	0	0	0	0	0	0	0	0	0	0
LINC00426	0	15	0	42	48	8	1	14	7	8
LINC00428	0	0	0	0	0	0	0	2	1	1
LINC00430	0	0	0	0	0	0	0	1	0	0
LINC00433	0	0	0	0	0	0	0	1	0	0
LINC00434	0	0	1	0	0	0	0	2	0	1
LINC00437	0	0	0	0	0	0	0	5	0	0
LINC00440	0	0	0	0	0	0	0	3	0	0
LINC00442	0	0	0	0	0	1	0	20	0	0
LINC00443	0	0	0	0	0	0	0	5	0	0
LINC00445	0	0	0	0	0	0	0	2	0	0
LINC00446	0	0	0	0	0	0	0	2	0	1
LINC00448	0	0	0	0	0	0	0	0	0	0
LINC00449	0	1	0	2	5	5	0	1	3	3
LINC00452	1	0	0	0	0	0	0	9	1	5
LINC00454	1	1	0	0	2	0	1	1	0	1
LINC00456	0	0	0	0	0	0	0	3	0	1
LINC00457	0	0	0	0	0	0	0	5	0	0
LINC00458	0	0	0	0	0	0	0	1	0	0
LINC00459	0	0	0	0	0	0	0	0	0	0
LINC00460	1	6	0	0	1	0	0	4	0	0
LINC00461	0	0	0	0	7	0	0	30	1	1
LINC00462	0	0	0	1	0	0	0	2	0	0
LINC00463	0	0	0	0	0	0	0	6	0	0
LINC00466	0	0	0	0	0	0	0	5	0	1
LINC00467	8	14	7	25	52	4	0	2	29	9
LINC00469	0	0	1	2	0	0	0	1	0	0
LINC00470	1	10	0	0	4	0	0	7	3	0
LINC00471	9	5	1	7	17	0	0	0	0	2
LINC00472	829	391	347	3	2163	128	13	16	311	708
LINC00474	0	0	0	0	0	0	3	2	0	0
LINC00476	204	198	206	75	621	147	0	42	161	299
LINC00477	0	4	0	0	15	3	1	16	1	0
LINC00479	16	2	0	0	1	0	1	10	0	0
LINC00482	0	1	6	23	4	22	5	12	5	12
LINC00484	1	3	4	15	9	1	0	1	0	14
LINC00485	0	0	0	0	0	0	0	2	0	2
LINC00486	6	0	0	0	1	0	1	13	2	2
LINC00487	0	2	0	0	12	11	0	7	0	15
LINC00488	0	0	0	0	0	2	0	1	0	0
LINC00489	0	0	0	0	0	0	0	1	0	0
LINC00491	0	0	0	0	0	0	0	5	0	0
LINC00492	0	0	0	0	0	0	0	1	0	0
LINC00494	0	4	0	16	0	0	1	13	0	0
LINC00498	0	35	1	0	12	0	0	9	0	2
LINC00499	0	9	0	0	2	0	0	1	0	0
LINC00501	0	0	0	2	1	0	0	5	0	0
LINC00502	0	0	0	0	8	0	0	3	0	0
LINC00504	16	4	1	4	37	3	1	9	0	5
LINC00506	13	38	21	1	55	9	0	16	3	22
LINC00507	0	0	0	1	0	0	0	3	3	0
LINC00508	0	5	3	6	0	1	2	0	12	0
LINC00511	2	0	2	0	2	10	1	7	4	0
LINC00513	472	330	147	938	469	111	3	10	225	251
LINC00517	0	0	0	0	0	0	2	4	0	7
LINC00518	0	0	0	0	0	1	0	7	0	0
LINC00519	1	1	1	0	0	0	0	1	1	2
LINC00520	14	0	1	0	3	3	1	10	6	3
LINC00523	0	0	0	0	0	0	2	11	0	0
LINC00524	1	0	0	0	0	0	0	0	0	1
LINC00525	1	1	3	0	14	0	0	0	4	3
LINC00526	5	17	18	10	49	10	4	11	6	22
LINC00528	0	4	2	543	16	18	2	7	10	7
LINC00529	0	0	0	0	0	0	0	0	0	0
LINC00533	0	0	0	0	0	0	0	0	0	0
LINC00534	0	0	1	41	0	0	0	4	2	1
LINC00535	2	9	9	0	2	3	0	5	5	5
LINC00536	1	0	0	0	3	0	2	6	0	0
LINC00538	0	0	0	0	0	0	0	6	0	4
LINC00539	4	16	8	1	16	5	0	2	9	12
LINC00540	0	2	0	12	30	2	2	10	6	1
LINC00543	0	0	0	0	2	15	3	7	0	0
LINC00544	0	0	0	7	4	1	0	17	0	0
LINC00545	4	0	0	17	2	1	0	0	1	0
LINC00547	0	6	0	0	1	0	0	3	25	0
LINC00550	0	0	0	0	0	0	0	4	0	0
LINC00551	0	0	0	0	1	1	1	0	1	0
LINC00554	0	0	0	0	0	0	0	11	0	0
LINC00557	0	0	0	0	0	0	1	1	0	0
LINC00558	0	0	0	0	0	0	0	9	0	0
LINC00559	0	0	0	0	0	0	0	13	0	1
LINC00560	0	0	0	0	0	0	1	4	0	0
LINC00561	0	0	0	0	2	0	0	6	0	0
LINC00562	17	6	9	2	4	0	1	6	21	14
LINC00563	0	0	0	17	3	0	0	1	0	6
LINC00564	0	0	0	0	0	0	0	3	0	0
LINC00565	10	15	8	5	9	13	0	8	23	1
LINC00566	0	0	0	0	0	0	0	1	0	0
LINC00567	0	1	0	0	0	0	0	7	1	0
LINC00570	11	7	0	6	7	0	0	9	1	1
LINC00571	3	4	3	0	20	2	0	2	6	6
LINC00572	0	0	0	0	0	0	0	2	0	0
LINC00574	0	0	0	0	0	0	0	0	0	0
LINC00575	0	0	0	0	0	0	0	5	2	0
LINC00578	6	1	1	4	20	0	0	5	9	9
LINC00581	0	0	0	0	0	0	0	2	0	0
LINC00582	1	1	10	16	4	1	0	4	8	0
LINC00583	0	0	3	0	1	0	0	0	0	0
LINC00587	0	0	0	0	0	0	1	0	0	0
LINC00588	0	0	0	0	0	0	0	0	0	0
LINC00589	0	0	0	0	6	4	0	4	0	0
LINC00592	0	1	0	2	1	0	0	3	0	0
LINC00596	0	0	0	0	0	0	0	0	0	0
LINC00598	20	21	6	67	37	2	2	15	15	16
LINC00601	0	2	1	0	0	0	1	2	0	0
LINC00602	17	2	2	0	0	0	1	16	1	0
LINC00603	1	0	0	1	0	0	3	4	0	6
LINC00604	0	0	0	0	0	0	1	2	0	0
LINC00605	0	0	0	0	0	0	0	1	0	1
LINC00606	0	0	0	0	0	0	0	17	0	0
LINC00607	39	214	13	1	69	7	0	18	181	21
LINC00608	0	0	0	0	0	0	0	4	0	0
LINC00609	0	0	0	0	0	0	1	0	0	0
LINC00612	2	52	17	270	129	71	5	10	98	45
LINC00613	0	0	0	0	0	0	0	0	0	0
LINC00615	0	0	0	0	0	0	1	13	1	0
LINC00616	0	0	1	0	0	0	2	10	1	4
LINC00620	0	0	0	0	0	0	0	4	0	0
LINC00621	0	0	0	0	0	0	0	13	0	0
LINC00622	4	19	3	1	20	0	0	3	45	33
LINC00623	99	86	52	131	283	122	0	10	43	58
LINC00624	0	0	0	0	0	0	1	5	0	0
LINC00626	1	0	0	0	0	0	0	0	0	0
LINC00628	4	0	0	2	0	0	1	10	33	4
LINC00629	2	0	0	0	0	0	1	1	1	0
LINC00630	20	31	27	7	78	15	0	8	48	55
LINC00632	67	17	53	0	46	0	2	5	16	51
LINC00635	0	0	0	0	0	0	0	8	0	0
LINC00636	0	0	0	0	0	0	0	3	0	14
LINC00638	2	7	3	1	26	7	1	3	12	3
LINC00639	2	22	61	0	29	87	2	7	55	131
LINC00640	1	0	0	1	2	0	0	4	0	4
LINC00641	2297	301	315	611	555	64	2	24	727	438
LINC00642	0	1	0	0	0	1	1	11	0	0
LINC00644	0	0	0	0	0	0	0	2	7	0
LINC00645	0	0	0	0	8	0	1	8	0	10
LINC00648	0	0	0	0	0	0	0	5	0	1
LINC00649	1	29	5	86	80	23	1	5	11	8
LINC00652	8	3	2	22	2	2	0	8	2	7
LINC00653	6	16	19	29	36	5	0	7	6	20
LINC00654	31	118	133	297	197	80	7	10	101	146
LINC00656	0	7	0	39	5	3	0	6	0	0
LINC00658	0	0	0	3	0	1	0	15	0	0
LINC00659	0	0	0	16	0	2	0	3	0	0
LINC00661	2	0	1	0	3	0	1	12	0	2
LINC00662	58	97	39	21	210	6	1	0	54	78
LINC00663	24	47	55	12	115	12	1	12	28	89
LINC00664	5	3	3	320	14	2	1	9	6	3
LINC00665	69	61	102	2	78	33	0	15	43	112
LINC00667	360	313	340	150	1080	171	1	13	257	399
LINC00668	0	0	0	0	0	0	1	4	0	0
LINC00670	314	90	58	0	722	0	0	9	32	11
LINC00671	13	4	20	0	12	7	2	6	10	8
LINC00676	9	13	0	46	28	0	0	4	2	8
LINC00677	0	9	0	28	10	40	0	0	10	0
LINC00678	0	1	1	0	0	0	1	5	3	11
LINC00681	0	0	0	0	0	0	0	0	0	0
LINC00682	0	0	0	0	0	0	1	3	0	0
LINC00683	0	0	0	2	0	0	0	11	0	3
LINC00685	0	0	0	0	0	0	0	0	0	1
LINC00687	0	0	0	0	0	0	0	1	0	0
LINC00689	57	0	2	2	7	1	2	7	1	14
LINC00690	0	0	0	0	0	0	1	0	0	0
LINC00691	5	2	0	1	3	9	0	1	0	2
LINC00692	0	0	0	2	1	0	0	2	0	0
LINC00698	0	0	0	0	4	0	0	11	0	0
LINC00700	0	0	0	0	0	0	1	11	0	0
LINC00701	0	0	0	0	0	0	0	13	1	0
LINC00702	214	66	74	0	511	1	0	0	20	65
LINC00703	1	0	0	0	1	0	0	10	1	0
LINC00705	0	4	1	0	6	2	0	3	25	4
LINC00706	0	0	0	0	0	0	0	0	0	0
LINC00707	0	1	0	3	2	3	0	22	7	1
LINC00708	0	0	0	0	0	0	1	4	0	0
LINC00709	0	0	0	0	0	0	0	0	0	0
LINC00710	13	21	19	0	66	1	1	12	7	36
LINC00824	0	0	0	0	0	0	1	0	0	0
LINC00836	0	0	1	0	0	0	0	9	1	0
LINC00837	0	0	0	0	0	0	2	22	0	0
LINC00838	0	0	0	0	0	0	0	14	0	0
LINC00839	51	122	5	0	128	27	1	3	104	31
LINC00840	0	9	0	1	13	0	0	5	18	25
LINC00841	0	14	0	0	12	1	2	7	11	9
LINC00844	10	0	10	0	14	0	0	0	0	13
LINC00845	0	0	0	0	0	0	0	1	0	0
LINC00847	77	261	111	555	546	318	10	12	197	176
LINC00850	0	0	0	0	0	0	0	0	0	0
LINC00851	0	0	0	0	0	0	0	0	0	0
LINC00852	76	112	42	64	138	42	0	6	92	69
LINC00853	0	0	0	30	1	1	0	3	2	2
LINC00856	3	4	0	21	9	0	0	3	1	4
LINC00857	11	21	7	0	52	3	0	7	7	3
LINC00858	0	0	1	0	0	0	2	4	0	0
LINC00861	2	89	2	883	322	23	0	7	115	52
LINC00862	3	12	0	171	10	0	2	2	15	0
LINC00863	78	84	78	55	181	112	1	19	89	63
LINC00865	18	25	30	2	65	33	5	13	2	20
LINC00866	1	0	0	1	0	2	0	0	0	0
LINC00867	0	0	0	0	0	0	0	0	1	0
LINC00868	0	0	0	0	0	0	0	1	0	0
LINC00870	0	0	0	0	1	0	0	1	1	0
LINC00871	0	0	0	0	0	0	0	0	0	0
LINC00877	4	12	22	110	10	7	1	11	9	4
LINC00879	0	0	0	0	0	0	0	0	0	0
LINC00880	0	4	1	3	66	5	1	0	10	3
LINC00881	1	0	0	3	4	2	1	4	1	2
LINC00882	10	13	13	2	20	0	0	0	6	14
LINC00884	36	67	16	100	38	42	0	23	56	3
LINC00885	0	1	0	2	1	4	0	3	0	0
LINC00886	8	8	5	8	65	2	1	4	15	16
LINC00887	1	0	0	6	0	0	0	6	1	2
LINC00891	0	0	2	0	5	0	0	0	0	0
LINC00892	0	8	0	35	23	2	0	2	7	5
LINC00893	140	147	84	77	330	105	2	6	75	199
LINC00894	177	166	130	104	414	109	3	19	118	171
LINC00895	0	0	0	0	0	0	0	4	0	0
LINC00896	1	5	0	4	8	2	0	1	1	0
LINC00898	0	0	0	0	0	0	1	27	0	0
LINC00899	37	50	46	8	169	49	1	13	11	60
LINC00900	0	15	5	2	93	56	2	0	19	11
LINC00901	0	0	0	0	0	0	0	13	0	2
LINC00903	0	0	0	0	0	0	0	0	0	0
LINC00904	0	0	0	0	0	0	0	0	0	0
LINC00905	0	0	0	0	0	0	1	8	0	0
LINC00906	0	0	1	3	0	0	0	1	0	11
LINC00907	1	1	1	1	1	0	0	7	6	14
LINC00910	26	22	39	59	59	22	6	22	27	42
LINC00911	0	0	0	0	0	0	0	0	0	0
LINC00917	0	0	0	0	0	0	1	11	0	0
LINC00919	0	0	0	0	0	0	0	2	0	0
LINC00920	0	5	1	2	24	1	0	6	69	6
LINC00921	45	157	107	225	233	114	2	9	133	125
LINC00922	0	0	0	0	6	0	0	6	0	3
LINC00923	1	1	0	0	3	19	0	2	1	1
LINC00924	31	4	125	0	14	6	0	5	8	161
LINC00926	18	96	30	482	46	56	4	18	62	41
LINC00927	0	0	0	0	0	0	0	3	0	0
LINC00928	0	0	0	1	0	0	1	3	0	0
LINC00929	0	0	0	0	0	0	1	5	0	0
LINC00930	1	0	0	0	0	0	0	2	3	0
LINC00934	0	0	0	0	0	0	0	12	0	0
LINC00937	2	0	0	45	37	58	4	1	0	9
LINC00939	0	0	0	0	1	0	0	5	0	0
LINC00940	0	0	0	0	0	0	0	0	0	0
LINC00941	12	35	6	3	14	3	0	0	64	22
LINC00942	5	17	2	0	6	16	1	6	17	5
LINC00943	0	7	0	25	73	7	1	3	20	3
LINC00944	0	6	0	17	26	1	0	0	12	1
LINC00945	0	0	0	10	0	2	1	3	0	0
LINC00951	0	0	0	0	0	0	0	10	0	0
LINC00954	3	26	2	73	18	4	1	13	17	11
LINC00955	0	0	0	0	0	0	0	6	0	0
LINC00957	64	75	93	80	161	55	5	19	34	71
LINC00958	0	0	0	0	0	0	1	6	0	0
LINC00960	9	57	26	5	60	2	0	5	11	6
LINC00963	284	522	281	454	715	677	12	24	340	275
LINC00964	0	1	0	0	3	0	2	28	6	0
LINC00967	0	0	0	0	0	0	0	2	0	0
LINC00968	0	5	0	1	11	3	1	6	5	10
LINC00970	0	0	0	0	0	0	0	9	0	0
LINC00971	1	0	1	0	0	0	1	6	0	0
LINC00972	0	0	0	0	0	0	0	1	0	0
LINC00974	0	0	0	0	0	0	1	9	0	0
LINC00987	54	58	27	137	109	20	1	3	154	147
LINC00989	18	38	136	1083	497	0	0	0	20	106
LINC00992	0	0	0	0	0	0	0	0	0	0
LINC00994	3	1	2	0	4	0	0	13	6	0
LINC00996	0	3	2	9	8	6	0	5	2	4
LINC00997	231	136	77	1	281	26	5	11	128	161
LINC01001	12	30	7	72	2	45	1	1	16	11
LINC01003	34	47	37	115	93	83	0	2	45	39
LINC01004	217	654	199	646	1376	112	5	24	1067	636
LINC01005	0	0	0	0	0	0	1	4	0	0
LINC01006	15	45	72	10	36	36	1	11	16	64
LINC01007	0	0	0	0	0	0	0	14	0	0
LINC01010	0	7	0	2	67	98	2	1	1	0
LINC01011	41	35	16	180	110	10	2	3	14	61
LINC01012	0	3	1	7	1	7	0	7	4	0
LINC01013	3	63	7	1	7	8	0	10	236	7
LINC01014	0	0	0	0	0	0	1	3	0	0
LINC01015	0	0	0	0	0	0	0	0	0	0
LINC01016	4	0	0	0	0	0	1	13	0	0
LINC01017	0	0	0	0	0	0	0	3	0	0
LINC01018	7	3	31	0	1	0	1	12	0	3
LINC01019	0	0	0	0	0	0	0	23	0	0
LINC01020	0	0	0	0	0	0	0	5	0	0
LINC01022	0	0	0	0	0	0	6	3	0	0
LINC01023	13	10	12	3	33	27	0	8	16	3
LINC01028	0	0	0	0	0	0	0	3	0	1
LINC01029	0	0	0	0	0	0	0	7	0	0
LINC01030	0	0	0	0	0	0	1	2	1	0
LINC01031	1	2	1	0	1	0	0	1	1	0
LINC01033	0	0	0	1	0	0	0	0	1	0
LINC01036	0	0	0	5	5	1	1	1	1	0
LINC01038	0	0	0	0	0	0	4	1	0	0
LINC01039	3	0	0	0	1	0	1	8	7	0
LINC01040	0	0	0	0	0	0	1	0	0	0
LINC01043	0	0	0	0	0	0	0	0	0	0
LINC01044	0	0	0	0	0	0	0	0	0	0
LINC01046	0	0	0	0	0	0	0	2	0	0
LINC01047	0	0	0	0	0	0	0	2	0	0
LINC01048	0	1	1	0	16	0	0	0	1	0
LINC01049	0	0	0	0	0	0	1	0	0	0
LINC01050	0	1	0	0	11	8	0	1	0	0
LINC01052	0	0	0	0	0	0	0	4	0	0
LINC01053	0	0	0	0	0	0	1	8	0	0
LINC01054	0	0	0	0	0	0	0	0	0	0
LINC01055	0	0	0	0	0	0	0	2	2	0
LINC01056	0	0	0	0	0	0	0	3	0	0
LINC01058	3	0	1	1	2	0	0	4	0	8
LINC01060	0	1	0	0	1	1	0	0	0	6
LINC01063	0	0	0	1	6	4	2	8	2	0
LINC01065	0	0	0	0	0	0	0	1	0	1
LINC01068	3	1	0	0	0	0	0	1	3	0
LINC01069	0	0	0	0	0	0	0	2	0	2
LINC01070	0	0	0	0	0	0	0	0	0	0
LINC01072	0	0	0	1	1	0	0	5	1	0
LINC01074	0	0	0	0	0	0	0	1	0	0
LINC01075	0	0	0	0	0	0	0	1	0	0
LINC01077	0	0	0	7	0	0	0	10	1	0
LINC01078	0	0	0	0	0	0	0	1	0	1
LINC01080	0	0	0	0	0	0	0	0	0	0
LINC01081	0	0	0	0	0	0	0	2	0	0
LINC01082	0	0	0	0	0	0	0	0	0	0
LINC01087	0	0	1	0	0	0	0	4	4	0
LINC01088	347	14	341	12	410	10	0	0	31	108
LINC01089	70	202	96	324	326	109	4	20	175	192
LINC01090	0	1	0	0	4	0	0	0	0	0
LINC01091	8	15	12	1	84	21	1	3	9	15
LINC01093	0	0	0	4	2	0	0	4	1	1
LINC01094	10	479	7	35	920	97	8	17	234	44
LINC01095	0	0	1	0	0	0	0	7	0	0
LINC01096	0	0	2	0	0	0	0	11	0	1
LINC01097	0	0	0	0	0	0	0	12	0	0
LINC01098	0	0	0	0	0	0	0	1	0	0
LINC01099	0	0	0	0	0	0	0	7	0	0
LINC01100	0	0	0	0	0	0	0	0	0	0
LINC01102	0	0	0	0	0	0	0	0	0	0
LINC01103	0	0	0	0	0	0	1	6	0	0
LINC01104	0	0	0	0	0	0	0	3	0	0
LINC01106	19	25	7	0	32	4	1	6	25	19
LINC01107	1	10	3	0	8	6	1	7	2	5
LINC01108	6	7	0	93	23	10	0	5	0	2
LINC01109	0	0	0	0	0	0	0	1	0	0
LINC01111	0	0	0	0	0	1	0	3	0	0
LINC01114	0	0	0	0	0	0	0	8	0	0
LINC01115	0	2	0	0	0	1	0	0	0	0
LINC01116	1	16	5	0	55	1	0	4	25	54
LINC01117	3	7	15	0	18	0	0	5	30	46
LINC01118	3	0	0	2	2	1	0	1	2	4
LINC01119	10	5	1	1	7	0	0	8	8	2
LINC01120	0	0	0	0	0	0	1	4	0	0
LINC01121	2	3	1	0	4	0	0	6	0	3
LINC01122	0	0	0	1	0	0	0	12	1	0
LINC01123	9	15	6	0	75	1	1	10	7	18
LINC01124	0	0	2	0	9	0	0	4	0	2
LINC01126	7	21	25	113	106	36	0	8	16	45
LINC01127	0	0	0	12	0	0	0	9	0	2
LINC01128	845	795	358	168	529	127	8	28	872	234
LINC01132	1	14	3	5	10	2	0	3	6	18
LINC01133	10	28	0	0	13	0	0	7	15	28
LINC01134	0	4	1	0	1	25	1	10	7	1
LINC01135	6	2	3	27	18	9	0	2	8	11
LINC01136	18	18	9	152	47	2	1	20	17	11
LINC01137	29	40	13	67	78	39	1	7	41	10
LINC01138	83	152	35	395	482	65	2	5	103	133
LINC01139	33	22	30	0	15	0	0	8	0	67
LINC01140	19	4	50	0	11	20	4	23	9	188
LINC01141	0	4	0	0	0	0	0	24	0	0
LINC01142	4	0	1	0	0	0	0	3	0	12
LINC01143	0	4	0	0	0	0	1	8	1	1
LINC01144	0	1	1	6	15	5	0	1	1	1
LINC01146	0	5	0	15	25	6	0	3	0	0
LINC01147	0	10	0	15	13	2	0	1	1	0
LINC01148	0	0	0	0	0	0	0	2	0	0
LINC01149	3	1	0	0	1	0	0	1	0	0
LINC01150	0	0	0	0	0	0	0	0	0	0
LINC01151	0	7	0	69	1	0	0	12	1	0
LINC01152	0	0	0	0	0	0	1	0	0	0
LINC01153	0	0	1	0	1	0	0	11	0	0
LINC01159	1	4	0	0	0	1	0	17	0	0
LINC01160	74	20	50	3	44	5	0	15	12	14
LINC01162	0	0	0	0	0	0	0	1	0	0
LINC01163	0	4	0	15	0	0	2	3	1	6
LINC01164	0	0	0	0	0	0	4	12	0	0
LINC01166	0	0	0	0	0	0	4	16	1	0
LINC01167	0	0	0	0	0	0	0	5	0	0
LINC01168	0	2	0	0	2	0	0	29	1	3
LINC01169	0	0	1	2	2	1	1	2	0	0
LINC01170	0	0	0	1	9	0	1	0	0	0
LINC01173	0	0	0	0	0	0	0	1	0	0
LINC01176	111	45	8	36	68	27	0	0	55	56
LINC01177	0	0	0	0	0	0	0	3	3	0
LINC01179	0	0	0	0	0	0	0	0	0	1
LINC01180	0	0	0	0	0	0	0	5	0	0
LINC01181	3	2	2	0	34	139	1	7	1	1
LINC01182	1	0	0	0	3	0	0	7	1	14
LINC01184	308	268	328	121	665	111	0	29	254	460
LINC01185	1	0	1	3	2	2	0	0	0	0
LINC01186	0	0	0	2	2	0	0	0	1	0
LINC01187	0	0	0	12	0	0	1	0	0	0
LINC01189	0	0	0	0	0	0	1	4	0	0
LINC01191	64	36	5	162	88	35	0	1	98	8
LINC01192	0	0	0	0	6	0	0	0	0	0
LINC01193	0	0	0	0	0	0	0	0	0	0
LINC01194	0	0	0	0	0	0	0	3	0	0
LINC01195	1	0	0	0	0	0	0	4	0	0
LINC01198	9	2	0	0	1	0	0	0	1	2
LINC01201	0	0	0	0	0	0	0	0	0	0
LINC01202	0	0	0	0	0	0	0	5	0	0
LINC01203	0	0	0	0	0	0	1	3	0	1
LINC01204	0	2	1	0	1	0	0	3	0	0
LINC01205	0	0	0	0	0	0	1	8	0	0
LINC01206	0	0	0	0	4	0	3	15	0	0
LINC01208	0	0	0	0	0	0	0	7	1	2
LINC01209	0	1	0	0	1	0	0	18	1	4
LINC01210	0	0	0	0	0	0	0	1	0	0
LINC01213	0	0	0	0	0	0	0	2	0	0
LINC01214	1	0	0	0	1	0	0	3	0	0
LINC01215	0	7	0	133	8	8	0	2	3	1
LINC01216	0	0	0	0	10	0	0	0	0	0
LINC01217	1	0	0	0	0	0	1	0	0	0
LINC01218	0	0	0	22	0	0	1	12	0	0
LINC01219	0	0	0	0	0	0	0	0	0	0
LINC01220	6	28	13	71	117	11	0	4	24	18
LINC01221	0	0	0	1	0	0	0	4	0	0
LINC01222	0	1	0	0	0	0	0	3	0	0
LINC01224	0	0	0	0	0	0	0	12	0	0
LINC01227	0	0	0	0	0	0	0	8	5	0
LINC01228	0	0	0	1	0	0	4	1	0	4
LINC01229	1	0	2	0	13	0	0	6	0	11
LINC01230	0	0	0	0	0	0	0	0	0	0
LINC01231	0	0	0	0	0	0	0	1	0	0
LINC01232	2	10	1	16	11	1	0	6	14	12
LINC01233	0	1	0	0	1	0	0	2	1	0
LINC01234	0	0	0	0	0	0	3	9	0	0
LINC01235	13	11	23	0	6	25	0	1	113	1
LINC01237	3	2	2	8	17	0	0	0	2	9
LINC01238	0	0	0	0	0	0	0	0	0	0
LINC01239	1	0	5	0	0	0	0	3	0	8
LINC01241	5	3	1	0	26	0	0	3	3	1
LINC01242	0	0	0	0	0	0	1	2	0	0
LINC01243	0	0	0	0	0	0	0	0	0	0
LINC01247	0	0	0	0	0	0	0	8	0	0
LINC01248	0	0	0	0	0	0	0	1	0	0
LINC01249	0	0	0	0	0	0	1	4	0	0
LINC01250	0	0	0	0	1	0	1	0	1	0
LINC01251	0	0	0	0	0	0	0	3	0	0
LINC01252	34	54	20	5	81	0	0	14	13	12
LINC01254	0	0	0	0	0	0	0	11	0	0
LINC01255	0	0	0	0	0	0	0	1	0	0
LINC01256	0	0	0	0	0	0	0	0	0	0
LINC01257	0	0	0	0	0	2	2	11	0	0
LINC01258	0	4	0	2	0	0	0	7	1	4
LINC01259	0	0	0	0	2	0	0	0	2	0
LINC01262	0	0	0	8	0	0	0	1	1	0
LINC01264	0	0	0	0	0	0	0	0	0	0
LINC01266	2	15	19	0	98	3	0	8	1	9
LINC01267	0	0	0	0	1	2	2	8	0	0
LINC01269	0	4	0	0	4	3	1	3	1	0
LINC01270	1	9	8	77	29	8	0	13	15	4
LINC01271	2	12	2	81	28	7	0	10	8	5
LINC01273	1	9	6	5	10	0	0	6	4	1
LINC01275	2	8	2	10	2	0	1	6	2	0
LINC01276	0	0	0	0	0	0	1	10	0	1
LINC01277	5	0	1	2	5	0	0	1	9	1
LINC01278	1358	514	529	92	1120	92	5	13	277	391
LINC01280	0	0	0	0	0	0	0	5	0	0
LINC01281	0	3	0	5	2	0	0	2	1	0
LINC01282	0	0	0	0	0	1	0	1	0	0
LINC01283	0	4	0	0	14	57	0	0	14	0
LINC01284	4	0	0	0	0	0	0	1	0	0
LINC01285	0	1	0	0	2	8	0	1	1	0
LINC01287	0	0	1	0	0	0	4	1	0	0
LINC01288	0	0	0	0	0	0	0	4	0	0
LINC01289	0	0	0	0	0	0	0	8	0	0
LINC01290	103	18	11	0	44	2	0	0	19	41
LINC01291	11	12	5	10	0	1	1	4	7	50
LINC01293	19	59	33	46	0	3	1	17	11	69
LINC01297	0	0	0	0	0	0	0	0	0	0
LINC01298	1	0	0	0	1	12	0	6	2	0
LINC01299	0	0	0	0	0	0	1	5	0	0
LINC01300	0	0	0	0	0	0	0	0	0	0
LINC01301	2	5	3	1	6	1	0	11	0	7
LINC01303	60	129	12	113	85	33	2	25	93	29
LINC01304	0	0	0	0	0	0	0	8	0	0
LINC01305	1	0	0	2	2	0	1	7	0	0
LINC01307	0	0	0	0	0	0	0	0	0	0
LINC01309	0	0	0	0	0	0	0	2	0	0
LINC01310	0	0	0	0	0	0	0	17	0	0
LINC01311	25	18	12	2	23	19	0	4	14	2
LINC01312	0	0	1	0	1	0	3	6	0	0
LINC01315	3	4	4	19	28	37	1	12	5	14
LINC01318	0	0	0	0	0	0	0	1	0	0
LINC01320	0	0	0	0	0	0	0	1	0	0
LINC01322	0	0	0	0	0	0	0	1	0	1
LINC01324	0	0	0	0	0	0	0	0	0	0
LINC01327	0	0	0	0	1	0	0	1	0	0
LINC01331	0	0	0	1	0	0	1	0	0	0
LINC01333	0	0	0	0	0	0	0	2	0	0
LINC01335	0	0	0	0	0	0	0	1	0	0
LINC01337	0	0	0	0	1	0	0	6	1	0
LINC01338	1	10	0	0	17	0	0	1	3	0
LINC01339	0	0	0	0	0	0	0	1	0	0
LINC01340	0	4	0	0	3	0	0	4	0	0
LINC01341	6	5	10	0	8	8	0	9	2	1
LINC01342	0	0	0	1	0	1	1	4	0	0
LINC01343	0	0	0	0	0	0	0	1	0	0
LINC01344	0	0	0	1	0	0	1	0	0	1
LINC01345	0	0	0	0	0	0	1	2	0	0
LINC01346	0	0	0	0	0	0	0	1	0	0
LINC01348	185	28	34	8	4	10	0	3	6	8
LINC01349	0	0	1	0	0	0	0	0	2	0
LINC01350	0	0	0	3	0	0	0	8	0	0
LINC01351	0	0	0	0	0	0	0	5	0	0
LINC01352	34	8	9	0	8	1	0	1	9	16
LINC01353	0	5	0	54	5	0	0	8	11	7
LINC01354	104	9	42	0	36	1	0	8	8	60
LINC01355	0	0	0	0	0	0	0	0	0	0
LINC01356	0	13	0	0	5	15	1	20	1	0
LINC01357	0	2	0	0	1	0	0	1	1	0
LINC01358	1	0	1	1	7	0	0	0	2	5
LINC01359	62	47	40	141	141	2	0	8	48	118
LINC01360	0	0	0	0	0	0	2	2	0	0
LINC01361	0	0	0	0	0	0	0	6	0	0
LINC01362	0	0	0	0	1	0	0	8	0	0
LINC01363	1	0	0	0	0	1	0	6	0	0
LINC01364	4	7	1	5	15	0	6	2	4	13
LINC01365	0	0	0	0	1	0	0	6	0	0
LINC01366	4	2	1	151	5	0	2	1	5	6
LINC01370	0	0	0	0	0	0	0	0	0	0
LINC01374	0	9	0	2	31	4	2	0	0	3
LINC01375	0	7	0	2	35	23	0	0	1	1
LINC01376	2	11	7	2	22	0	0	15	16	23
LINC01377	0	0	0	0	0	0	0	1	0	0
LINC01378	0	0	0	0	0	0	0	1	0	5
LINC01381	0	0	0	0	0	1	1	0	0	0
LINC01386	0	0	0	0	0	0	0	1	0	0
LINC01387	1	0	0	0	0	0	0	10	0	0
LINC01388	1	1	3	1	0	3	4	28	0	0
LINC01389	18	16	7	5	35	8	0	1	11	7
LINC01391	1	0	0	0	1	0	0	10	0	0
LINC01392	0	0	0	0	0	0	0	2	0	0
LINC01393	0	0	0	0	15	0	0	1	2	2
LINC01394	0	0	0	0	0	0	0	12	0	0
LINC01395	0	0	0	0	0	0	0	1	0	0
LINC01396	0	1	0	0	0	0	0	10	0	0
LINC01397	2	0	0	0	0	0	0	2	0	1
LINC01398	0	0	0	0	1	1	0	1	0	0
LINC01402	0	0	1	1	1	0	0	0	0	6
LINC01405	0	0	0	0	0	0	0	3	0	0
LINC01409	82	171	51	102	197	39	5	0	81	145
LINC01410	0	46	7	80	147	38	5	31	69	32
LINC01411	1	65	0	0	11	2	0	3	0	0
LINC01412	1	0	3	0	2	0	0	2	0	0
LINC01413	0	0	0	6	0	1	0	7	0	0
LINC01414	0	0	0	0	0	0	0	1	0	0
LINC01415	4	25	8	0	10	0	2	17	24	26
LINC01416	0	0	0	0	0	0	0	3	0	0
LINC01419	0	0	0	0	1	0	0	1	0	0
LINC01422	2	7	2	3	13	1	0	6	2	8
LINC01423	13	9	0	6	7	0	0	4	2	2
LINC01424	7	7	3	1	19	0	1	5	8	7
LINC01425	0	0	0	0	0	0	0	1	0	0
LINC01426	4	13	4	1	13	14	0	16	13	9
LINC01427	0	0	0	0	0	0	1	6	0	0
LINC01428	0	0	0	0	0	0	1	5	0	0
LINC01429	0	0	0	0	1	0	0	1	1	0
LINC01431	6	0	2	58	9	3	0	1	15	5
LINC01432	0	0	0	0	0	0	0	1	0	0
LINC01433	1	6	2	10	3	0	1	4	6	1
LINC01435	0	0	0	0	0	0	0	1	0	0
LINC01436	1	56	0	0	36	0	0	5	2	21
LINC01440	0	0	0	0	0	0	0	3	0	0
LINC01441	0	0	0	0	0	0	0	4	0	0
LINC01442	0	0	0	0	0	0	1	7	0	0
LINC01443	0	0	0	0	0	0	0	1	4	2
LINC01444	0	0	0	0	0	0	0	0	1	1
LINC01445	0	0	0	0	0	0	0	0	0	0
LINC01446	0	0	3	0	2	0	1	7	0	0
LINC01447	0	0	1	1	4	0	0	7	1	0
LINC01448	0	0	0	0	0	0	1	1	0	0
LINC01449	18	39	0	0	77	2	0	9	34	4
LINC01450	10	49	0	0	111	0	1	8	12	2
LINC01451	1	51	3	33	10	42	1	15	14	2
LINC01455	0	0	0	0	0	0	0	1	0	0
LINC01456	0	0	0	0	0	0	0	0	0	0
LINC01460	8	2	9	8	22	1	1	21	3	2
LINC01465	65	82	80	54	192	92	2	15	108	66
LINC01467	0	0	0	0	0	0	0	0	0	0
LINC01470	3	0	0	0	0	0	0	3	0	0
LINC01471	2	0	0	0	0	0	0	2	0	0
LINC01473	16	17	15	18	55	9	0	0	16	48
LINC01474	1	1	10	0	14	4	0	0	11	20
LINC01475	0	0	0	0	0	0	0	16	1	0
LINC01476	4	0	0	0	0	0	0	0	3	0
LINC01477	0	0	0	0	0	0	0	1	0	0
LINC01478	0	1	0	0	2	0	0	11	1	0
LINC01479	7	0	1	0	0	0	0	1	0	1
LINC01480	1	3	0	3	13	1	0	1	4	0
LINC01482	0	6	1	1	1	0	1	2	0	3
LINC01483	0	0	0	0	2	0	0	6	1	0
LINC01484	0	0	0	1	2	1	0	4	0	1
LINC01485	0	0	0	1	3	0	0	7	0	0
LINC01486	0	0	0	0	0	0	0	0	0	0
LINC01487	0	0	0	0	0	0	0	4	0	0
LINC01489	0	0	0	0	1	0	0	0	0	0
LINC01490	0	0	1	0	0	0	0	8	0	1
LINC01491	0	0	0	0	0	0	0	0	0	0
LINC01492	0	0	0	0	0	0	0	6	0	0
LINC01493	0	0	0	0	0	0	0	1	0	0
LINC01494	0	0	0	0	0	0	0	8	0	0
LINC01495	0	0	0	0	0	0	0	2	0	0
LINC01496	0	0	0	0	0	0	0	0	0	0
LINC01497	0	0	0	0	0	0	0	10	0	0
LINC01498	1	0	0	0	0	0	0	0	0	0
LINC01499	0	0	0	0	0	0	0	1	0	0
LINC01500	0	25	1	0	7	27	1	4	4	2
LINC01501	0	0	0	0	0	0	0	15	0	0
LINC01502	0	0	0	0	0	0	0	4	0	0
LINC01503	4	105	37	23	103	109	1	1	58	39
LINC01504	47	44	23	21	165	36	0	9	94	93
LINC01505	0	0	0	4	0	0	0	1	0	0
LINC01506	0	0	6	200	15	1	1	7	0	5
LINC01507	0	0	0	1	0	0	0	2	0	0
LINC01508	0	0	0	0	0	0	0	4	0	0
LINC01509	1	0	0	1	2	0	1	6	0	3
LINC01511	0	0	0	0	0	0	0	0	0	0
LINC01514	0	0	0	0	0	0	0	3	0	0
LINC01515	1	0	1	0	10	1	0	0	4	21
LINC01516	1	0	1	0	0	0	2	11	0	0
LINC01517	0	0	0	0	0	0	0	3	0	0
LINC01518	0	0	0	0	0	0	0	8	0	0
LINC01519	0	0	0	0	0	0	0	7	0	0
LINC01520	0	0	0	0	0	0	1	3	0	0
LINC01521	12	52	25	54	62	37	1	12	40	24
LINC01522	0	0	0	1	0	0	1	0	0	0
LINC01523	0	0	0	0	0	0	0	9	1	0
LINC01524	0	0	0	0	0	0	1	10	0	0
LINC01525	0	0	0	0	0	0	0	0	0	0
LINC01526	0	1	0	0	4	0	0	0	1	0
LINC01527	0	0	0	0	0	0	0	0	0	0
LINC01531	0	0	0	2	0	0	0	4	0	0
LINC01532	0	0	0	0	0	0	1	4	0	0
LINC01533	0	0	0	0	0	0	0	13	0	0
LINC01534	25	24	24	19	78	11	1	6	32	23
LINC01535	3	16	14	0	14	3	0	14	26	18
LINC01537	6	7	31	6	2	2	0	19	10	117
LINC01538	0	0	0	0	0	0	0	0	0	0
LINC01539	0	0	0	0	0	0	2	4	0	0
LINC01541	0	0	1	0	0	1	0	2	0	0
LINC01543	1	0	0	0	0	0	0	2	0	0
LINC01544	3	16	2	0	9	0	0	8	5	4
LINC01545	2	1	1	5	2	0	1	1	13	8
LINC01546	0	0	0	0	4	0	0	0	0	0
LINC01547	3	41	6	14	53	82	3	15	13	21
LINC01548	0	0	0	0	0	0	0	1	0	0
LINC01549	0	0	0	0	0	0	1	4	0	0
LINC01550	16	9	14	72	103	4	0	23	16	33
LINC01551	0	1	0	0	0	0	1	7	0	0
LINC01553	0	0	0	0	0	0	1	9	0	0
LINC01554	18	4	12	11	15	7	1	5	30	6
LINC01555	0	0	0	0	1	0	0	6	0	0
LINC01556	0	0	0	0	0	0	0	0	0	0
LINC01558	0	16	2	0	4	5	0	6	20	50
LINC01559	0	0	0	0	0	0	4	12	0	3
LINC01560	5	49	35	30	108	27	1	5	58	45
LINC01561	0	0	0	0	0	0	0	0	0	0
LINC01562	1	0	0	1	10	0	0	0	1	1
LINC01563	0	0	0	0	0	0	1	1	0	0
LINC01564	0	0	0	0	0	0	0	2	0	0
LINC01565	1	2	0	1	1	0	1	4	0	1
LINC01566	0	0	0	0	0	0	0	7	0	0
LINC01567	0	0	1	0	0	0	2	2	0	6
LINC01568	7	0	0	0	2	0	1	10	0	19
LINC01569	34	8	20	10	38	12	0	4	12	14
LINC01570	0	0	0	0	0	0	0	2	0	0
LINC01571	0	0	0	0	0	0	0	0	0	0
LINC01572	10	16	2	28	48	6	3	22	33	26
LINC01574	0	0	0	0	0	0	0	0	0	0
LINC01579	0	0	0	15	0	0	0	2	4	2
LINC01580	0	0	0	0	0	0	1	7	0	0
LINC01581	0	0	0	3	0	0	1	7	1	4
LINC01582	0	0	0	0	0	0	0	6	0	0
LINC01583	5	2	0	0	3	0	0	0	2	0
LINC01584	0	0	0	0	0	0	1	4	0	0
LINC01585	2	3	5	4	21	4	0	6	10	9
LINC01586	0	5	1	1	7	5	0	7	3	1
LINC01587	2	3	6	3	12	0	1	6	8	3
LINC01588	17	34	11	180	90	34	2	22	48	7
LINC01589	0	18	15	0	4	0	0	1	2	32
LINC01591	0	0	0	0	0	0	0	7	0	0
LINC01592	61	44	117	0	86	0	0	2	13	32
LINC01593	0	0	0	0	0	0	4	0	0	0
LINC01594	1	0	0	0	1	0	0	1	1	0
LINC01595	1	0	0	0	0	0	6	4	0	0
LINC01596	0	0	0	0	0	0	1	0	0	0
LINC01597	0	4	1	4	4	0	0	11	0	0
LINC01600	47	33	8	0	58	2	1	3	38	17
LINC01602	0	0	0	0	0	0	0	6	0	0
LINC01603	1	0	0	0	3	0	0	0	0	0
LINC01605	744	127	15	0	203	76	0	38	43	36
LINC01606	0	0	0	0	0	0	0	0	0	0
LINC01607	1	1	0	1	0	4	0	0	2	1
LINC01608	0	0	0	0	0	0	0	5	0	0
LINC01609	0	0	0	0	1	0	0	0	0	0
LINC01611	5	1	5	0	5	0	0	2	8	0
LINC01612	0	0	0	0	0	0	0	3	0	2
LINC01613	0	15	1	0	3	0	6	6	4	2
LINC01614	16	222	11	0	229	83	2	5	338	5
LINC01615	26	87	6	0	223	24	2	5	75	2
LINC01616	0	0	0	0	0	0	1	0	0	0
LINC01618	0	2	0	0	0	0	1	2	1	0
LINC01619	56	8	1	38	11	0	0	2	11	15
LINC01620	0	0	1	3	1	0	1	11	0	0
LINC01621	0	0	0	0	0	0	1	3	0	0
LINC01623	0	0	0	0	0	0	0	0	0	0
LINC01624	1	0	2	4	0	10	0	2	6	0
LINC01625	1	1	1	2	7	0	0	16	0	3
LINC01626	0	0	0	1	0	0	0	1	2	0
LINC01627	2	2	2	2	0	0	0	5	1	1
LINC01628	0	0	0	0	0	0	0	5	0	0
LINC01629	84	0	0	14	0	0	0	2	0	0
LINC01630	0	0	0	0	0	0	2	12	0	0
LINC01632	0	0	0	0	0	0	0	0	0	0
LINC01633	0	0	0	0	0	0	0	1	0	0
LINC01634	1	3	2	0	8	0	0	6	2	2
LINC01635	1	3	1	24	16	0	1	9	9	14
LINC01637	2	13	2	7	29	28	0	4	20	0
LINC01638	0	1	6	0	7	0	0	4	1	17
LINC01639	0	0	0	0	0	0	0	6	0	0
LINC01640	0	0	1	0	1	0	0	5	0	5
LINC01641	0	0	0	0	0	0	0	2	0	0
LINC01643	0	0	0	0	0	0	0	18	0	0
LINC01644	0	0	0	0	3	2	1	0	0	1
LINC01645	0	0	0	0	2	0	0	2	1	0
LINC01646	0	0	0	0	0	0	0	1	0	0
LINC01647	0	0	0	0	0	0	0	6	0	0
LINC01648	0	0	0	0	1	12	0	10	4	0
LINC01649	0	0	0	0	0	0	0	0	0	0
LINC01650	0	0	0	0	0	0	0	1	0	0
LINC01651	0	0	0	0	0	0	0	0	0	0
LINC01653	0	0	0	0	0	0	1	3	0	0
LINC01654	0	0	0	0	0	0	0	5	0	0
LINC01655	0	0	0	0	3	1	0	0	0	1
LINC01656	0	1	0	0	0	0	0	3	0	1
LINC01657	1	0	1	0	5	0	0	15	10	1
LINC01659	0	0	0	0	0	0	0	0	0	0
LINC01661	0	0	0	0	0	0	0	3	0	0
LINC01664	0	0	0	0	5	0	1	3	0	6
LINC01665	0	0	0	0	0	0	0	0	0	0
LINC01666	0	0	1	1	0	0	0	0	0	0
LINC01669	0	1	0	0	0	0	0	0	0	1
LINC01670	0	0	0	0	0	0	0	0	0	0
LINC01671	0	0	0	0	0	0	0	9	0	0
LINC01672	0	0	0	0	0	0	0	1	0	0
LINC01673	8	13	0	0	8	0	1	18	6	12
LINC01674	0	0	0	0	0	0	1	0	0	0
LINC01675	0	0	0	2	2	0	0	0	0	0
LINC01676	0	0	0	0	0	0	0	1	0	0
LINC01677	0	0	0	0	0	0	0	2	0	0
LINC01678	3	31	2	11	3	1	0	0	0	0
LINC01679	7	19	19	93	19	39	0	19	24	13
LINC01680	0	0	0	0	0	0	0	0	0	0
LINC01681	0	0	0	0	0	0	0	2	1	0
LINC01682	0	0	0	0	0	0	1	3	0	0
LINC01683	0	0	0	0	1	0	0	2	0	0
LINC01684	0	25	5	25	61	4	1	9	42	17
LINC01685	0	0	0	4	0	0	0	9	0	0
LINC01686	6	21	9	6	10	8	6	8	2	15
LINC01687	0	0	0	0	0	0	0	4	0	0
LINC01688	0	0	0	0	0	0	0	0	0	0
LINC01689	0	0	0	0	0	0	0	1	0	0
LINC01690	0	0	1	1	1	0	1	3	0	0
LINC01691	0	3	0	0	4	1	0	1	1	1
LINC01692	0	0	0	0	0	0	8	1	0	0
LINC01693	0	0	0	0	0	0	0	1	2	0
LINC01694	0	2	0	10	6	12	0	20	0	6
LINC01695	1	7	0	0	14	1	0	12	25	12
LINC01696	0	0	0	0	0	0	0	0	0	0
LINC01697	3	12	2	0	6	1	0	2	13	2
LINC01698	0	0	0	0	0	0	2	0	0	0
LINC01699	0	0	0	0	2	1	0	0	0	1
LINC01700	0	0	0	0	0	0	1	2	0	1
LINC01701	0	0	0	0	0	0	0	1	0	0
LINC01702	0	0	0	0	0	0	0	8	0	0
LINC01703	5	4	19	8	18	0	0	7	11	0
LINC01704	2	0	0	0	0	1	1	0	0	3
LINC01705	0	1	0	0	1	7	1	10	0	0
LINC01706	0	0	0	0	0	0	0	4	0	0
LINC01707	0	0	0	0	0	0	0	1	0	0
LINC01708	0	0	0	0	0	0	0	0	5	3
LINC01709	0	0	0	0	0	0	0	5	0	0
LINC01710	1	2	5	0	0	0	0	0	0	0
LINC01711	1	16	3	1	1	5	0	6	5	1
LINC01712	0	0	0	1	9	0	0	1	0	0
LINC01713	0	0	0	0	0	0	0	10	0	0
LINC01714	3	1	0	0	1	0	0	5	1	0
LINC01715	33	28	22	15	90	1	0	5	31	58
LINC01716	1	0	0	0	0	0	0	4	0	0
LINC01717	0	0	0	0	1	0	0	0	1	0
LINC01718	0	0	0	0	0	0	0	1	0	0
LINC01719	8	6	0	0	6	2	0	0	1	5
LINC01720	0	0	0	0	0	0	1	2	0	0
LINC01721	0	0	0	0	0	0	0	12	0	0
LINC01722	5	0	1	0	0	0	0	11	1	0
LINC01723	0	0	0	0	1	0	1	2	0	0
[truncated: 2,333 more rows]
