# Supplementary material for: Potential prognostic biomarkers in restenosis of peripheral arteries identified through comprehensive ceRNA network analysis
Source: Front Genet. 2025 Dec 1;16:1597644. doi: 10.3389/fgene.2025.1597644 (PMC12702502; doi:10.3389/fgene.2025.1597644)
Supplement: Supplementary file 11 [file DataSheet5.csv]

	logFC	logCPM	F	PValue	FDR
hsa-miR-5572	-4.086829474	11.03807566	21.94551007	3.02E-06	0.00627183
hsa-miR-6749-5p	3.089390158	14.14472221	14.641905	0.000130467	0.135555679
hsa-miR-33b-3p	-3.318513423	10.0955526	13.75694009	0.000208728	0.144578746
hsa-miR-4685-5p	-3.658279799	9.079990555	12.5906262	0.000388755	0.171555708
hsa-miR-4503	-3.852227954	9.002303209	12.22003812	0.000474022	0.171555708
hsa-miR-4632-5p	2.722631433	12.62843744	12.13788855	0.000495349	0.171555708
hsa-miR-6757-5p	-4.742790485	8.299560982	11.17634073	0.000830299	0.246480179
hsa-miR-323b-5p	2.544930491	13.04422633	10.73970881	0.001050758	0.266547704
hsa-miR-607	-2.903625621	9.940837801	10.56554699	0.001154441	0.266547704
hsa-miR-4758-5p	2.428556539	12.21415872	9.944281126	0.001616369	0.323737602
hsa-miR-1587	2.577240301	10.4235143	9.836595336	0.001713722	0.323737602
hsa-miR-4446-5p	2.709075378	10.33098283	9.499803694	0.0020583	0.356428991
hsa-miR-6743-3p	2.357588009	12.43883057	9.344996192	0.0022395	0.357975498
hsa-miR-6805-3p	2.263841601	13.94863214	8.486615021	0.003582452	0.404289769
hsa-miR-196a-1-3p	-3.944991773	7.98217374	8.406905796	0.003742876	0.404289769
hsa-miR-548q	3.066198678	8.908575478	8.346115748	0.00387012	0.404289769
hsa-miR-5587-5p	-3.825501167	7.93173238	8.267284479	0.004041709	0.404289769
hsa-miR-4749-3p	2.192905497	12.78774252	8.227787732	0.004130571	0.404289769
hsa-miR-514a-5p	-2.184886361	11.85839243	8.217843534	0.004196919	0.404289769
hsa-miR-3187-3p	-3.676395891	7.872327941	8.02576959	0.004617192	0.404289769
hsa-miR-558	-3.584800867	8.390413501	7.930236496	0.004867269	0.404289769
hsa-miR-4515	-2.457577421	9.599527156	7.919512384	0.00489619	0.404289769
hsa-miR-3674	-3.720723396	7.904715475	7.866842806	0.005040792	0.404289769
hsa-miR-6755-5p	-3.816832163	7.956174593	7.750822542	0.005374874	0.404289769
hsa-miR-4699-3p	-3.603451837	7.853839818	7.729539436	0.005438568	0.404289769
hsa-miR-6802-5p	-3.688744566	7.900624876	7.658599677	0.005656482	0.404289769
hsa-miR-6776-3p	-3.648335555	7.881987186	7.637083008	0.005724322	0.404289769
hsa-miR-4641	-3.790928485	7.948556266	7.607345546	0.00581945	0.404289769
hsa-miR-6834-3p	-3.608404634	7.86325505	7.603079038	0.00583323	0.404289769
hsa-miR-4782-3p	-2.214401347	10.5203647	7.556417952	0.005986127	0.404289769
hsa-miR-3174	-3.741213695	7.93361949	7.493752578	0.006197924	0.404289769
hsa-miR-7843-3p	-2.42196301	9.55956311	7.461191945	0.006310976	0.404289769
hsa-miR-6735-3p	2.07171117	13.04471972	7.415175067	0.00647435	0.404289769
hsa-miR-2117	-3.479975163	7.829967354	7.139498447	0.007547776	0.404289769
hsa-miR-3148	-3.479975163	7.829967354	7.139498447	0.007547776	0.404289769
hsa-miR-501-5p	-3.474179218	7.834455589	7.060798953	0.007886415	0.404289769
hsa-miR-4536-3p	-3.547632289	7.875540221	7.055510917	0.007909719	0.404289769
hsa-miR-7155-5p	-3.465372282	7.837970879	6.984567628	0.008229258	0.404289769
hsa-miR-3187-5p	2.084770856	10.42340906	6.954283104	0.008369658	0.404289769
hsa-miR-6747-5p	2.42399497	9.539854959	6.917064234	0.008545568	0.404289769
hsa-miR-4529-5p	-2.546360073	8.950841199	6.903540708	0.008610419	0.404289769
hsa-miR-483-5p	2.022641791	11.5576537	6.899869482	0.008628111	0.404289769
hsa-miR-3935	-3.247172155	7.75660737	6.804801957	0.009099439	0.404289769
hsa-miR-26b-3p	-3.424696488	7.829436057	6.762930081	0.009315318	0.404289769
hsa-miR-328-3p	2.236705342	9.908833921	6.741807143	0.009426206	0.404289769
hsa-miR-222-5p	-3.414395123	7.832944754	6.67972562	0.009760006	0.404289769
hsa-let-7b-3p	-3.416199462	7.833586741	6.673463995	0.009794339	0.404289769
hsa-miR-520a-5p	3.426090855	7.863223319	6.589273858	0.010268171	0.404289769
hsa-miR-6803-5p	1.954344777	13.66005085	6.531757824	0.010605335	0.404289769
hsa-miR-4519	-3.273370375	7.785010819	6.516813365	0.010694785	0.404289769
hsa-miR-5703	-3.273370375	7.785010819	6.516813365	0.010694785	0.404289769
hsa-miR-3617-5p	-3.183199462	7.750783819	6.497945928	0.010808822	0.404289769
hsa-miR-520h	-3.132102777	7.735633968	6.488249077	0.010867916	0.404289769
hsa-miR-4759	-3.08070897	7.72037729	6.479268831	0.010922938	0.404289769
hsa-miR-4732-5p	-3.224090802	8.327940448	6.419379556	0.011297266	0.404289769
hsa-miR-129-2-3p	3.181625736	7.774097314	6.334142582	0.011852868	0.404289769
hsa-miR-154-5p	3.16416473	7.767679859	6.322363902	0.011931822	0.404289769
hsa-miR-6836-3p	1.899564038	12.84951332	6.314371007	0.011985707	0.404289769
hsa-miR-1233-3p	-1.938713801	10.75852332	6.29049649	0.012148152	0.404289769
hsa-miR-10399-3p	-3.050714864	8.154739937	6.226949008	0.012591653	0.404289769
hsa-miR-6718-5p	-3.24812631	7.79868671	6.132812115	0.01327944	0.404289769
hsa-miR-1251-5p	-3.054349332	7.729515847	6.110656171	0.01344686	0.404289769
hsa-miR-4797-5p	-3.054349332	7.729515847	6.110656171	0.01344686	0.404289769
hsa-miR-373-5p	-2.998510366	7.714077916	6.085655974	0.013638381	0.404289769
hsa-miR-7702	-2.998510366	7.714077916	6.085655974	0.013638381	0.404289769
hsa-miR-1264	-2.942355302	7.698528489	6.061628106	0.013825099	0.404289769
hsa-miR-3151-5p	-2.942355302	7.698528489	6.061628106	0.013825099	0.404289769
hsa-miR-3186-3p	-2.885983089	7.682867377	6.044434268	0.013960323	0.404289769
hsa-miR-4639-5p	-2.885983089	7.682867377	6.044434268	0.013960323	0.404289769
hsa-miR-5787	1.852343528	12.95220897	6.020457974	0.014151164	0.404289769
hsa-miR-556-5p	-3.093226767	7.748707079	6.005452833	0.014271963	0.404289769
hsa-miR-580-5p	-3.036388615	7.733286033	5.978050819	0.014495308	0.404289769
hsa-miR-4464	-3.133001215	7.767294227	5.955165158	0.014684599	0.404289769
hsa-miR-7154-3p	-2.97962519	7.717956347	5.950705865	0.014721777	0.404289769
hsa-miR-6504-3p	-3.134706768	7.768438131	5.941707301	0.014797097	0.404289769
hsa-miR-320a-3p	2.117008443	9.6636577	5.927065547	0.0149205	0.404289769
hsa-miR-345-3p	1.921582513	10.4946352	5.91994444	0.014980901	0.404289769
hsa-miR-6722-3p	1.862334021	10.8704668	5.896311271	0.015183166	0.40449512
hsa-miR-5008-5p	-2.177511269	9.639349711	5.85656303	0.01552972	0.404742276
hsa-miR-574-5p	3.146760199	7.793697947	5.830570283	0.015926293	0.404742276
hsa-miR-6781-3p	3.15648251	7.796960456	5.839073654	0.015926293	0.404742276
hsa-miR-625-3p	3.076705397	7.765880044	5.804554202	0.01599552	0.404742276
hsa-miR-4254	2.751491452	7.670107271	5.752378102	0.016477303	0.404742276
hsa-miR-1284	2.859221438	7.702310311	5.7424869	0.01657031	0.404742276
hsa-miR-2681-5p	2.760433277	7.673407021	5.741979845	0.016575093	0.404742276
hsa-miR-6779-5p	1.798133741	12.55850811	5.723470889	0.016750643	0.404742276
hsa-miR-339-5p	1.888858648	10.37765031	5.598391787	0.017988374	0.425641329
hsa-miR-345-5p	-1.92707966	10.15750999	5.594804469	0.018025234	0.425641329
hsa-miR-4650-3p	1.817901803	10.91495791	5.52126557	0.018798294	0.429067363
hsa-miR-25-5p	1.925712299	10.13371698	5.39886661	0.02016183	0.429067363
hsa-miR-3922-5p	-1.737140973	11.39490517	5.337510087	0.020883446	0.429067363
hsa-miR-6795-3p	1.740205272	11.4745696	5.321607447	0.021074804	0.429067363
hsa-miR-548ad-3p	-2.651128965	7.643977151	5.484464926	0.021474015	0.429067363
hsa-miR-4445-5p	-2.651128965	7.643977151	5.484464926	0.021474015	0.429067363
hsa-miR-4506	-2.651128965	7.643977151	5.484464926	0.021474015	0.429067363
hsa-miR-379-3p	-2.713972295	7.660069103	5.5099586	0.021474015	0.429067363
hsa-miR-500b-3p	-2.713972295	7.660069103	5.5099586	0.021474015	0.429067363
hsa-miR-424-3p	-2.776679189	7.676044113	5.537276483	0.021474016	0.429067363
hsa-miR-4266	-2.776679189	7.676044113	5.537276483	0.021474016	0.429067363
hsa-miR-1255a	-2.814313161	7.69567442	5.424036698	0.021474016	0.429067363
hsa-miR-5186	-2.877455648	7.711310299	5.469903328	0.021474016	0.429067363
hsa-miR-4474-3p	-2.877942335	7.711517327	5.469205176	0.021474016	0.429067363
hsa-miR-143-3p	-2.981679508	7.746557389	5.422333528	0.021474016	0.429067363
hsa-miR-6783-3p	-2.981679508	7.746557389	5.422333528	0.021474016	0.429067363
hsa-miR-7108-5p	1.856238922	10.31056819	5.258256598	0.021855312	0.432527032
hsa-miR-326	1.771801042	10.63714621	5.174930933	0.02292776	0.44947062
hsa-miR-3667-5p	-2.822050138	8.078607398	5.141257737	0.023376497	0.449663713
hsa-miR-10401-5p	1.690257807	11.82288964	5.130177527	0.023526137	0.449663713
hsa-miR-6784-5p	1.725806702	10.94612127	5.125707462	0.023586788	0.449663713
hsa-miR-4257	-2.709397328	8.021329132	5.106241704	0.023852797	0.450601028
hsa-miR-2682-3p	-1.680929363	11.98989336	5.060367189	0.02449208	0.458509397
hsa-miR-191-5p	-2.805843062	8.214981185	4.997785663	0.025392991	0.46976949
hsa-miR-34b-5p	2.717620468	8.557722715	4.987407102	0.025545694	0.46976949
hsa-miR-6812-3p	1.683876352	13.52464876	4.953350963	0.026053508	0.472204912
hsa-miR-6766-5p	2.762227101	8.202885076	4.948108152	0.026132611	0.472204912
hsa-miR-2278	-2.573549493	8.246751182	4.806881137	0.028360115	0.508037237
hsa-miR-656-3p	-2.656932606	8.092301756	4.790387173	0.028632855	0.508539091
hsa-miR-6895-5p	-2.274514294	8.742696703	4.773081577	0.028921954	0.509320512
hsa-miR-6818-3p	1.807030438	9.646383183	4.68703335	0.030405257	0.530942214
hsa-miR-603	2.218433614	8.924465524	4.66762343	0.030750674	0.532407499
hsa-miR-512-5p	-2.54343886	8.316466505	4.653665702	0.031001592	0.532407499
hsa-miR-7111-3p	2.460826162	8.374627094	4.637573194	0.031293539	0.533016175
hsa-miR-1914-3p	-2.102545102	8.870648247	4.587848226	0.032213901	0.544231596
hsa-miR-3690	-2.496064349	8.373846768	4.566304421	0.032621387	0.546671308
hsa-miR-877-3p	2.592744209	7.998046309	4.373658329	0.036513693	0.548189131
hsa-miR-4700-5p	2.45764233	7.627048943	4.990818977	0.036830232	0.548189131
hsa-miR-6130	2.45764233	7.627048943	4.990818977	0.036830232	0.548189131
hsa-miR-196b-3p	2.577817293	7.660079463	5.001266358	0.036830233	0.548189131
hsa-miR-1468-5p	2.610732921	7.672347446	4.96621596	0.036830233	0.548189131
hsa-miR-938	2.699862906	7.692826199	5.024820542	0.036830234	0.548189131
hsa-miR-6780b-3p	2.654354195	7.687992257	4.925993159	0.036830234	0.548189131
hsa-miR-6764-3p	2.723635473	7.701726361	5.005556874	0.036830234	0.548189131
hsa-miR-518c-3p	2.761804706	7.717718403	4.957515669	0.036830234	0.548189131
hsa-miR-3921	2.782747703	7.724413574	4.952069875	0.036830235	0.548189131
hsa-miR-6506-5p	-2.59494638	8.007781995	4.345901946	0.037113336	0.548189131
hsa-miR-3934-5p	1.867942045	9.288695114	4.281169809	0.038552235	0.548189131
hsa-miR-7152-5p	-1.524575567	12.05340383	4.206882258	0.040275909	0.548189131
hsa-miR-1262	2.251288417	8.55254088	4.137117434	0.041968395	0.548189131
hsa-miR-634	2.362967159	8.54058592	4.132096014	0.042093063	0.548189131
hsa-miR-1255b-2-3p	-2.332148092	8.493042725	4.01065735	0.045229728	0.548189131
hsa-miR-5195-5p	-2.303557939	8.139934717	3.970639027	0.046316521	0.548189131
hsa-miR-30a-5p	-2.355978414	7.603593573	4.721957038	0.046429875	0.548189131
hsa-miR-4311	-2.355978414	7.603593573	4.721957038	0.046429875	0.548189131
hsa-miR-4324	-2.355978414	7.603593573	4.721957038	0.046429875	0.548189131
hsa-miR-3612	-2.355978414	7.603593573	4.721957038	0.046429875	0.548189131
hsa-miR-3924	-2.355978414	7.603593573	4.721957038	0.046429875	0.548189131
hsa-miR-6848-3p	-2.355978414	7.603593573	4.721957038	0.046429875	0.548189131
hsa-miR-10524-5p	-2.355978414	7.603593573	4.721957038	0.046429875	0.548189131
hsa-miR-496	-2.427158375	7.620145665	4.756449959	0.046429875	0.548189131
hsa-miR-510-5p	-2.427158375	7.620145665	4.756449959	0.046429875	0.548189131
hsa-miR-587	-2.427158375	7.620145665	4.756449959	0.046429875	0.548189131
hsa-miR-934	-2.427158375	7.620145665	4.756449959	0.046429875	0.548189131
hsa-miR-3649	-2.427158375	7.620145665	4.756449959	0.046429875	0.548189131
hsa-miR-3668	-2.427158375	7.620145665	4.756449959	0.046429875	0.548189131
hsa-miR-4672	-2.427158375	7.620145665	4.756449959	0.046429875	0.548189131
hsa-miR-6884-5p	-2.427158375	7.620145665	4.756449959	0.046429875	0.548189131
hsa-miR-92b-3p	-2.461358255	7.639801372	4.645000665	0.046429876	0.548189131
hsa-miR-5582-3p	-2.461358255	7.639801372	4.645000665	0.046429876	0.548189131
hsa-miR-3085-5p	-2.461358255	7.639801372	4.645000665	0.046429876	0.548189131
hsa-miR-200b-5p	-2.461843272	7.640011575	4.644242449	0.046429876	0.548189131
hsa-miR-1252-5p	-2.461843272	7.640011575	4.644242449	0.046429876	0.548189131
hsa-miR-4999-5p	-2.461843272	7.640011575	4.644242449	0.046429876	0.548189131
hsa-miR-4305	-2.534295779	7.656220445	4.692939201	0.046429876	0.548189131
hsa-miR-3159	-2.607144486	7.672514413	4.743741565	0.046429876	0.548189131
hsa-miR-219b-3p	-2.607144486	7.672514413	4.743741565	0.046429876	0.548189131
hsa-miR-4760-5p	-2.607652344	7.672724103	4.743022428	0.046429876	0.548189131
hsa-miR-539-5p	-2.500941428	7.658740633	4.566542748	0.046429877	0.548189131
hsa-miR-6505-3p	-2.500941428	7.658740633	4.566542748	0.046429877	0.548189131
hsa-miR-3919	-2.574978657	7.675161999	4.615825586	0.046429877	0.548189131
hsa-miR-6891-3p	-2.574978657	7.675161999	4.615825586	0.046429877	0.548189131
hsa-miR-518a-5p	-2.720274326	7.708440722	4.710214496	0.046429877	0.548189131
hsa-miR-527	-2.720274326	7.708440722	4.710214496	0.046429877	0.548189131
hsa-miR-6744-5p	-2.720274326	7.708440722	4.710214496	0.046429877	0.548189131
hsa-miR-188-3p	-2.648857104	7.691456262	4.670060665	0.046429878	0.548189131
hsa-miR-759	-2.648857104	7.691456262	4.670060665	0.046429878	0.548189131
hsa-miR-875-3p	-2.689481538	7.71138891	4.58311081	0.046429878	0.548189131
hsa-miR-8081	-2.278468408	8.456862401	3.9072892	0.048093587	0.564624141
hsa-miR-766-5p	-2.37910796	7.930279792	3.889085268	0.048617437	0.567567613
hsa-miR-378g	-2.329149372	7.907065285	3.866552049	0.049274228	0.568864164
hsa-miR-760	1.466151868	12.74354435	3.866491333	0.04927601	0.568864164
hsa-miR-605-5p	-2.234847082	8.107919837	3.85503503	0.049613535	0.569265319
hsa-miR-4761-3p	2.453572567	8.006581412	3.837958592	0.05012118	0.569265319
hsa-miR-7109-5p	1.650311683	9.91790461	3.824986067	0.050510493	0.569265319
hsa-miR-1251-3p	-1.670660454	9.532405349	3.820771109	0.050637674	0.569265319
hsa-miR-17-5p	-2.324883265	7.911171763	3.817594863	0.050733736	0.569265319
hsa-miR-7843-5p	-1.447251397	11.43792535	3.810321056	0.050954451	0.569265319
hsa-miR-4268	-1.975415206	8.583134879	3.800907333	0.051241608	0.569412095
hsa-miR-6774-5p	-2.214408927	8.099973758	3.789152912	0.051602571	0.570373098
hsa-miR-12136	-2.236383356	8.296041663	3.754961305	0.052667927	0.579068536
hsa-miR-5004-3p	-1.685486257	9.364070885	3.717081823	0.053875435	0.589227125
hsa-miR-642b-3p	-1.914303721	8.669822957	3.691718413	0.054700329	0.595116671
hsa-miR-3199	-2.254361782	7.884500196	3.644188514	0.056282417	0.609139909
hsa-miR-6871-5p	1.418104393	11.02508711	3.623068678	0.057000928	0.613719841
hsa-miR-3680-3p	-1.879681998	8.728558035	3.564010602	0.059062318	0.627764426
hsa-miR-4284	-2.181565772	8.16634561	3.548008099	0.059634416	0.627764426
hsa-miR-1227-3p	-2.310560148	7.986821216	3.544891716	0.059746512	0.627764426
hsa-miR-6882-5p	2.322877484	7.923006766	3.543932543	0.059781059	0.627764426
hsa-miR-6071	-2.285006688	7.979992342	3.542966908	0.05981586	0.627764426
hsa-miR-630	-1.656100433	9.249031101	3.484740221	0.061954672	0.643945481
hsa-miR-6748-5p	1.623487218	9.560278951	3.484132274	0.061977428	0.643945481
hsa-miR-5002-3p	-1.691174604	9.061792202	3.47222124	0.062425075	0.645369682
hsa-miR-4637	-2.257835821	7.971837005	3.441586772	0.063592298	0.652739609
hsa-miR-4784	-2.368974325	8.034089863	3.437074247	0.063766189	0.652739609
hsa-miR-4728-5p	-2.156262612	8.2173146	3.402058729	0.065132882	0.661660322
hsa-miR-193b-3p	-2.208363978	7.884604957	3.390891882	0.065575284	0.661660322
hsa-miR-6842-3p	-1.977423096	8.533953444	3.386398433	0.065754207	0.661660322
hsa-miR-4704-3p	2.246730526	7.899908736	3.378171837	0.066083131	0.661660322
hsa-miR-486-3p	-2.046389361	8.288498991	3.374519765	0.066229715	0.661660322
hsa-miR-769-5p	-2.188484727	7.93716622	3.339613961	0.067648391	0.672599794
hsa-miR-382-3p	-2.071257041	8.118275789	3.323124437	0.068329841	0.675304839
hsa-miR-595	-1.574637707	9.393466208	3.317345084	0.068570414	0.675304839
hsa-miR-4428	-2.204463373	7.977691192	3.307061218	0.069000738	0.67633742
hsa-miR-6878-5p	-2.216187308	7.987511723	3.263423395	0.070859164	0.676904661
hsa-miR-1273c	-2.094684138	8.272778547	3.251565419	0.071373379	0.676904661
hsa-miR-12116	-1.81285432	8.678311513	3.190219045	0.074098305	0.676904661
hsa-miR-939-5p	1.529658248	9.593673127	3.165028119	0.075249408	0.676904661
hsa-miR-331-3p	-2.068810255	8.136505326	3.155607222	0.07568482	0.676904661
hsa-miR-138-5p	-2.036041357	7.814184407	3.148426244	0.076018527	0.676904661
hsa-miR-4498	-1.768649039	8.725562928	3.137148769	0.076545799	0.676904661
hsa-miR-4722-3p	-2.015092466	8.486706573	3.123820068	0.077174052	0.676904661
hsa-miR-4653-3p	1.565621467	9.227766895	3.11474489	0.077604986	0.676904661
hsa-miR-6502-3p	-1.93268335	8.53469082	3.090084596	0.078789115	0.676904661
hsa-miR-6786-5p	1.318871235	10.74403356	3.086498415	0.078962929	0.676904661
hsa-miR-4709-3p	-1.387748438	10.32475867	3.079680808	0.079294502	0.676904661
hsa-miR-150-5p	2.098645519	7.945978627	3.074067418	0.079568635	0.676904661
hsa-miR-3139	-2.136695292	7.945882804	3.047893919	0.080860386	0.676904661
hsa-miR-4664-3p	-1.285742859	12.10274781	3.042017595	0.0811535	0.676904661
hsa-miR-10226	1.302480835	10.97756397	3.041446267	0.081182059	0.676904661
hsa-miR-4449	-1.461069956	9.448763768	3.033177044	0.081596632	0.676904661
hsa-miR-5691	-1.927588257	8.17978298	3.00659512	0.082944854	0.676904661
hsa-miR-4667-3p	1.504616517	9.358309879	2.995750996	0.083501753	0.676904661
hsa-miR-892c-5p	2.068304531	8.060476527	2.991550279	0.083718565	0.676904661
hsa-miR-942-3p	-1.986567045	8.101669191	2.985224359	0.084046213	0.676904661
hsa-miR-6862-5p	1.336824541	10.37352225	2.981236395	0.084253481	0.676904661
hsa-miR-6724-5p	1.267872551	12.51908984	2.949552056	0.085919989	0.676904661
hsa-miR-4299	-1.951169277	8.337208326	2.937727298	0.086551048	0.676904661
hsa-miR-1272	-1.898046154	8.354641269	2.926233189	0.087169272	0.676904661
hsa-miR-885-5p	2.061760048	7.582192758	3.924205231	0.088278091	0.676904661
hsa-miR-548ak	2.061760048	7.582192758	3.924205231	0.088278091	0.676904661
hsa-miR-548av-5p	2.061760048	7.582192758	3.924205231	0.088278091	0.676904661
hsa-miR-6513-3p	2.061760048	7.582192758	3.924205231	0.088278091	0.676904661
hsa-miR-19a-5p	2.072123586	7.585627824	3.917844992	0.088278091	0.676904661
hsa-miR-203a-5p	2.072123586	7.585627824	3.917844992	0.088278091	0.676904661
hsa-miR-376a-3p	2.072123586	7.585627824	3.917844992	0.088278091	0.676904661
hsa-miR-449a	2.072123586	7.585627824	3.917844992	0.088278091	0.676904661
hsa-miR-4301	2.072123586	7.585627824	3.917844992	0.088278091	0.676904661
hsa-miR-421	2.199212428	7.616106532	3.951055612	0.088278093	0.676904661
hsa-miR-1243	2.199212428	7.616106532	3.951055612	0.088278093	0.676904661
hsa-miR-3689a-5p	2.199212428	7.616106532	3.951055612	0.088278093	0.676904661
hsa-miR-3689b-5p	2.199212428	7.616106532	3.951055612	0.088278093	0.676904661
hsa-miR-3689e	2.199212428	7.616106532	3.951055612	0.088278093	0.676904661
hsa-miR-548az-3p	2.199212428	7.616106532	3.951055612	0.088278093	0.676904661
hsa-miR-3622b-5p	2.234754261	7.628592265	3.927394036	0.088278094	0.676904661
hsa-miR-8079	2.142578234	7.614287431	3.82881073	0.088278095	0.676904661
hsa-miR-148a-3p	2.284676679	7.648201846	3.878016587	0.088278097	0.676904661
hsa-miR-1289	2.284676679	7.648201846	3.878016587	0.088278097	0.676904661
hsa-miR-6124	1.880534282	8.283368702	2.886505023	0.089343216	0.676904661
hsa-miR-6817-3p	-2.051869308	7.855420621	2.876343156	0.089908671	0.676904661
hsa-miR-6881-3p	-2.051869308	7.855420621	2.876343156	0.089908671	0.676904661
hsa-miR-642b-5p	-2.016182198	7.896720695	2.843507795	0.091762498	0.676904661
hsa-miR-4480	-1.934836346	7.794579462	2.839398816	0.09199739	0.676904661
hsa-miR-1292-3p	1.236278	12.31754212	2.822644195	0.092961966	0.676904661
hsa-miR-7155-3p	-1.919385481	8.146651639	2.81193092	0.093584495	0.676904661
hsa-miR-3085-3p	-1.938501818	8.15147042	2.805498099	0.093960473	0.676904661
hsa-miR-4713-3p	-1.976688319	7.877977922	2.79599225	0.09451907	0.676904661
hsa-miR-3150b-3p	-2.056330852	7.97273748	2.777864798	0.095594349	0.676904661
hsa-miR-6085	1.243531792	10.87195733	2.776524775	0.095674363	0.676904661
hsa-miR-4764-3p	-1.520959099	9.08006597	2.774360809	0.09580373	0.676904661
hsa-miR-6763-5p	1.265802159	10.57192358	2.771253153	0.095989846	0.676904661
hsa-miR-6068	1.226294928	11.96065722	2.768054418	0.096181827	0.676904661
hsa-miR-6760-3p	-1.997307957	7.904226598	2.753047913	0.097088092	0.676904661
hsa-miR-7158-5p	1.457661579	9.285389214	2.752843538	0.097100499	0.676904661
hsa-miR-3685	1.590098407	8.976055523	2.750387985	0.097249698	0.676904661
hsa-miR-6731-3p	-1.540035441	8.895008571	2.724035392	0.098866715	0.676904661
hsa-miR-6788-3p	-1.775723269	8.50618611	2.70201862	0.100240191	0.676904661
hsa-miR-4652-3p	2.02471944	7.950227769	2.690040175	0.100996188	0.676904661
hsa-miR-128-1-5p	-1.921824286	7.803870513	2.685598199	0.101278117	0.676904661
hsa-miR-561-3p	-1.73785061	8.242309479	2.660756784	0.102870731	0.676904661
hsa-miR-562	2.133101674	7.915966972	2.650538704	0.103533762	0.676904661
hsa-miR-218-1-3p	-1.959686381	7.561588833	3.676457026	0.103944642	0.676904661
hsa-miR-134-5p	-1.959686381	7.561588833	3.676457026	0.103944642	0.676904661
hsa-miR-379-5p	-1.959686381	7.561588833	3.676457026	0.103944642	0.676904661
hsa-miR-410-5p	-1.959686381	7.561588833	3.676457026	0.103944642	0.676904661
hsa-miR-432-3p	-1.959686381	7.561588833	3.676457026	0.103944642	0.676904661
hsa-miR-514a-3p	-1.959686381	7.561588833	3.676457026	0.103944642	0.676904661
hsa-miR-585-3p	-1.959686381	7.561588833	3.676457026	0.103944642	0.676904661
hsa-miR-890	-1.959686381	7.561588833	3.676457026	0.103944642	0.676904661
hsa-miR-190b-3p	-1.959686381	7.561588833	3.676457026	0.103944642	0.676904661
hsa-miR-301b-3p	-1.959686381	7.561588833	3.676457026	0.103944642	0.676904661
hsa-miR-1306-3p	-1.959686381	7.561588833	3.676457026	0.103944642	0.676904661
hsa-miR-4439	-1.959686381	7.561588833	3.676457026	0.103944642	0.676904661
hsa-miR-4692	-1.959686381	7.561588833	3.676457026	0.103944642	0.676904661
hsa-miR-6082	-1.959686381	7.561588833	3.676457026	0.103944642	0.676904661
hsa-let-7c-3p	-2.073515815	7.598517084	3.62083838	0.103944646	0.676904661
hsa-miR-107	-2.073515815	7.598517084	3.62083838	0.103944646	0.676904661
hsa-miR-183-3p	-2.073515815	7.598517084	3.62083838	0.103944646	0.676904661
hsa-miR-34c-3p	-2.073515815	7.598517084	3.62083838	0.103944646	0.676904661
hsa-miR-148b-5p	-2.073515815	7.598517084	3.62083838	0.103944646	0.676904661
hsa-miR-4317	-2.073515815	7.598517084	3.62083838	0.103944646	0.676904661
hsa-miR-5195-3p	-2.073515815	7.598517084	3.62083838	0.103944646	0.676904661
hsa-miR-5692b	-2.073515815	7.598517084	3.62083838	0.103944646	0.676904661
hsa-miR-6868-5p	-2.073515815	7.598517084	3.62083838	0.103944646	0.676904661
hsa-miR-548a-3p	-2.074019371	7.598730075	3.620183494	0.103944646	0.676904661
hsa-miR-767-3p	-2.074019371	7.598730075	3.620183494	0.103944646	0.676904661
hsa-miR-2681-3p	-2.074019371	7.598730075	3.620183494	0.103944646	0.676904661
hsa-miR-4326	-2.074019371	7.598730075	3.620183494	0.103944646	0.676904661
hsa-miR-6815-3p	-2.074019371	7.598730075	3.620183494	0.103944646	0.676904661
hsa-miR-4485-5p	-2.159159693	7.61542538	3.676833934	0.103944647	0.676904661
hsa-miR-5011-5p	-2.159159693	7.61542538	3.676833934	0.103944647	0.676904661
hsa-miR-525-5p	-2.159680115	7.615638131	3.676200584	0.103944647	0.676904661
hsa-miR-455-3p	-2.159680115	7.615638131	3.676200584	0.103944647	0.676904661
hsa-miR-1323	-2.114003751	7.61764442	3.553096298	0.10394465	0.676904661
hsa-miR-513b-5p	-2.114003751	7.61764442	3.553096298	0.10394465	0.676904661
hsa-miR-5590-3p	-2.114003751	7.61764442	3.553096298	0.10394465	0.676904661
hsa-miR-410-3p	-2.2827965	7.6524344	3.653708481	0.10394465	0.676904661
hsa-miR-4278	-2.201136136	7.634556471	3.61809119	0.103944651	0.676904661
hsa-miR-6876-3p	-2.327319921	7.671516013	3.599835155	0.103944654	0.676904661
hsa-miR-1244	-2.327892936	7.671731563	3.599361867	0.103944654	0.676904661
hsa-miR-3689d	-1.927196995	7.89227241	2.643144617	0.104016466	0.676904661
hsa-miR-3618	-1.830005363	8.042556296	2.63974225	0.104239409	0.676904661
hsa-miR-4709-5p	-1.282710431	10.27119242	2.625578199	0.105173161	0.680840586
hsa-miR-454-5p	1.415946005	9.353544393	2.619117071	0.105602146	0.681494594
hsa-miR-3179	1.368489051	9.536775636	2.596067667	0.10714821	0.689331211
hsa-miR-4465	-1.725288515	8.476227045	2.585138983	0.10788993	0.691960723
hsa-miR-3194-3p	1.962779218	7.932589425	2.564967048	0.109273834	0.69855168
hsa-miR-611	-1.441505033	8.911439836	2.56039917	0.109589917	0.69855168
hsa-miR-770-5p	-1.78605131	8.393191945	2.543300595	0.11078204	0.703991065
hsa-miR-5194	1.254623285	10.32217366	2.53432062	0.111413837	0.705847416
hsa-miR-3972	-1.193618555	10.70802911	2.502820431	0.113661637	0.716574491
hsa-miR-18a-5p	-1.819728978	7.774470967	2.496183854	0.114141557	0.716574491
hsa-miR-192-3p	-1.819728978	7.774470967	2.496183854	0.114141557	0.716574491
hsa-miR-3679-3p	-1.798890284	8.332408882	2.482189998	0.115160858	0.72079597
hsa-miR-4684-5p	1.860297812	7.793932501	2.468185134	0.116191025	0.7233546
hsa-miR-501-3p	-1.340796281	9.371441787	2.465228023	0.116409843	0.7233546
hsa-miR-6866-5p	-1.611775032	8.533972842	2.462475211	0.116613951	0.7233546
hsa-miR-8053	-1.83474761	7.864153822	2.452226886	0.117377302	0.724700935
hsa-miR-1249-3p	1.318713246	9.326946743	2.45020578	0.117528496	0.724700935
hsa-miR-504-3p	1.861005807	8.102279116	2.437870136	0.118455975	0.725299561
hsa-miR-3150a-5p	-1.22851443	10.05097481	2.43225077	0.118881159	0.725299561
hsa-miR-5088-3p	-1.667133687	8.584584799	2.429713059	0.119073725	0.725299561
hsa-miR-1324	-1.841403882	7.893348886	2.423987406	0.119509468	0.725299561
hsa-miR-4740-5p	-1.317310834	9.250719101	2.421625516	0.11968973	0.725299561
hsa-miR-7705	-1.720824535	8.243543528	2.418998217	0.119890603	0.725299561
hsa-miR-548k	1.884760813	8.01696878	2.416671052	0.12006884	0.725299561
hsa-miR-10526-3p	1.415882903	8.92886958	2.402011517	0.121198379	0.729704621
hsa-miR-4713-5p	-1.726955454	8.179372728	2.398117631	0.121500384	0.729704621
hsa-miR-5090	1.13277839	11.93552926	2.374181859	0.123375243	0.738829263
hsa-miR-892b	-1.255156426	9.574473532	2.356414264	0.124787716	0.742161103
hsa-miR-935	-1.75921305	8.134363023	2.355537584	0.124857873	0.742161103
hsa-miR-1266-3p	-1.128290692	11.39614414	2.353724908	0.125003073	0.742161103
hsa-miR-2115-5p	-1.47098918	8.762185592	2.334242691	0.12657555	0.744427731
hsa-miR-7161-5p	-1.70105896	8.103632294	2.331030339	0.126836937	0.744427731
hsa-miR-6763-3p	1.218755417	10.12689982	2.32949158	0.126962357	0.744427731
hsa-miR-9718	-1.741675146	7.806731015	2.327672093	0.127110836	0.744427731
hsa-miR-4477a	1.811147338	8.059143797	2.326873628	0.127176056	0.744427731
hsa-miR-6794-5p	1.142279699	10.83538306	2.30738391	0.128779615	0.749825425
hsa-miR-4665-3p	-1.118972805	12.84857946	2.306898206	0.128819864	0.749825425
hsa-miR-5682	1.723487786	7.748342093	2.280709369	0.131010955	0.754153488
hsa-miR-187-5p	-1.11081123	11.03269963	2.277008899	0.131323893	0.754153488
hsa-miR-11181-5p	1.300064315	9.322425751	2.276867394	0.131335876	0.754153488
hsa-miR-6515-3p	-1.821190307	7.806240922	2.276369631	0.131378038	0.754153488
hsa-miR-6883-3p	-1.821190307	7.806240922	2.276369631	0.131378038	0.754153488
hsa-miR-6080	-1.802556531	7.853179783	2.271765134	0.131768772	0.754312693
hsa-miR-657	-1.663471237	8.154180858	2.250674647	0.133575155	0.761801314
hsa-miR-329-3p	1.796698296	7.824235063	2.247234776	0.133872393	0.761801314
hsa-miR-4252	-1.846604017	7.877996466	2.243721392	0.134176747	0.761801314
hsa-miR-3065-3p	1.708495743	7.943855379	2.205440548	0.137543562	0.778788887
hsa-miR-185-3p	-1.230310292	9.331415931	2.178070431	0.140008817	0.786630243
hsa-miR-6798-3p	-1.153447768	10.18963577	2.175381044	0.140253716	0.786630243
hsa-miR-6721-5p	-1.807052593	7.917090063	2.170076513	0.140738165	0.786630243
hsa-miR-6782-5p	1.080229725	12.05756025	2.168957207	0.140840629	0.786630243
hsa-miR-1228-5p	1.082301874	11.44403789	2.16365607	0.141327045	0.786630243
hsa-miR-3154	1.0930901	13.31435991	2.161486588	0.141526654	0.786630243
hsa-miR-365b-5p	-1.713998432	7.819192148	2.156822571	0.141956853	0.786630243
hsa-miR-761	-1.713998432	7.819192148	2.156822571	0.141956853	0.786630243
hsa-miR-6126	-1.21625664	9.583795585	2.143439516	0.143199465	0.789703306
hsa-miR-330-3p	-1.63031576	8.467277152	2.137853781	0.143721715	0.789703306
hsa-miR-4688	-1.560728553	8.486328516	2.137839683	0.143723036	0.789703306
hsa-miR-6076	-1.765593659	7.897748198	2.129861444	0.144472708	0.789703306
hsa-miR-194-3p	-1.712404649	7.820508783	2.129465513	0.144510026	0.789703306
hsa-miR-1322	-1.620784169	8.035922099	2.126481746	0.144791607	0.789703306
hsa-miR-142-5p	1.641429043	8.31678088	2.120176752	0.145388651	0.790804102
hsa-miR-8088	1.261911633	9.154634573	2.115208381	0.145861081	0.790804102
hsa-miR-4285	1.785861371	7.80173077	2.112334739	0.146135118	0.790804102
hsa-miR-589-3p	-1.44042666	8.670701213	2.103504198	0.146980859	0.793314869
hsa-miR-769-3p	-1.391415633	8.682967478	2.090824378	0.14820494	0.797849392
hsa-miR-520g-3p	-1.662833809	7.80460643	2.070421967	0.150198792	0.803607887
hsa-miR-3675-3p	-1.662833809	7.80460643	2.070421967	0.150198792	0.803607887
hsa-miR-8069	1.061615002	12.92967526	2.067902549	0.150447102	0.803607887
hsa-miR-4484	1.223701669	9.493433986	2.064112695	0.1508215	0.803607887
hsa-miR-93-5p	-1.736672233	7.847608257	2.053941829	0.151831497	0.804571362
hsa-miR-655-5p	1.062694802	13.26444258	2.047841161	0.152440985	0.804571362
hsa-miR-6733-5p	-1.183937324	9.323562672	2.04630407	0.152594985	0.804571362
hsa-miR-548a-5p	1.638707422	7.956552081	2.042906304	0.152936031	0.804571362
hsa-miR-3660	1.77962833	7.841121739	2.042884206	0.152938252	0.804571362
hsa-miR-4735-3p	-1.515286412	8.279841503	2.031369103	0.154100525	0.806646408
hsa-miR-6734-5p	1.637745614	8.356588539	2.03128492	0.154109059	0.806646408
hsa-miR-4798-5p	-1.760760848	7.871536756	2.017724247	0.155490754	0.810603179
hsa-miR-3059-5p	1.665694288	7.943482925	2.016217209	0.155645172	0.810603179
hsa-miR-4270	1.069892658	10.55659997	2.010072348	0.156276609	0.811856986
hsa-miR-4313	-1.261793175	9.012716518	2.002262717	0.15708332	0.812227669
hsa-miR-5694	-1.121053327	10.18772996	2.001815071	0.157129703	0.812227669
hsa-miR-3692-3p	-1.663449761	7.835200098	1.997304298	0.157597965	0.812626727
hsa-miR-6752-5p	1.259466802	8.90443758	1.992462398	0.158102368	0.813209703
hsa-miR-3937	-1.67621505	8.029803048	1.98498481	0.158884954	0.814523021
hsa-miR-7150	-1.527177115	8.174346275	1.979132306	0.15950054	0.814523021
hsa-miR-3162-5p	1.194674513	9.693360042	1.978818507	0.159533623	0.814523021
hsa-miR-892c-3p	-1.601920822	8.073828047	1.967264913	0.16075715	0.81717662
hsa-miR-4433b-5p	-1.466740459	8.443206663	1.962449618	0.161270244	0.81717662
hsa-miR-887-5p	-1.345918433	8.744345985	1.961309755	0.161391976	0.81717662
hsa-miR-4733-3p	-1.562875712	8.119048589	1.95911773	0.161626367	0.81717662
hsa-miR-3918	-1.228544031	9.163300618	1.940305899	0.163653951	0.825419683
hsa-miR-219a-1-3p	-1.584710498	7.975162488	1.93548664	0.164178045	0.826058055
hsa-miR-3914	1.664779625	7.767323692	1.927454116	0.16505585	0.828468733
hsa-miR-4804-3p	-1.524161413	8.045633765	1.908765242	0.167119049	0.832740951
hsa-miR-3655	1.363768338	8.711846106	1.908096868	0.167193381	0.832740951
hsa-miR-552-3p	-1.187603664	9.371945599	1.903770335	0.167675462	0.832740951
hsa-miR-575	-1.502348553	8.229828495	1.902988674	0.167762728	0.832740951
hsa-miR-4445-3p	-1.559655746	7.775126762	1.901498361	0.167929253	0.832740951
hsa-miR-3622a-3p	-1.516599983	7.708132078	1.895241178	0.168630491	0.832740951
hsa-miR-494-3p	-1.353725933	8.616436977	1.894514074	0.168712195	0.832740951
hsa-miR-4633-5p	-1.413380018	8.632798324	1.887905241	0.169456904	0.834434707
hsa-miR-4690-3p	-1.514513566	8.305442001	1.851083653	0.173675858	0.850295137
hsa-miR-342-5p	-1.541573376	7.961872728	1.850350134	0.173761122	0.850295137
hsa-miR-8060	-1.138396316	9.438430756	1.842978482	0.17462068	0.850295137
hsa-miR-8064	1.555226285	8.159014013	1.8427574	0.174646534	0.850295137
hsa-miR-7977	-1.008779259	13.52858315	1.840619763	0.174896747	0.850295137
hsa-miR-2861	0.987472003	11.88214937	1.836894794	0.175333747	0.850295137
hsa-miR-4504	-1.585388285	7.799296296	1.824010374	0.176855036	0.850295137
hsa-miR-6768-5p	-1.015945383	10.68344587	1.823336164	0.176935059	0.850295137
hsa-miR-4715-3p	-1.169533214	9.334833108	1.822258716	0.177063031	0.850295137
hsa-miR-6500-5p	-1.523527	8.256068812	1.815549141	0.177862353	0.850295137
hsa-let-7a-2-3p	1.452257275	8.226064889	1.813535982	0.178102996	0.850295137
hsa-miR-6514-5p	-1.323584457	8.633351666	1.80465156	0.179169497	0.850295137
hsa-miR-6753-5p	-1.487402114	8.18548299	1.804133157	0.179231955	0.850295137
hsa-miR-1268b	0.991496086	11.11712803	1.796712354	0.180128782	0.850295137
hsa-miR-4755-3p	-1.408555253	8.614836094	1.795189601	0.180313452	0.850295137
hsa-miR-6511a-3p	-1.397002443	8.445202146	1.788828606	0.181087249	0.850295137
hsa-miR-6729-5p	1.018614305	10.38411865	1.787758378	0.181217816	0.850295137
hsa-miR-559	-1.415307412	8.126676867	1.77980038	0.182192116	0.850295137
hsa-miR-6890-3p	-1.53618824	8.151315569	1.779750956	0.182198186	0.850295137
hsa-miR-3940-3p	-1.060907968	10.05956495	1.773744754	0.182937574	0.850295137
hsa-miR-2113	-1.688029268	7.867101132	1.771390099	0.18322839	0.850295137
hsa-miR-6876-5p	-1.688029268	7.867101132	1.771390099	0.18322839	0.850295137
hsa-miR-6132	1.179809636	9.078306439	1.771095579	0.183264803	0.850295137
hsa-miR-6756-5p	0.973427752	11.9399287	1.770785185	0.183303188	0.850295137
hsa-miR-5588-3p	-1.120102518	9.241946229	1.77071855	0.183311429	0.850295137
hsa-miR-6770-3p	-1.097404075	9.372680931	1.77064992	0.183319918	0.850295137
hsa-miR-873-3p	1.537175508	8.086925752	1.762577159	0.184321618	0.850295137
hsa-miR-4788	-1.390844036	8.112094279	1.762187725	0.184370101	0.850295137
hsa-miR-3152-3p	1.652846554	7.875278323	1.758130795	0.184876053	0.850295137
hsa-miR-8055	-1.148254535	8.96867097	1.754478816	0.18533288	0.850295137
hsa-miR-380-5p	1.420150502	8.177984427	1.748974858	0.186023852	0.850295137
hsa-miR-373-3p	-1.430090572	8.425099521	1.748435612	0.186091711	0.850295137
hsa-miR-503-3p	1.47613138	7.902986308	1.747725762	0.186181081	0.850295137
hsa-miR-1229-3p	-1.137748433	9.132168147	1.743251098	0.186745596	0.851002955
hsa-miR-6827-3p	-1.024945778	10.40451917	1.738564932	0.187338927	0.851838709
hsa-miR-4787-3p	0.962780211	11.1475247	1.722987695	0.189327038	0.857148699
hsa-miR-3691-5p	-1.56536738	7.751807028	1.719263895	0.189805936	0.857148699
hsa-miR-4663	-1.419767398	8.409740723	1.712807633	0.190639591	0.857148699
hsa-miR-92a-1-5p	1.351888594	8.52955678	1.712431944	0.190688233	0.857148699
hsa-miR-5688	-1.493498956	8.012806508	1.702947895	0.19192097	0.857148699
hsa-miR-1268a	1.055434136	9.924317317	1.695263341	0.192926636	0.857148699
hsa-miR-544b	-1.38694541	8.466352297	1.692019144	0.193353045	0.857148699
hsa-miR-3917	-0.953561174	11.46288985	1.688934227	0.193759542	0.857148699
hsa-miR-3944-5p	-1.020943411	10.02715384	1.688439101	0.193824877	0.857148699
hsa-miR-105-5p	-1.44925724	8.381229305	1.682757191	0.194576491	0.857148699
hsa-miR-6814-3p	-1.062567966	9.580530247	1.680662182	0.194854483	0.857148699
hsa-miR-6774-3p	-1.504097303	8.427928561	1.679333594	0.195031017	0.857148699
hsa-miR-5580-3p	-1.633901605	7.84847802	1.678846483	0.195095788	0.857148699
hsa-miR-6090	0.946395605	12.15756417	1.67431845	0.195699087	0.857148699
hsa-miR-642a-5p	-1.484814712	7.766324619	1.673578204	0.195797922	0.857148699
hsa-miR-6829-3p	-1.35376085	8.161854774	1.669362254	0.196361938	0.857148699
hsa-miR-6885-5p	1.086598897	9.636222972	1.668667792	0.196455026	0.857148699
hsa-miR-7112-5p	-1.48804809	7.965594254	1.661868479	0.197369171	0.857148699
hsa-miR-6829-5p	-1.289280699	8.606984747	1.660532688	0.19754935	0.857148699
hsa-miR-600	1.509307406	7.758375147	1.655532734	0.198225483	0.857148699
hsa-miR-877-5p	1.392559699	7.679894274	1.653577498	0.198490624	0.857148699
hsa-miR-4769-5p	-1.229355281	8.765622495	1.64877685	0.199143385	0.857148699
hsa-miR-28-5p	-1.473229951	7.769494263	1.646183811	0.199497018	0.857148699
hsa-miR-9898	1.103328828	9.427078528	1.643263809	0.199896125	0.857148699
hsa-miR-4714-3p	-1.492216466	7.796105075	1.643067905	0.199922935	0.857148699
hsa-miR-549a-5p	-1.392635171	8.054868073	1.641836213	0.200091591	0.857148699
hsa-miR-216a-3p	-1.441960108	8.2989353	1.640733768	0.200242691	0.857148699
hsa-miR-3181	-0.95326475	10.63240839	1.640564539	0.200265897	0.857148699
hsa-miR-126-3p	-1.5020073	7.736616285	1.635044662	0.201024569	0.857148699
hsa-miR-3671	-1.464129469	7.717210137	1.633444343	0.201245154	0.857148699
hsa-miR-6813-5p	-1.069402607	9.367284642	1.630362288	0.201670781	0.857148699
hsa-miR-372-3p	-1.509016698	7.826316985	1.630105356	0.201706311	0.857148699
hsa-miR-6753-3p	-1.257292422	8.632915855	1.614309384	0.203904873	0.861686637
hsa-miR-134-3p	-1.318140557	8.57579003	1.612321149	0.204183601	0.861686637
hsa-miR-711	-1.329754858	8.433397452	1.611414636	0.204310833	0.861686637
hsa-miR-208b-5p	-1.578282956	7.832507955	1.61054573	0.204432874	0.861686637
hsa-miR-567	-1.12932111	9.023512212	1.605078412	0.205202757	0.863180826
hsa-miR-573	-1.23799213	8.663485937	1.59298306	0.206918161	0.864122534
hsa-miR-4677-3p	-1.462695526	8.000472094	1.590882623	0.207217776	0.864122534
hsa-miR-6856-3p	-1.057897282	9.501316232	1.581211376	0.208603955	0.864122534
hsa-miR-675-3p	-1.382807061	8.167942908	1.580212757	0.208747711	0.864122534
hsa-miR-6845-3p	0.980953141	10.15956644	1.579594294	0.2088368	0.864122534
hsa-miR-5692c	-1.394318518	7.863846126	1.574554838	0.209564412	0.864122534
hsa-miR-1247-3p	-1.080105594	9.14078131	1.573873467	0.209663021	0.864122534
hsa-miR-4668-5p	-1.074978597	9.459153055	1.567523521	0.210584638	0.864122534
hsa-miR-3666	-1.416755202	7.75443254	1.565200938	0.210922931	0.864122534
hsa-miR-4680-5p	-1.416755202	7.75443254	1.565200938	0.210922931	0.864122534
hsa-miR-7849-3p	-1.242114932	8.624081605	1.564585625	0.211012662	0.864122534
hsa-miR-3185	-0.951359834	10.4461463	1.563297822	0.211200607	0.864122534
hsa-miR-3192-5p	-1.332630891	8.272232708	1.561648863	0.211441551	0.864122534
hsa-miR-489-5p	-1.308728585	8.48130103	1.560593742	0.211595895	0.864122534
hsa-miR-6865-3p	-1.406078384	7.929306084	1.558486876	0.21190449	0.864122534
hsa-miR-1238-5p	-1.159520501	8.909860536	1.555084957	0.212403899	0.864122534
hsa-miR-132-5p	-1.356208161	8.049446349	1.551679277	0.212905261	0.864122534
hsa-miR-151a-3p	-1.437404281	7.720902657	1.551634867	0.212911808	0.864122534
hsa-miR-509-3p	1.187077001	8.735326156	1.54840378	0.213388785	0.864218295
hsa-miR-6749-3p	1.025236979	9.525939934	1.545846575	0.213767182	0.864218295
hsa-miR-4438	-1.329299254	8.473798343	1.54107761	0.214474992	0.865396182
hsa-miR-93-3p	1.383650246	7.84762109	1.536167657	0.215206641	0.866665505
hsa-miR-6727-5p	-0.899161562	11.98960411	1.530565288	0.2160451	0.866909378
hsa-miR-21-3p	-1.343716565	8.258120956	1.529585094	0.216192197	0.866909378
hsa-miR-6893-3p	-1.078655289	9.068081744	1.527411893	0.216518752	0.866909378
hsa-miR-4507	0.924093504	10.6269217	1.518962157	0.217794047	0.868978522
hsa-miR-2467-3p	-1.396896687	7.989717373	1.515873359	0.218262464	0.868978522
hsa-miR-3936	-1.277745658	8.650872412	1.513185569	0.218671047	0.868978522
hsa-miR-4767	0.907374676	13.16630074	1.511371467	0.218947332	0.868978522
hsa-miR-6814-5p	-1.081461172	9.214402391	1.505665194	0.21981911	0.868978522
hsa-miR-642a-3p	-1.171829769	8.67611532	1.504366788	0.220018053	0.868978522
hsa-miR-33a-3p	-1.088624614	8.939927509	1.498587084	0.220906238	0.868978522
hsa-miR-518c-5p	-1.360151629	7.739263285	1.497089951	0.221137006	0.868978522
hsa-miR-1301-5p	-1.360151629	7.739263285	1.497089951	0.221137006	0.868978522
hsa-miR-6825-3p	0.906974225	11.01580383	1.496569197	0.221217343	0.868978522
hsa-miR-4479	-1.027046543	9.327477563	1.492567619	0.22183583	0.869763877
hsa-miR-1200	-1.330561656	8.197766174	1.467991098	0.225680142	0.879028008
hsa-miR-4745-3p	-0.96268895	9.84838788	1.466944096	0.225845683	0.879028008
hsa-miR-3194-5p	-1.326312817	8.107800349	1.46677968	0.225871692	0.879028008
hsa-miR-1236-3p	1.410277231	8.401527016	1.466659288	0.225890739	0.879028008
hsa-miR-6855-3p	1.333644393	8.099313435	1.462573131	0.226538351	0.87990036
hsa-miR-4751	-1.24050504	8.362137077	1.447085029	0.229013393	0.88785416
hsa-miR-6726-5p	0.980258349	9.281690749	1.440985496	0.229997038	0.890007158
hsa-miR-378a-5p	-1.298123615	8.469416004	1.437408048	0.230576325	0.89059034
hsa-miR-4281	0.875430341	11.46051784	1.431787946	0.231489931	0.892460252
hsa-miR-6874-5p	-1.281639165	8.078146616	1.424562155	0.232670984	0.895352417
hsa-miR-541-5p	-0.978065349	9.537978734	1.415434467	0.234173323	0.898728008
hsa-miR-145-5p	-1.392001561	8.01308314	1.413983752	0.234413176	0.898728008
hsa-miR-124-3p	-1.357254229	7.949585822	1.406721685	0.235618327	0.899537613
hsa-miR-4259	-1.369126879	7.988298119	1.403759835	0.236112002	0.899537613
hsa-miR-497-5p	1.379949363	7.873724907	1.403757111	0.236112457	0.899537613
hsa-miR-7157-5p	-1.315214057	8.299687737	1.402299384	0.236355889	0.899537613
hsa-miR-6089	0.864914823	12.61220357	1.395227521	0.237541175	0.900862775
hsa-miR-98-3p	-1.275716998	7.670303068	1.395049371	0.237571126	0.900862775
hsa-miR-3160-5p	-1.40943707	7.783157194	1.387454885	0.238852241	0.902328933
hsa-miR-4634	0.870293213	13.35212164	1.384263596	0.239393081	0.902328933
hsa-miR-6081	-0.969586362	9.732072835	1.383055944	0.239598135	0.902328933
hsa-miR-4683	1.238180208	8.281406646	1.380428277	0.240045038	0.902328933
hsa-miR-4756-3p	1.258082064	7.969526312	1.379935726	0.240128922	0.902328933
hsa-miR-4754	-1.033936395	9.004393923	1.369784325	0.241865721	0.90468198
hsa-miR-5585-5p	-1.31025408	7.963172474	1.364631172	0.242753221	0.90468198
hsa-miR-3677-5p	1.104817337	8.757917136	1.361615478	0.243274439	0.90468198
hsa-miR-6840-5p	-1.403187916	7.910712016	1.36054198	0.243460307	0.90468198
hsa-miR-1288-5p	1.100295139	8.735878331	1.358124773	0.24387946	0.90468198
hsa-miR-11181-3p	-1.248540658	8.403695677	1.353233568	0.244730312	0.90468198
hsa-miR-6891-5p	-1.008062142	8.999679735	1.352432512	0.244870005	0.90468198
hsa-miR-6796-3p	-1.27842478	8.30492436	1.349742135	0.245339882	0.90468198
hsa-miR-4793-5p	0.983203473	9.529550382	1.346619342	0.245886663	0.90468198
hsa-miR-3173-3p	1.273809789	8.306568164	1.346462187	0.245914219	0.90468198
hsa-miR-6858-3p	-0.845016718	11.69668761	1.345960185	0.246002267	0.90468198
hsa-miR-208a-3p	-1.208355531	8.174618195	1.338949958	0.247235856	0.90468198
hsa-miR-3126-3p	-1.353340332	8.046211811	1.338065679	0.247391999	0.90468198
hsa-miR-4746-5p	-1.241812328	8.011770926	1.334625983	0.24800052	0.90468198
hsa-miR-4481	1.432740758	7.917778232	1.3311989	0.248608631	0.90468198
hsa-miR-1265	-1.38514134	7.786378468	1.328623314	0.249066854	0.90468198
hsa-miR-149-3p	-0.838976892	11.60017273	1.3266258	0.249422944	0.90468198
hsa-miR-6785-3p	0.948772306	9.722738112	1.326007446	0.249533302	0.90468198
hsa-miR-6809-5p	1.208255488	8.601543461	1.324365586	0.249826617	0.90468198
hsa-miR-5093	-1.103539412	8.666535407	1.323982763	0.249895069	0.90468198
hsa-miR-4318	1.281654379	8.090653967	1.323533796	0.249975377	0.90468198
hsa-miR-212-3p	-0.984052782	9.24442584	1.319061687	0.250777043	0.90468198
hsa-miR-526b-3p	-1.396605916	7.825714941	1.317743847	0.25101388	0.90468198
hsa-miR-598-5p	-1.090882258	8.784897078	1.316688153	0.251203803	0.90468198
hsa-miR-12114	0.929466384	10.08852592	1.310643311	0.252294696	0.905834995
hsa-miR-3978	-1.319395437	7.745302	1.308205632	0.252736262	0.905834995
hsa-miR-6808-3p	0.934662074	9.365826704	1.307679386	0.252831712	0.905834995
hsa-miR-4657	-1.146596719	8.666145848	1.300151408	0.254201996	0.908599084
hsa-miR-610	1.325711532	8.030983366	1.296155503	0.254933067	0.908599084
hsa-miR-3622b-3p	-1.191227601	8.519911605	1.295828162	0.254993071	0.908599084
hsa-miR-103b	-1.25414857	8.309506097	1.29268626	0.255569885	0.908599084
hsa-miR-3184-5p	-1.087089887	8.6905184	1.291492619	0.255789444	0.908599084
hsa-miR-891a-5p	-1.25986379	7.892939716	1.285290347	0.256934046	0.911107418
hsa-miR-6848-5p	0.92110053	9.777661727	1.27951699	0.25800518	0.911797668
hsa-miR-6834-5p	-1.000784001	9.186674065	1.278057884	0.258276761	0.911797668
hsa-miR-6803-3p	0.92992226	9.80707344	1.277154651	0.258445056	0.911797668
hsa-miR-659-5p	1.326733895	8.069242583	1.272072109	0.259394591	0.912599269
hsa-miR-3146	1.15755288	8.635462608	1.26803822	0.260151287	0.912599269
hsa-miR-548w	1.322026507	7.805044687	1.267932439	0.260171167	0.912599269
hsa-miR-6789-5p	0.837805876	10.85200887	1.266561639	0.260428954	0.912599269
hsa-miR-532-3p	-1.379331765	7.972822254	1.263791729	0.260950819	0.912888555
hsa-miR-485-5p	0.819556795	11.28131888	1.258251039	0.261998607	0.914558384
hsa-miR-7112-3p	1.259041466	8.082514282	1.252334891	0.263123163	0.914558384
hsa-miR-548i	1.296623115	8.202225561	1.24958629	0.263647662	0.914558384
hsa-miR-4533	-1.057555822	8.807848361	1.244546402	0.264612773	0.914558384
hsa-miR-425-3p	-1.310286995	8.039318732	1.242314428	0.265041586	0.914558384
hsa-miR-6854-5p	-1.338993855	7.949651226	1.24107224	0.265280613	0.914558384
hsa-miR-381-5p	-1.320149432	7.771056829	1.238778584	0.265722674	0.914558384
hsa-miR-378b	-1.293148683	7.749383106	1.238511954	0.265774121	0.914558384
hsa-miR-6832-5p	-1.256678054	7.729943725	1.233652968	0.266713862	0.914558384
hsa-miR-3689b-3p	-1.333283761	7.81067131	1.230284402	0.267367781	0.914558384
hsa-miR-3689c	-1.333283761	7.81067131	1.230284402	0.267367781	0.914558384
hsa-miR-10400-3p	-0.807929251	11.90684329	1.229444948	0.26753105	0.914558384
hsa-miR-1261	1.219225975	8.062803803	1.223729181	0.268646046	0.914558384
hsa-miR-6820-3p	-1.272344907	8.334801013	1.221745487	0.269034368	0.914558384
hsa-miR-1470	0.812583901	13.31157567	1.216263115	0.270111231	0.914558384
hsa-miR-668-3p	-1.248072324	8.04725865	1.213549894	0.270646162	0.914558384
hsa-miR-4789-5p	-1.245123436	7.733169426	1.208510929	0.271643149	0.914558384
hsa-miR-4633-3p	-1.266578592	8.015141778	1.208183411	0.271708109	0.914558384
hsa-miR-6785-5p	0.888461498	9.763048707	1.203257646	0.27268744	0.914558384
hsa-miR-506-3p	-1.231783522	7.93284753	1.195987211	0.274141029	0.914558384
hsa-miR-4731-3p	-1.231783522	7.93284753	1.195987211	0.274141029	0.914558384
hsa-miR-6717-5p	-0.889325183	9.630202414	1.19574432	0.274189758	0.914558384
hsa-miR-1910-5p	0.816065806	10.69650669	1.184535015	0.276450465	0.914558384
hsa-miR-6764-5p	-1.193755264	7.811979703	1.181968753	0.276971323	0.914558384
hsa-miR-4802-3p	1.341050048	7.746660122	1.231984168	0.277042198	0.914558384
hsa-miR-5571-3p	1.306695943	7.695818436	1.279595792	0.277042198	0.914558384
hsa-miR-122b-5p	1.316552842	7.69910751	1.287783196	0.277042199	0.914558384
hsa-miR-146b-3p	1.359505102	7.714469424	1.319680702	0.277042201	0.914558384
hsa-miR-4781-5p	1.428458387	7.727805058	1.413963793	0.277042201	0.914558384
hsa-miR-181c-5p	1.448773101	7.734352899	1.431332314	0.277042202	0.914558384
hsa-miR-3155a	1.413446284	7.77446328	1.290665152	0.277042203	0.914558384
hsa-miR-522-3p	1.386201014	7.726972744	1.329818037	0.277042204	0.914558384
hsa-miR-4662a-5p	1.510994691	7.758935289	1.467141507	0.277042206	0.914558384
hsa-miR-6837-5p	-1.155487328	8.273774302	1.176926227	0.277998376	0.914558384
hsa-miR-4435	-1.138615171	8.533533912	1.176171783	0.278152452	0.914558384
hsa-miR-6736-5p	-1.240197448	7.906502926	1.173760847	0.278645546	0.914558384
hsa-miR-4735-5p	1.205941137	7.670163574	1.170837465	0.279244926	0.914558384
hsa-miR-499b-5p	1.205941137	7.670163574	1.170837465	0.279244926	0.914558384
hsa-miR-6499-3p	1.205941137	7.670163574	1.170837465	0.279244926	0.914558384
hsa-miR-10398-5p	-1.175103029	8.27939523	1.169491897	0.279521354	0.914558384
hsa-miR-6792-3p	-0.841919501	10.28017663	1.166039272	0.280232227	0.914558384
hsa-miR-659-3p	0.948977928	8.817626872	1.165878027	0.280265482	0.914558384
hsa-miR-23c	-1.215535305	7.99183639	1.16407841	0.280636971	0.914558384
hsa-miR-4502	1.214334331	7.817123228	1.16142994	0.281184818	0.914558384
hsa-miR-195-5p	-1.193886034	7.71447341	1.16069439	0.28133721	0.914558384
hsa-miR-6830-5p	-1.120578666	8.396662059	1.158728649	0.281744985	0.914558384
hsa-miR-6508-5p	-1.254417033	7.859125091	1.156391181	0.282230844	0.914558384
hsa-miR-4654	1.144593123	8.253588822	1.15431381	0.282663529	0.914558384
hsa-miR-1307-3p	-0.844958394	10.05454337	1.152731023	0.282993764	0.914558384
hsa-miR-3714	-0.932779464	9.017867587	1.147791145	0.284027571	0.916474058
hsa-miR-3605-5p	-1.26952765	7.795512297	1.145580015	0.284491862	0.916548975
hsa-miR-6715b-5p	-0.945234362	9.575447326	1.138465761	0.286018947	0.919828652
hsa-miR-1202	-1.196433485	8.066877892	1.129307359	0.287938565	0.919828652
hsa-miR-7845-5p	0.826017247	10.29894431	1.127444202	0.288336577	0.919828652
hsa-miR-1539	-1.109749918	8.447970242	1.124477719	0.28897173	0.919828652
hsa-miR-873-5p	-0.9819462	8.760349432	1.12222463	0.289455329	0.919828652
hsa-miR-3200-5p	0.887937935	9.566734542	1.118216962	0.290318078	0.919828652
hsa-miR-6738-3p	-0.806668956	10.11342934	1.117873418	0.290392187	0.919828652
hsa-miR-7113-3p	0.771195455	11.64039599	1.11633106	0.290725199	0.919828652
hsa-miR-323a-5p	0.769052985	11.25305284	1.115753175	0.290850096	0.919828652
hsa-miR-431-3p	1.08885868	8.535530612	1.115183645	0.290973255	0.919828652
hsa-miR-4764-5p	1.228899237	7.718154603	1.112436014	0.291568354	0.919828652
hsa-miR-1301-3p	0.767335161	11.27286862	1.11098617	0.291882996	0.919828652
hsa-miR-4717-3p	-0.914474368	9.271953863	1.106740307	0.292806924	0.919828652
hsa-miR-4468	-1.095927077	8.382683168	1.105168809	0.29314984	0.919828652
hsa-miR-29c-5p	1.252341224	7.948317001	1.104586689	0.293276994	0.919828652
hsa-miR-3059-3p	-1.127576863	7.930284762	1.095780401	0.295209218	0.919828652
hsa-miR-19b-1-5p	-1.127131323	7.930093075	1.095215216	0.295333783	0.919828652
hsa-miR-6775-3p	0.764508897	12.66244931	1.094792851	0.295426916	0.919828652
hsa-miR-4781-3p	1.196594366	7.858418794	1.089451161	0.296608023	0.919828652
hsa-miR-99a-5p	1.100657699	8.173045864	1.088084573	0.296911164	0.919828652
hsa-miR-3122	-1.161498528	7.869791925	1.086775239	0.297201978	0.919828652
hsa-miR-4655-3p	-1.026393145	8.674584364	1.084170013	0.297781707	0.919828652
hsa-miR-7-2-3p	-1.044349533	8.592834935	1.083514806	0.297927737	0.919828652
hsa-miR-6872-3p	-0.757112012	12.52737193	1.081421803	0.298394831	0.919828652
hsa-miR-451b	-1.071314059	8.595605123	1.077469714	0.299279386	0.919828652
hsa-miR-4778-5p	0.955825708	8.933790084	1.075988274	0.299611831	0.919828652
hsa-miR-3943	-1.122269794	8.256563841	1.075652768	0.299687186	0.919828652
hsa-miR-3192-3p	-1.144599588	7.999033557	1.071732417	0.30056952	0.919828652
hsa-miR-5010-3p	1.232058963	7.965768417	1.071572178	0.300605656	0.919828652
hsa-miR-6783-5p	-0.898058787	9.255727386	1.07147384	0.300627834	0.919828652
hsa-miR-1227-5p	1.16340539	8.209612849	1.068622806	0.301271766	0.919828652
hsa-miR-4756-5p	-1.024080763	8.620752638	1.066939703	0.301652745	0.919828652
hsa-miR-3156-3p	-1.119613896	7.702140033	1.065968533	0.301872857	0.919828652
hsa-miR-4531	-1.205483131	7.780237357	1.06383253	0.302357704	0.919828652
hsa-miR-4793-3p	-1.205012014	7.780030773	1.063442115	0.302446432	0.919828652
hsa-miR-6729-3p	0.832121845	9.844958002	1.061559146	0.302874839	0.919828652
hsa-miR-6793-5p	0.952832745	8.943434568	1.060938354	0.303016251	0.919828652
hsa-miR-583	-1.111382031	8.102049042	1.057543661	0.30379105	0.919828652
hsa-miR-6871-3p	-0.851442465	9.595778365	1.057306064	0.303845375	0.919828652
hsa-miR-3195	0.752475717	11.11214953	1.056949012	0.303927036	0.919828652
hsa-miR-371a-5p	1.087991542	7.637664806	1.054495173	0.304489016	0.919828652
hsa-miR-4453	-1.088269833	7.912040248	1.050566925	0.305391469	0.919828652
hsa-miR-433-3p	-1.091833276	8.16214003	1.049013377	0.305749328	0.919828652
hsa-miR-4441	-1.09084835	7.969836128	1.045296334	0.306607753	0.919828652
hsa-miR-4529-3p	-0.956048701	8.716209365	1.043655323	0.306987728	0.919828652
hsa-miR-10398-3p	-0.867805905	9.32593581	1.043307226	0.307068408	0.919828652
hsa-miR-6865-5p	1.232034259	7.861001025	1.040232077	0.307782345	0.919828652
hsa-miR-4723-3p	0.797678794	10.09654212	1.037461349	0.308427454	0.919828652
hsa-miR-489-3p	1.137993091	8.540565752	1.035989858	0.308770775	0.919828652
hsa-miR-6775-5p	0.756003678	10.92422396	1.034664999	0.30908031	0.919828652
hsa-miR-4768-3p	1.073345166	8.366167649	1.034593559	0.309097012	0.919828652
hsa-miR-5685	-1.073036865	8.263488454	1.030482456	0.310060153	0.919828652
hsa-miR-579-5p	-1.075627764	8.331165702	1.030282432	0.310107114	0.919828652
hsa-miR-6779-3p	-0.864377587	9.337007886	1.029941369	0.310187209	0.919828652
hsa-miR-4696	-0.819037934	9.406465583	1.029375262	0.310320212	0.919828652
hsa-miR-1277-5p	-1.13567171	8.124504028	1.026687146	0.310952781	0.919828652
hsa-miR-6069	-0.897126992	9.142053394	1.025680301	0.311190144	0.919828652
hsa-miR-12115	0.772097528	10.61956888	1.021674077	0.312136954	0.919828652
hsa-miR-4312	1.111118539	7.871473165	1.017824157	0.313050366	0.919828652
hsa-miR-199a-3p	-1.01923993	8.293293382	1.017182415	0.313202961	0.919828652
hsa-miR-6772-3p	0.735873916	12.68775417	1.015815013	0.31352843	0.919828652
hsa-miR-6822-5p	-1.161118357	7.946228115	1.015785886	0.313535368	0.919828652
hsa-miR-4425	-0.836715783	9.253675563	1.015132441	0.313691061	0.919828652
hsa-miR-1184	-1.135159072	7.878234323	1.012810758	0.314245057	0.919828652
hsa-miR-2116-3p	-0.884292908	8.985194853	1.012536358	0.314310618	0.919828652
hsa-miR-9902	-1.09603932	8.207678111	1.010804493	0.314724818	0.919828652
hsa-miR-203b-5p	-1.096461746	8.03743696	1.00874259	0.315218883	0.919978706
hsa-miR-4646-3p	1.215669588	7.781595989	1.005779836	0.315930584	0.920762628
hsa-miR-328-5p	-0.913041709	8.769754137	0.99976023	0.317383086	0.922771028
hsa-miR-5693	-0.987112471	8.615066258	0.997263096	0.317988201	0.922771028
hsa-miR-6759-3p	-1.089635961	8.099830017	0.997112654	0.318024705	0.922771028
hsa-miR-6767-5p	-1.084970143	8.088976025	0.992720133	0.31909296	0.922771028
hsa-miR-3973	-0.803478371	9.723825398	0.991149378	0.319476109	0.922771028
hsa-miR-8052	-1.116283372	7.806806913	0.98896775	0.320009271	0.922771028
hsa-miR-1260a	-0.962597905	8.875220209	0.988565572	0.320107686	0.922771028
hsa-miR-149-5p	-1.153118514	7.951368339	0.984411034	0.321126655	0.922771028
hsa-miR-6842-5p	-1.076995451	8.138828556	0.98207477	0.321701539	0.922771028
hsa-miR-7846-3p	-1.032456632	8.465138967	0.980058689	0.322198726	0.922771028
hsa-miR-1910-3p	-1.002752506	8.542101239	0.979759484	0.322272599	0.922771028
hsa-miR-4494	-0.815231204	9.446176668	0.978351991	0.322620408	0.922771028
hsa-miR-4675	0.83343411	9.306959814	0.978184899	0.322661731	0.922771028
hsa-miR-638	-0.720999116	12.69033774	0.976129772	0.323170554	0.922771028
hsa-miR-450a-2-3p	-1.106253867	7.745211903	0.97568543	0.323280707	0.922771028
hsa-miR-7975	-1.117601695	8.293252006	0.968852987	0.324980732	0.926351114
hsa-miR-3145-5p	1.03104202	8.265914875	0.964343354	0.326109285	0.926925
hsa-miR-12117	-1.111879376	8.066145836	0.962815068	0.326492921	0.926925
hsa-miR-7160-5p	-1.023805566	8.003701605	0.962326824	0.326615608	0.926925
hsa-miR-106a-3p	-0.773351056	9.788967923	0.96044751	0.327088415	0.926925
hsa-miR-8072	-0.769851496	9.980640099	0.955330861	0.328380297	0.926925
hsa-miR-4762-5p	-1.073657789	8.299782156	0.949413948	0.329882694	0.926925
hsa-miR-20b-5p	-1.069799205	7.838395256	0.949401893	0.329885765	0.926925
hsa-miR-671-5p	0.804890011	9.409949156	0.948343973	0.330155353	0.926925
hsa-miR-181a-3p	-1.014269099	8.334041803	0.9464174	0.330647052	0.926925
hsa-miR-4643	-0.722690574	10.82740243	0.946416505	0.330765552	0.926925
hsa-miR-4665-5p	-0.714874959	10.87075616	0.944174297	0.331220764	0.926925
hsa-miR-3116	-0.990937467	8.13861084	0.943213972	0.331466789	0.926925
hsa-miR-3190-5p	-1.098477371	7.810965858	0.941654685	0.33186678	0.926925
hsa-miR-1271-5p	1.199838422	7.954243335	0.936673694	0.333148833	0.926925
hsa-miR-383-3p	-1.075539718	8.036657129	0.935924877	0.333342141	0.926925
hsa-miR-378d	-1.049767242	7.971096339	0.932550571	0.334215084	0.926925
hsa-miR-3974	-1.032647112	8.138445031	0.925651911	0.336009322	0.926925
hsa-miR-10401-3p	0.702573782	12.76604212	0.923126582	0.336669345	0.926925
hsa-miR-518d-3p	-0.919717765	8.689071678	0.920929455	0.337245003	0.926925
hsa-miR-3196	0.75776511	9.912684187	0.92079416	0.337280494	0.926925
hsa-miR-377-5p	-1.114593378	7.663320429	0.995564746	0.337475211	0.926925
hsa-miR-3619-5p	-1.114593378	7.663320429	0.995564746	0.337475211	0.926925
hsa-miR-300	-1.148793258	7.682750117	0.996446824	0.337475214	0.926925
hsa-miR-4678	-1.377457548	7.7531528	1.192249089	0.337475225	0.926925
hsa-miR-4448	-1.526219613	7.785300974	1.390738848	0.337475225	0.926925
hsa-miR-4725-5p	-0.757590486	9.888349414	0.918062833	0.337998058	0.926925
hsa-miR-183-5p	-1.043413417	7.647255256	0.917607144	0.338117974	0.926925
hsa-miR-3941	-1.043413417	7.647255256	0.917607144	0.338117974	0.926925
hsa-miR-5087	-1.043413417	7.647255256	0.917607144	0.338117974	0.926925
hsa-miR-6807-3p	-0.961072154	8.530723948	0.914884466	0.338835648	0.927668613
hsa-miR-4770	-1.1780321	7.765926123	0.907910871	0.340683188	0.928090771
hsa-miR-214-3p	-0.700713428	12.54722036	0.906681886	0.341010192	0.928090771
hsa-miR-4724-3p	1.097103256	8.026036517	0.904549121	0.341578673	0.928090771
hsa-miR-6833-3p	1.170699666	8.101094392	0.904404107	0.341617372	0.928090771
hsa-miR-8080	0.940985619	8.652932751	0.90239849	0.342153211	0.928090771
hsa-miR-210-5p	-0.755745063	9.607668737	0.902027546	0.342252439	0.928090771
hsa-miR-8078	-0.904584997	8.737871702	0.901395626	0.34242157	0.928090771
hsa-miR-6128	1.017493907	7.756745976	0.900868049	0.342562859	0.928090771
hsa-miR-621	-1.079687547	7.814519374	0.898753402	0.34312997	0.928416769
hsa-miR-6804-3p	0.784593454	9.361490536	0.896615775	0.343704533	0.928762055
hsa-miR-10395-5p	-1.138978877	7.746373268	0.894508261	0.344272275	0.928914387
hsa-miR-4773	1.028394802	8.253877358	0.8930023	0.344678742	0.928914387
hsa-miR-3939	-0.977988998	8.415702555	0.891436766	0.345101976	0.928914387
hsa-miR-6077	-0.853589544	8.845771065	0.888498984	0.345898091	0.929200667
hsa-miR-661	0.750956469	9.850539225	0.887745593	0.346102655	0.929200667
hsa-miR-6758-5p	-1.059364768	7.917468013	0.881811367	0.347719684	0.931000712
hsa-miR-2114-3p	-1.058911502	7.917270875	0.881330758	0.347851094	0.931000712
hsa-miR-193b-5p	-0.825087084	8.948475176	0.880358258	0.348117206	0.931000712
hsa-miR-4774-3p	-0.73718491	9.816728128	0.876784548	0.349097483	0.932422326
hsa-miR-5008-3p	-1.002578315	8.119505294	0.873722675	0.349940349	0.933473743
hsa-miR-34b-3p	-1.005489017	7.958050887	0.866690063	0.351886791	0.935338767
hsa-miR-6766-3p	1.043731289	8.45865732	0.866667932	0.351892939	0.935338767
hsa-miR-1229-5p	0.674652212	11.53544681	0.865741815	0.352150369	0.935338767
hsa-miR-6743-5p	0.692780844	10.69566254	0.864119931	0.352601818	0.935338767
hsa-miR-7157-3p	-0.780085198	9.151638071	0.863085788	0.352890083	0.935338767
hsa-miR-3977	-0.883910346	8.731115897	0.858159496	0.354267705	0.937495522
hsa-miR-920	-1.059936025	7.946778409	0.85667877	0.354683222	0.937495522
hsa-miR-636	0.667686006	12.00821986	0.849181024	0.356797498	0.937495522
hsa-miR-6889-3p	1.057857395	8.282987662	0.847465376	0.357283719	0.937495522
hsa-miR-4748	-1.022229959	8.331289405	0.846432381	0.357576913	0.937495522
hsa-miR-3689f	-0.91282608	8.362609113	0.845136617	0.357945155	0.937495522
hsa-miR-193a-5p	0.971938129	8.545736879	0.843617308	0.35837759	0.937495522
hsa-miR-668-5p	-0.92546271	8.343364081	0.842646265	0.35865435	0.937495522
hsa-miR-19b-3p	-0.972577859	7.631073145	0.84260374	0.358666477	0.937495522
hsa-miR-1537-3p	-0.972577859	7.631073145	0.84260374	0.358666477	0.937495522
hsa-miR-371b-5p	-0.972577859	7.631073145	0.84260374	0.358666477	0.937495522
hsa-miR-4251	1.087804134	7.851557477	0.840067558	0.359390745	0.938208504
hsa-miR-6078	-1.003773698	7.777453277	0.834096658	0.361103851	0.938789913
hsa-miR-6863	-1.020075862	7.90049756	0.831979346	0.361714031	0.938789913
hsa-miR-4304	-1.010734801	7.969003855	0.829022465	0.362568547	0.938789913
hsa-miR-224-3p	1.012795193	8.196074032	0.825625378	0.363553727	0.938789913
hsa-miR-3621	0.77953906	9.098485307	0.820049283	0.365178881	0.938789913
hsa-miR-3616-5p	-1.032180347	7.852447339	0.819652277	0.365294972	0.938789913
hsa-miR-6827-5p	1.091012995	7.806570264	0.882541249	0.366123407	0.938789913
hsa-miR-370-3p	-0.849544011	8.716271103	0.814910216	0.366685594	0.938789913
hsa-miR-6881-5p	-1.028764477	7.957500378	0.814830725	0.366708968	0.938789913
hsa-miR-6831-3p	1.048643178	7.80320162	0.813701189	0.36704132	0.938789913
hsa-miR-3922-3p	-1.015200911	8.100475288	0.811038487	0.367826445	0.938789913
hsa-miR-767-5p	-1.030329471	7.71130175	0.810903704	0.36786625	0.938789913
hsa-miR-3529-5p	0.698762714	10.43766803	0.810579339	0.367962066	0.938789913
hsa-miR-4520-2-3p	-0.963027956	8.27406378	0.809075879	0.368406637	0.938789913
hsa-miR-1295b-5p	-0.9503995	7.99254872	0.808198626	0.368666385	0.938789913
hsa-miR-6820-5p	-0.857816723	8.72637712	0.807318412	0.368927266	0.938789913
hsa-miR-10522-5p	-1.021705191	7.855545562	0.803313498	0.370117509	0.938789913
hsa-miR-4422	-1.047945489	7.915412594	0.802876604	0.370247676	0.938789913
hsa-miR-4477b	1.043535478	7.960561721	0.801630875	0.370619175	0.938789913
hsa-miR-4682	0.673799771	10.38063558	0.799411615	0.371282289	0.938789913
hsa-miR-512-3p	-0.982165828	7.881711108	0.797156438	0.371957834	0.938789913
hsa-miR-4746-3p	-0.751280236	9.209570302	0.790517893	0.373956437	0.938789913
hsa-miR-133a-5p	0.922787174	8.363829843	0.787668126	0.374819005	0.938789913
hsa-miR-6877-5p	-1.020196164	7.962901018	0.787557246	0.374852623	0.938789913
hsa-miR-4492	-0.720025622	9.655739375	0.785283901	0.375542809	0.938789913
hsa-miR-3925-5p	-0.953880734	8.507534489	0.782526377	0.37638239	0.938789913
hsa-miR-4535	-1.0140721	7.856091807	0.782285829	0.376455754	0.938789913
hsa-miR-301a-5p	-0.979377517	8.116519218	0.781977942	0.376549686	0.938789913
hsa-miR-4424	-1.062549602	8.017705361	0.774399021	0.378872332	0.938789913
hsa-miR-6086	-0.990112728	8.32677052	0.773227015	0.379233307	0.938789913
hsa-miR-140-5p	-0.818099267	8.713440984	0.772415045	0.379483677	0.938789913
hsa-miR-6824-5p	0.93274671	8.477652488	0.771372576	0.379805463	0.938789913
hsa-miR-1208	-0.953881805	8.162417317	0.770476725	0.380082299	0.938789913
hsa-miR-4726-5p	0.900889997	8.541909886	0.770453969	0.380089335	0.938789913
hsa-miR-5196-5p	-0.916910909	8.402769703	0.767919758	0.380874024	0.938789913
hsa-miR-3121-3p	-0.875808549	8.271434508	0.765529279	0.381616309	0.938789913
hsa-miR-4724-5p	0.921054192	8.149569548	0.765174333	0.381726701	0.938789913
hsa-miR-548y	-0.792775164	8.914818406	0.764625656	0.381897433	0.938789913
hsa-miR-4738-3p	0.927974549	8.153701469	0.764140911	0.382048362	0.938789913
hsa-miR-4706	-0.6648347	10.41684693	0.758885642	0.383690063	0.938789913
hsa-miR-12120	0.630288515	11.65350175	0.758493804	0.38381287	0.938789913
hsa-miR-30d-5p	-0.970466473	7.692253617	0.756554877	0.384421378	0.938789913
hsa-miR-3200-3p	-0.970466473	7.692253617	0.756554877	0.384421378	0.938789913
hsa-miR-548ao-3p	-0.970466473	7.692253617	0.756554877	0.384421378	0.938789913
hsa-miR-6886-5p	-0.970466473	7.692253617	0.756554877	0.384421378	0.938789913
hsa-miR-452-5p	0.942427761	8.106005165	0.756291915	0.384504011	0.938789913
hsa-miR-4454	-0.941387054	8.456207797	0.755466641	0.384763508	0.938789913
hsa-miR-548t-3p	-0.805321699	8.832450678	0.755306969	0.384813744	0.938789913
hsa-miR-6810-5p	-0.785931873	8.852364254	0.75505477	0.384893109	0.938789913
hsa-miR-6893-5p	0.674334959	10.23115253	0.754518136	0.385062061	0.938789913
hsa-miR-6784-3p	0.696391134	9.732870472	0.754005252	0.385223635	0.938789913
hsa-miR-6851-5p	-0.915372067	8.257400962	0.751437536	0.386033991	0.938789913
hsa-miR-633	-0.906755712	8.330829749	0.750470573	0.386339788	0.938789913
hsa-miR-4418	0.981710964	7.77605616	0.749555692	0.386629432	0.938789913
hsa-miR-3193	1.000073169	7.94624559	0.749378799	0.386685471	0.938789913
hsa-miR-4421	1.000073169	7.94624559	0.749378799	0.386685471	0.938789913
hsa-miR-378a-3p	-0.864145785	8.581631009	0.746912973	0.387467835	0.938789913
hsa-miR-495-5p	-0.993677663	7.715210445	0.745693304	0.387855649	0.938789913
hsa-miR-5187-3p	-0.993677663	7.715210445	0.745693304	0.387855649	0.938789913
hsa-miR-152-3p	-0.993192646	7.71500284	0.745430778	0.387939197	0.938789913
hsa-miR-744-3p	-0.978859525	8.187965146	0.742535795	0.388862211	0.938789913
hsa-miR-601	0.941463955	7.813247231	0.741252436	0.389272391	0.938789913
hsa-miR-6734-3p	-0.746435421	9.04234509	0.741148762	0.389305553	0.938789913
hsa-miR-7114-3p	-0.690119198	9.90042501	0.74077805	0.389424168	0.938789913
hsa-miR-3679-5p	0.66916313	9.982859178	0.739659969	0.389782226	0.938789913
hsa-miR-31-3p	-0.921103116	8.091099356	0.738984372	0.38999881	0.938789913
hsa-miR-6502-5p	-0.958992766	7.695538357	0.738642056	0.390108616	0.938789913
hsa-miR-4433b-3p	0.639254674	10.68687816	0.737939214	0.390334208	0.938789913
hsa-miR-3613-3p	-0.634003843	11.08242846	0.735559562	0.391099396	0.939542827
hsa-miR-6791-3p	0.855545946	8.643680745	0.731524659	0.392401759	0.941582975
hsa-miR-4646-5p	-0.903865129	8.352661829	0.723317042	0.395070259	0.946892731
hsa-miR-4710	0.965158897	8.018315335	0.720084786	0.396128318	0.947565756
hsa-miR-620	-0.89445035	8.387646074	0.716804332	0.397206338	0.947565756
hsa-miR-3202	-0.94016985	7.925043384	0.716159493	0.397418743	0.947565756
hsa-miR-6817-5p	1.058399928	7.995568662	0.715738516	0.397557498	0.947565756
hsa-miR-650	-0.866481548	8.297402456	0.714230951	0.39805497	0.947565756
hsa-miR-6722-5p	0.836367787	8.597219772	0.714133804	0.398087057	0.947565756
hsa-miR-9903	-0.980098101	7.918055718	0.710455306	0.39930483	0.948043218
hsa-miR-4661-3p	0.910340029	8.430478038	0.703470898	0.401631934	0.948043218
hsa-miR-484	0.734994332	8.964224889	0.702979874	0.401796276	0.948043218
hsa-miR-11399	-0.912269374	7.940681535	0.702772986	0.40186555	0.948043218
hsa-miR-199b-3p	-0.791269168	8.609005327	0.701445964	0.402310296	0.948043218
hsa-miR-548e-5p	0.899983252	8.315670566	0.699821488	0.402855708	0.948043218
hsa-miR-675-5p	-0.830554089	8.587527546	0.698801766	0.403198626	0.948043218
hsa-miR-7107-5p	0.680906356	9.440750989	0.696671096	0.403916514	0.948043218
hsa-miR-4801	-0.89031749	7.747691254	0.696080936	0.404115687	0.948043218
hsa-miR-520e-3p	0.94716833	7.775628328	0.694652406	0.404598393	0.948043218
hsa-miR-10400-5p	0.616199984	13.72999908	0.6942256	0.404742776	0.948043218
hsa-miR-6726-3p	-0.650646109	10.21407075	0.691574952	0.405641142	0.948043218
hsa-miR-6877-3p	-0.601721712	11.38548378	0.689403299	0.406379338	0.948043218
hsa-miR-362-5p	-0.899286512	7.676360454	0.687889375	0.406895121	0.948043218
hsa-miR-564	-0.899286512	7.676360454	0.687889375	0.406895121	0.948043218
hsa-miR-1245b-3p	-0.928250345	7.930055801	0.687426233	0.407053101	0.948043218
hsa-miR-3188	-0.835949126	8.680627527	0.684675084	0.407993387	0.948043218
hsa-miR-6861-5p	0.604152401	11.51762515	0.684642756	0.408004455	0.948043218
hsa-miR-432-5p	0.904487061	8.101937764	0.683824064	0.408284893	0.948043218
hsa-miR-6769a-5p	0.622896166	10.54805789	0.683038796	0.408554147	0.948043218
hsa-miR-30b-3p	-0.73821469	8.89149832	0.681222941	0.40917777	0.948043218
hsa-miR-6506-3p	0.937937569	7.922889906	0.681172278	0.40919519	0.948043218
hsa-miR-4437	-0.904075447	8.045710917	0.680975409	0.409262889	0.948043218
hsa-miR-3191-5p	0.852592123	8.498180951	0.679510488	0.409767164	0.948043218
hsa-miR-548aa	-0.766082046	8.817269251	0.676640258	0.410757844	0.948043218
hsa-miR-6733-3p	0.941209826	7.904045101	0.675358085	0.411201534	0.948043218
hsa-miR-8485	0.891055936	8.23593012	0.674671406	0.411439447	0.948043218
hsa-miR-4757-5p	-0.850819332	8.216903142	0.671975686	0.412375392	0.948043218
hsa-miR-652-3p	-0.887812805	7.67965735	0.670506061	0.412886965	0.948043218
hsa-miR-374b-5p	-0.887812805	7.67965735	0.670506061	0.412886965	0.948043218
hsa-miR-4800-3p	-0.887812805	7.67965735	0.670506061	0.412886965	0.948043218
hsa-miR-664b-5p	-0.887812805	7.67965735	0.670506061	0.412886965	0.948043218
hsa-miR-4497	0.608281153	10.61224619	0.665064564	0.414789319	0.950340012
hsa-miR-4779	-0.775105571	8.910728691	0.664642553	0.414937396	0.950340012
hsa-miR-3127-5p	-0.857571339	8.489090884	0.663726042	0.415259255	0.950340012
hsa-miR-4707-3p	-0.600497966	10.83488263	0.659084532	0.416894948	0.953033776
hsa-miR-125a-5p	-0.906764419	7.826370383	0.655719904	0.418086648	0.954506869
hsa-miR-6879-5p	0.626433721	10.15392516	0.654674299	0.418458016	0.954506869
hsa-miR-3620-3p	-0.847663992	8.111161344	0.648086438	0.420809173	0.958817393
hsa-miR-5583-5p	-0.889322761	7.912822548	0.644188532	0.4222096	0.959278921
hsa-miR-597-3p	-0.841045345	8.054785575	0.6435558	0.422437584	0.959278921
hsa-miR-92b-5p	0.657262967	9.520611919	0.643315134	0.422524348	0.959278921
hsa-miR-100-5p	0.882489425	7.748466489	0.641155763	0.423304031	0.959278921
hsa-miR-561-5p	-0.923246737	7.904128561	0.641111851	0.423319909	0.959278921
hsa-miR-9500	-0.653497748	9.313366244	0.637395139	0.424667037	0.961283336
hsa-miR-4753-5p	-0.841810306	8.349306527	0.634429941	0.425746398	0.962053212
hsa-miR-6862-3p	-0.617181154	10.17836414	0.633028288	0.426258049	0.962053212
hsa-miR-1228-3p	-0.593610956	10.72621549	0.630821294	0.427065555	0.962053212
hsa-miR-1271-3p	-0.865084797	8.079499382	0.630456944	0.427199087	0.962053212
hsa-miR-4804-5p	0.866584184	8.058727195	0.630121722	0.427321999	0.962053212
hsa-miR-5589-3p	0.724025043	9.110832855	0.62661828	0.428609765	0.962873839
hsa-miR-671-3p	-0.839570172	7.967350116	0.624274218	0.42947465	0.962873839
hsa-miR-6892-3p	0.746877382	8.771861424	0.62370701	0.429684329	0.962873839
hsa-miR-503-5p	-0.828450954	7.660349648	0.622661142	0.430071358	0.962873839
hsa-miR-508-3p	0.823589506	8.44466269	0.62084043	0.430746383	0.962873839
hsa-miR-5196-3p	0.669269768	9.37120703	0.620637709	0.430821641	0.962873839
hsa-miR-3662	0.896135633	7.941729139	0.619938326	0.431081431	0.962873839
hsa-miR-431-5p	-0.902334121	7.90830363	0.619099238	0.431393428	0.962873839
hsa-miR-6768-3p	0.823883252	8.199489331	0.617253923	0.432080777	0.963373235
hsa-miR-5696	-0.850993661	7.691741202	0.615750124	0.432642146	0.963480556
hsa-miR-6778-3p	-0.771924351	8.452209061	0.613326492	0.433549226	0.963480556
hsa-miR-662	-0.844292886	8.202025981	0.613238105	0.43358236	0.963480556
hsa-miR-6843-3p	0.691019934	8.9665531	0.610618967	0.434565982	0.963480556
hsa-miR-219b-5p	-0.679427785	8.984936829	0.609058959	0.435153461	0.963480556
hsa-miR-193a-3p	-0.950205957	7.915652766	0.608905615	0.435211273	0.963480556
hsa-miR-6761-5p	-0.879267152	8.221536486	0.608472797	0.435374515	0.963480556
hsa-miR-3145-3p	-0.606014598	10.497173	0.606320111	0.43618781	0.964081845
hsa-miR-6742-3p	-0.857121965	8.003283603	0.604490519	0.436880865	0.964081845
hsa-miR-378i	-0.633851132	9.262541546	0.60124358	0.438114967	0.964081845
hsa-miR-3143	-0.808820081	8.146725619	0.600544927	0.43838121	0.964081845
hsa-miR-10396a-3p	-0.569530958	10.70849673	0.599592095	0.438744715	0.964081845
hsa-miR-6846-5p	-0.696282243	8.900432294	0.599238143	0.438879865	0.964081845
hsa-miR-4520-3p	-0.810495912	8.367687978	0.598506219	0.43915954	0.964081845
hsa-miR-1245b-5p	-0.831997182	7.867889599	0.597987798	0.439357799	0.964081845
hsa-miR-6835-3p	0.855009593	8.421834401	0.595860345	0.440172838	0.964851432
hsa-miR-6127	0.642846281	9.257282962	0.593396394	0.441119698	0.965908042
hsa-miR-4769-3p	0.762688503	8.664917596	0.587668592	0.443332964	0.967334137
hsa-miR-548ap-3p	-0.816510065	7.842288246	0.586819808	0.443662397	0.967334137
hsa-miR-6767-3p	0.884562157	7.851858742	0.586782715	0.443676803	0.967334137
hsa-miR-491-5p	0.820301662	8.480985183	0.5859215	0.444011464	0.967334137
hsa-miR-7109-3p	-0.659305856	9.209201741	0.584968439	0.444382271	0.967334137
hsa-miR-1908-3p	0.554237845	12.09823973	0.583193487	0.445074129	0.967334137
hsa-miR-6728-3p	0.824826492	8.19033222	0.582854807	0.445206332	0.967334137
hsa-miR-30c-1-3p	0.783244487	8.18245894	0.576040372	0.447879329	0.967334137
hsa-miR-3126-5p	-0.610544567	9.781117765	0.574881071	0.44833655	0.967334137
hsa-miR-4660	-0.760123364	8.526599007	0.572221387	0.449388264	0.967334137
hsa-miR-4539	-0.784479	8.187087524	0.569796091	0.450350649	0.967334137
hsa-miR-606	0.787382882	8.447825013	0.564644751	0.452405469	0.967334137
hsa-miR-492	-0.693291487	8.749653743	0.563159981	0.453000454	0.967334137
hsa-miR-3147	-0.584711704	9.989800134	0.562651382	0.453204544	0.967334137
hsa-miR-520c-3p	-0.81250667	7.707516778	0.56048429	0.454075773	0.967334137
hsa-miR-5100	-0.81250667	7.707516778	0.56048429	0.454075773	0.967334137
hsa-miR-8087	-0.868782912	8.21746821	0.558451642	0.454895343	0.967334137
hsa-miR-4512	0.795818748	8.284769344	0.55783198	0.455145655	0.967334137
hsa-miR-4323	-0.543896432	12.71787426	0.556924627	0.45551257	0.967334137
hsa-miR-3670	-0.627528155	9.487682376	0.556710795	0.455599108	0.967334137
hsa-miR-532-5p	-0.900857144	7.771864958	0.62813127	0.456186026	0.967334137
hsa-miR-3153	-0.87575447	7.775856262	0.582430736	0.456186028	0.967334137
hsa-miR-153-3p	-0.780158103	7.675773344	0.554168838	0.456629817	0.967334137
hsa-miR-7114-5p	-0.810406844	8.125332027	0.554119652	0.456649797	0.967334137
hsa-miR-3171	-0.773268446	7.934995053	0.549041542	0.45872005	0.967334137
hsa-miR-3654	-0.767714481	8.040876557	0.547608682	0.459306885	0.967334137
hsa-miR-3651	-0.582248983	9.891320809	0.544434978	0.460610932	0.967334137
hsa-miR-2277-3p	-0.564629247	10.20987297	0.544148664	0.460728865	0.967334137
hsa-miR-6782-3p	-0.696850811	8.754805027	0.542412376	0.461445068	0.967334137
hsa-miR-4475	-0.825399137	7.870792779	0.542330337	0.461478952	0.967334137
hsa-miR-409-5p	0.818995148	8.365855405	0.540058338	0.462418917	0.967334137
hsa-miR-6861-3p	-0.773933846	8.234595119	0.538463951	0.463080361	0.967334137
hsa-miR-4721	-0.822472986	8.132282256	0.536431177	0.463925863	0.967334137
hsa-miR-7161-3p	-0.631320243	8.977947154	0.533996539	0.464941759	0.967334137
hsa-miR-8054	-0.773382106	8.407796971	0.533507139	0.465146399	0.967334137
hsa-miR-6511b-3p	-0.55887048	10.29917423	0.533244357	0.465256339	0.967334137
hsa-miR-1343-3p	-0.69953796	8.738162384	0.530171221	0.466545139	0.967334137
hsa-miR-5591-3p	0.798486788	8.188035383	0.529872697	0.466670637	0.967334137
hsa-miR-12131	-0.798154763	7.834325078	0.529058755	0.46701309	0.967334137
hsa-miR-4795-5p	-0.766194969	8.353899954	0.528606863	0.467203391	0.967334137
hsa-miR-4647	-0.61524151	9.603962089	0.528510352	0.467244049	0.967334137
hsa-miR-483-3p	0.80046642	7.763562824	0.52841058	0.467286088	0.967334137
hsa-miR-122b-3p	-0.882355753	7.918457671	0.527546953	0.467650227	0.967334137
hsa-miR-515-3p	0.763331553	8.385381444	0.527487545	0.467675293	0.967334137
hsa-miR-3652	-0.710540272	8.614798661	0.525922731	0.468336298	0.967334137
hsa-miR-4685-3p	0.741268091	8.540985964	0.523460634	0.469379376	0.967334137
hsa-miR-6751-5p	0.580356952	9.608141337	0.522901213	0.469616898	0.967334137
hsa-miR-500a-5p	-0.746229826	8.264575139	0.521265285	0.470312601	0.967334137
hsa-miR-648	-0.783564627	8.342529587	0.521185408	0.470346613	0.967334137
hsa-miR-4797-3p	-0.752079418	7.940851837	0.519695836	0.470981596	0.967334137
hsa-miR-106b-3p	-0.768445914	8.000557419	0.518897863	0.47132233	0.967334137
hsa-miR-718	0.522916226	11.54816682	0.516912258	0.472171911	0.967334137
hsa-miR-181d-3p	-0.700944844	8.619834109	0.516235239	0.472462153	0.967334137
hsa-miR-27b-5p	-0.81151002	7.76077192	0.512878847	0.473905333	0.967334137
hsa-miR-7110-3p	0.780198535	8.319285933	0.512608258	0.474021992	0.967334137
hsa-miR-570-3p	-0.806156345	7.874573858	0.512280385	0.474163411	0.967334137
hsa-miR-3150b-5p	0.801104298	7.891519747	0.510534975	0.474917394	0.967334137
hsa-miR-3614-5p	-0.529087514	10.58790598	0.508284522	0.475892425	0.967334137
hsa-miR-4664-5p	-0.80231247	7.876183619	0.508217084	0.475921693	0.967334137
hsa-miR-1295b-3p	-0.756174869	7.778117215	0.504801231	0.477408033	0.967334137
hsa-miR-493-3p	-0.741671111	7.691559371	0.501227756	0.478971079	0.967334137
hsa-miR-4716-3p	-0.714108282	8.704340882	0.501081937	0.479035038	0.967334137
hsa-miR-604	-0.701555301	8.531727994	0.49974339	0.479622805	0.967334137
hsa-miR-615-3p	-0.561937724	9.579586179	0.49891638	0.479986542	0.967334137
hsa-miR-6780b-5p	0.535652337	10.23304358	0.493530556	0.482366453	0.967334137
hsa-miR-363-3p	-0.73165554	7.881530107	0.493369206	0.482438051	0.967334137
hsa-miR-1285-5p	-0.73787454	8.52313492	0.49285499	0.482666344	0.967334137
hsa-miR-1909-3p	-0.559464564	9.888981056	0.491984633	0.483053157	0.967334137
hsa-miR-3622a-5p	0.719401003	8.480365077	0.491754379	0.483155574	0.967334137
hsa-miR-7153-3p	-0.771244729	8.015234067	0.491018434	0.483483163	0.967334137
hsa-miR-614	-0.725905421	8.399843857	0.490087931	0.48389788	0.967334137
hsa-miR-3180-5p	0.539897978	9.95467848	0.49005309	0.483913419	0.967334137
hsa-miR-513b-3p	0.83750549	7.897810865	0.489480589	0.484168883	0.967334137
hsa-miR-382-5p	-0.776237322	8.066037345	0.488791217	0.484476792	0.967334137
hsa-miR-4632-3p	0.588632703	9.283166313	0.48478517	0.486272523	0.967334137
hsa-miR-9900	-0.520536483	10.64040795	0.484561996	0.486372886	0.967334137
hsa-miR-140-3p	-0.692172268	8.449041712	0.484149511	0.486558473	0.967334137
hsa-miR-6801-5p	-0.742869278	8.114719339	0.48158107	0.487716725	0.967334137
hsa-miR-617	0.734159551	8.202935196	0.478938496	0.488913194	0.967334137
hsa-miR-616-3p	-0.597212352	9.010920606	0.476034239	0.490233787	0.967334137
hsa-miR-6867-5p	-0.759884365	8.161264091	0.47590395	0.49029317	0.967334137
hsa-miR-6750-5p	-0.762933189	8.194206879	0.475455989	0.490497433	0.967334137
hsa-miR-6869-5p	-0.49846077	11.99937321	0.475079719	0.490669116	0.967334137
hsa-miR-619-3p	0.656019244	8.70367292	0.472497777	0.491849902	0.967334137
hsa-miR-4482-5p	-0.741548471	7.819704291	0.470797509	0.492630075	0.967334137
hsa-miR-6754-3p	0.581086606	9.133944198	0.470006798	0.492993601	0.967334137
hsa-miR-628-3p	-0.769882889	7.886150613	0.469656272	0.493154897	0.967334137
hsa-miR-449b-3p	-0.630411777	8.900194172	0.468973181	0.493469481	0.967334137
hsa-miR-6752-3p	0.751943849	8.408187507	0.467726138	0.494044648	0.967334137
hsa-miR-3916	-0.574904987	9.226975663	0.467189593	0.494292463	0.967334137
hsa-miR-6715a-3p	-0.712274585	8.465464511	0.465507142	0.495070894	0.967334137
hsa-miR-6880-5p	-0.748186604	8.112352277	0.459368282	0.497928788	0.967334137
hsa-miR-4747-3p	0.504357799	10.64263775	0.455695418	0.499652015	0.967334137
hsa-miR-5006-5p	0.74094795	8.142551108	0.452854593	0.500991816	0.967334137
hsa-miR-4697-5p	0.70793573	8.168710678	0.451324529	0.501715962	0.967334137
hsa-miR-4322	0.797815852	7.911479568	0.45109998	0.501822387	0.967334137
hsa-miR-3190-3p	-0.711769866	8.293387948	0.451015584	0.501862396	0.967334137
hsa-miR-2276-3p	0.736328391	7.865071319	0.449135224	0.502755218	0.967334137
hsa-miR-10396b-3p	-0.491063973	10.73439516	0.448278436	0.503162932	0.967334137
hsa-miR-4429	0.734162447	7.924476489	0.446418396	0.504050003	0.967334137
hsa-miR-208a-5p	-0.727531435	8.003742282	0.445532142	0.504473606	0.967334137
hsa-miR-874-5p	0.499681105	14.59051208	0.444062271	0.505177506	0.967334137
hsa-miR-1304-3p	-0.710448025	8.143266911	0.439342932	0.507448954	0.967334137
hsa-miR-378c	-0.729117392	8.02879668	0.437844137	0.50817401	0.967334137
hsa-miR-4530	0.477552108	12.34700989	0.434545951	0.509775839	0.967334137
hsa-miR-520e-5p	-0.75267963	7.803490897	0.433255763	0.510404819	0.967334137
hsa-miR-4638-3p	0.520468749	9.618991936	0.426135704	0.513900244	0.967334137
hsa-miR-6894-3p	0.667702226	8.172240272	0.425595549	0.514167118	0.967334137
hsa-miR-1249-5p	0.64954734	8.518263294	0.424532767	0.51469291	0.967334137
hsa-miR-3180-3p	-0.569404933	8.983915988	0.424166681	0.514874242	0.967334137
hsa-miR-550a-5p	-0.650726273	8.571053777	0.424159156	0.514877971	0.967334137
hsa-miR-23b-3p	-0.509942706	10.18332597	0.424123261	0.514895757	0.967334137
hsa-miR-6503-3p	0.700058493	7.818362732	0.423248302	0.51532963	0.967334137
hsa-miR-1296-3p	0.660574132	8.431860146	0.42249034	0.515706003	0.967334137
hsa-miR-3907	-0.7183252	8.167067973	0.422381392	0.515760142	0.967334137
hsa-miR-4691-3p	-0.557294062	9.02448095	0.42168302	0.516107414	0.967334137
hsa-miR-6720-3p	-0.679927095	7.819929023	0.420911497	0.516491537	0.967334137
hsa-miR-4687-5p	0.475368791	11.06197738	0.420490827	0.516701189	0.967334137
hsa-miR-4525	0.758949493	7.86703901	0.419938702	0.516976582	0.967334137
hsa-miR-933	0.706856277	8.06956344	0.419664477	0.517113458	0.967334137
hsa-miR-4466	0.497419822	10.29135344	0.418758093	0.517566318	0.967334137
hsa-miR-506-5p	-0.713281982	8.051707855	0.418440176	0.517725325	0.967334137
hsa-miR-4768-5p	-0.512551517	9.606932876	0.41841792	0.51773646	0.967334137
hsa-miR-4777-5p	0.682516546	8.225988024	0.418181493	0.517854769	0.967334137
hsa-miR-128-2-5p	-0.489214711	10.28922497	0.415336762	0.519282021	0.967334137
hsa-miR-6788-5p	-0.488263739	10.68909282	0.409926829	0.522015471	0.967334137
hsa-miR-4309	0.799955087	7.740734312	0.41934637	0.522787899	0.967334137
hsa-miR-103a-1-5p	0.677551046	7.593728801	0.425980476	0.522787899	0.967334137
hsa-miR-3908	0.677551046	7.593728801	0.425980476	0.522787899	0.967334137
hsa-miR-5687	0.702947189	7.640135558	0.410686891	0.5227879	0.967334137
hsa-miR-299-3p	0.713310728	7.643491916	0.416755039	0.522787901	0.967334137
hsa-miR-5089-3p	0.713310728	7.643491916	0.416755039	0.522787901	0.967334137
hsa-miR-181c-3p	0.800495597	7.623695731	0.517294004	0.522787905	0.967334137
hsa-miR-376a-5p	0.800495597	7.623695731	0.517294004	0.522787905	0.967334137
hsa-miR-613	0.800495597	7.623695731	0.517294004	0.522787905	0.967334137
hsa-miR-548s	0.800495597	7.623695731	0.517294004	0.522787905	0.967334137
hsa-miR-4260	0.800495597	7.623695731	0.517294004	0.522787905	0.967334137
hsa-miR-6864-3p	0.800495597	7.623695731	0.517294004	0.522787905	0.967334137
hsa-miR-3934-3p	0.829586193	7.669675477	0.503900859	0.522787906	0.967334137
hsa-miR-337-5p	0.810859135	7.62706435	0.523879948	0.522787906	0.967334137
hsa-miR-645	0.810859135	7.62706435	0.523879948	0.522787906	0.967334137
hsa-miR-1275	0.810859135	7.62706435	0.523879948	0.522787906	0.967334137
hsa-miR-6839-3p	0.810859135	7.62706435	0.523879948	0.522787906	0.967334137
hsa-miR-7854-3p	0.810859135	7.62706435	0.523879948	0.522787906	0.967334137
hsa-miR-491-3p	0.84039957	7.673017615	0.510693997	0.522787907	0.967334137
hsa-miR-34a-3p	0.851264179	7.676359688	0.517540215	0.522787908	0.967334137
hsa-miR-4686	0.851264179	7.676359688	0.517540215	0.522787908	0.967334137
hsa-miR-6776-5p	0.851264179	7.676359688	0.517540215	0.522787908	0.967334137
hsa-miR-383-5p	0.844758614	7.639367514	0.543457663	0.52278791	0.967334137
hsa-miR-548c-5p	0.927134601	7.653417048	0.62005683	0.522787911	0.967334137
hsa-miR-876-5p	0.927134601	7.653417048	0.62005683	0.522787911	0.967334137
hsa-miR-3128	0.927134601	7.653417048	0.62005683	0.522787911	0.967334137
hsa-miR-548o-5p	0.927134601	7.653417048	0.62005683	0.522787911	0.967334137
hsa-miR-548am-5p	0.927134601	7.653417048	0.62005683	0.522787911	0.967334137
hsa-miR-8067	0.927134601	7.653417048	0.62005683	0.522787911	0.967334137
hsa-miR-3927-5p	0.886990493	7.688605384	0.538107655	0.522787912	0.967334137
hsa-miR-145-3p	0.937947977	7.656772008	0.627354495	0.522787912	0.967334137
hsa-miR-5197-5p	0.937947977	7.656772008	0.627354495	0.522787912	0.967334137
hsa-miR-30c-5p	0.878424068	7.769057881	0.461961497	0.522787912	0.967334137
hsa-miR-526a-5p	0.948812586	7.660126985	0.634703883	0.522787913	0.967334137
hsa-miR-518d-5p	0.948812586	7.660126985	0.634703883	0.522787913	0.967334137
hsa-miR-6853-3p	0.948812586	7.660126985	0.634703883	0.522787913	0.967334137
hsa-miR-196b-5p	0.881313784	7.655327911	0.560466218	0.522787918	0.967334137
hsa-miR-151a-5p	0.92586382	7.704584193	0.557810697	0.52278792	0.967334137
hsa-miR-7154-5p	1.023412228	7.688399373	0.675276672	0.522787925	0.967334137
hsa-miR-629-5p	1.003804528	7.733016562	0.60105837	0.522787932	0.967334137
hsa-miR-6841-3p	0.675707006	8.320149927	0.407355674	0.523323513	0.967334137
hsa-miR-135a-3p	0.46540476	12.99930971	0.406184822	0.523921096	0.967334137
hsa-miR-1286	-0.683055905	7.902131737	0.405615474	0.524212118	0.967334137
hsa-miR-1267	-0.734909565	7.84860392	0.40478505	0.524637106	0.967334137
hsa-miR-4269	0.673411165	8.585245408	0.404208157	0.524932704	0.967334137
hsa-miR-4786-3p	0.545136709	9.123402874	0.402959569	0.525573493	0.967334137
hsa-miR-1180-3p	-0.55666475	9.001310747	0.401436562	0.526357004	0.967334137
hsa-miR-6858-5p	-0.488745012	10.11911785	0.398991141	0.52761942	0.967334137
hsa-miR-3915	0.583038398	8.722780368	0.398556866	0.527844174	0.967334137
hsa-miR-6801-3p	0.702884911	8.330225469	0.397708502	0.52828373	0.967334137
hsa-miR-4658	-0.456610858	10.99709045	0.394614308	0.529892473	0.967334137
hsa-miR-571	-0.639428888	8.087290766	0.393954816	0.530236495	0.967334137
hsa-miR-4476	0.503782493	9.75895687	0.392130487	0.531190246	0.967334137
hsa-miR-1909-5p	0.555321924	8.880178455	0.391898342	0.531311831	0.967334137
hsa-miR-10392-5p	-0.558167363	8.850787635	0.391831079	0.53134707	0.967334137
hsa-miR-138-1-3p	-0.710432261	8.019475404	0.391037881	0.531762935	0.967334137
hsa-miR-4723-5p	-0.466289562	10.4420678	0.388937866	0.53286679	0.967334137
hsa-miR-1199-5p	-0.50449606	9.461436536	0.387747374	0.533494402	0.967334137
hsa-miR-487b-3p	-0.546107426	8.845635845	0.386372978	0.53422063	0.967334137
hsa-let-7e-5p	0.687202728	8.013289739	0.385807737	0.534519822	0.967334137
hsa-miR-4294	-0.6691062	7.986856251	0.384644222	0.535136649	0.967334137
hsa-miR-4499	-0.689002526	7.848012823	0.383788164	0.535591305	0.967334137
hsa-miR-4731-5p	-0.668463449	7.993323792	0.382925537	0.536050161	0.967334137
hsa-miR-1273h-3p	-0.556306613	8.85962732	0.38202941	0.536527594	0.967334137
hsa-miR-3124-5p	0.695384671	8.249374201	0.382006861	0.536539618	0.967334137
hsa-miR-6732-5p	0.516314547	9.462423051	0.3794984	0.537880241	0.967334137
hsa-miR-511-3p	-0.604898123	8.277963333	0.376910151	0.539269929	0.967334137
hsa-miR-4703-5p	-0.648013775	8.25374824	0.37671959	0.539372504	0.967334137
hsa-miR-6511a-5p	0.714490836	7.709051996	0.376392022	0.539548912	0.967334137
hsa-miR-3131	-0.574877781	8.718990367	0.373925453	0.540880658	0.967334137
hsa-miR-4689	-0.70503131	7.874379128	0.372490885	0.541657986	0.967334137
hsa-miR-3191-3p	0.669399693	8.306282604	0.370958116	0.542490799	0.967334137
hsa-miR-3130-3p	-0.624326344	8.27175195	0.370752786	0.542602541	0.967334137
hsa-miR-5692a	0.74746729	7.756401227	0.370175205	0.542917095	0.967334137
hsa-miR-6787-3p	0.658487969	8.23950573	0.369920587	0.543055868	0.967334137
hsa-miR-646	-0.648700951	7.831299873	0.369886496	0.543074453	0.967334137
hsa-miR-324-3p	0.525588516	9.059103988	0.36516691	0.545658822	0.967334137
hsa-miR-2276-5p	-0.628825827	7.931560733	0.362091357	0.547355243	0.967334137
hsa-miR-4777-3p	-0.591223846	8.362745233	0.360649667	0.548153835	0.967334137
hsa-miR-3686	0.741621104	7.856351812	0.359388866	0.54885401	0.967334137
hsa-miR-139-3p	-0.658213023	7.959754697	0.359317825	0.548893512	0.967334137
hsa-miR-4516	0.533542737	9.019531668	0.358864977	0.549145438	0.967334137
hsa-miR-1238-3p	-0.646731568	8.124967282	0.358754357	0.549207011	0.967334137
hsa-miR-6822-3p	-0.651167225	7.931843844	0.357812689	0.549731678	0.967334137
hsa-miR-3664-3p	0.682326826	8.050296735	0.350335152	0.553931519	0.967334137
hsa-miR-4763-3p	0.427223238	11.58873242	0.348363079	0.55504924	0.967334137
hsa-miR-129-1-3p	0.635775271	8.108437878	0.348206912	0.555137933	0.967334137
hsa-miR-515-5p	-0.617020119	7.808298452	0.346700994	0.555994585	0.967334137
hsa-miR-517-5p	-0.630563326	7.971003907	0.345994577	0.556397299	0.967334137
hsa-miR-6503-5p	-0.453076663	10.2607521	0.341826578	0.558784714	0.967334137
hsa-miR-605-3p	-0.615086332	8.33155667	0.341324967	0.55907335	0.967334137
hsa-miR-339-3p	-0.592438121	8.546701223	0.339433148	0.560164504	0.967334137
hsa-miR-615-5p	-0.474269808	9.48075755	0.337270612	0.561416801	0.967334137
hsa-miR-6756-3p	-0.582946799	8.556988922	0.336343617	0.561955257	0.967334137
hsa-miR-7110-5p	-0.418798569	11.91281248	0.335730762	0.562311786	0.967334137
hsa-miR-1236-5p	-0.598281297	8.543969075	0.33295883	0.563929807	0.967334137
hsa-miR-4640-5p	-0.626802751	8.405435303	0.329916772	0.565715871	0.967334137
hsa-miR-4734	-0.452928571	10.04752254	0.325864903	0.568111904	0.967334137
hsa-miR-4427	-0.641748985	8.310683458	0.32473545	0.568783315	0.967334137
hsa-miR-4743-5p	-0.485092939	9.090316334	0.322924596	0.569863023	0.967334137
hsa-miR-6826-5p	0.411776051	11.79105934	0.31906345	0.572178644	0.967334137
hsa-miR-6833-5p	0.591386684	8.609323822	0.318586868	0.572465741	0.967334137
hsa-miR-4286	-0.569067197	8.322984501	0.318023375	0.57280556	0.967334137
hsa-miR-4707-5p	0.414751629	10.77123083	0.317108678	0.573358021	0.967334137
hsa-miR-1913	0.408836583	11.28741824	0.316812411	0.573537186	0.967334137
hsa-miR-508-5p	-0.474914974	9.219231747	0.315089242	0.574581452	0.967334137
hsa-miR-4640-3p	-0.443038444	9.947313216	0.311307604	0.576886407	0.967334137
hsa-miR-6811-5p	0.460803664	9.452076227	0.311112067	0.577006088	0.967334137
hsa-miR-4761-5p	-0.652536397	8.023606463	0.309906254	0.577745211	0.967334137
hsa-miR-6737-5p	0.413269719	10.62452046	0.309705305	0.577868569	0.967334137
hsa-miR-4280	0.630006896	8.127817472	0.309199845	0.578179092	0.967334137
hsa-miR-3926	-0.607102671	7.784198706	0.308296633	0.578734796	0.967334137
hsa-miR-5585-3p	-0.581838565	8.171828624	0.307876935	0.57899338	0.967334137
hsa-miR-4463	-0.624158319	8.153136684	0.306963388	0.57955703	0.967334137
hsa-miR-6851-3p	0.415292333	14.68666497	0.305871802	0.580231968	0.967334137
hsa-miR-137-5p	-0.577980001	8.559784028	0.305375355	0.580539446	0.967334137
hsa-miR-5193	0.429100866	9.971912236	0.305086953	0.58071822	0.967334137
hsa-miR-5189-3p	-0.586935651	8.215708996	0.301894022	0.582704849	0.967334137
hsa-miR-6716-5p	0.627840096	8.132355951	0.3015486	0.582920588	0.967334137
hsa-miR-6773-3p	-0.595732898	7.949181242	0.300793166	0.583392969	0.967334137
hsa-miR-2115-3p	-0.588792976	7.754303027	0.300186893	0.583772635	0.967334137
hsa-miR-2392	0.419661516	10.35100162	0.299693151	0.584082201	0.967334137
hsa-miR-548as-3p	-0.608166043	7.995113497	0.298780961	0.584654996	0.967334137
hsa-miR-1237-5p	0.403187733	10.53331721	0.298705979	0.58470213	0.967334137
hsa-miR-6791-5p	0.480906872	9.019177478	0.298503301	0.584829574	0.967334137
hsa-miR-8073	-0.631354833	7.897171661	0.297953233	0.585175738	0.967334137
hsa-miR-208b-3p	-0.58215298	8.007442361	0.296260559	0.586243568	0.967334137
hsa-miR-4715-5p	0.587401994	7.679691183	0.295871763	0.586489399	0.967334137
hsa-miR-4474-5p	-0.613715983	7.833632074	0.294819911	0.587155525	0.967334137
hsa-miR-4740-3p	-0.450647954	9.256785754	0.294799538	0.587168442	0.967334137
hsa-miR-1185-5p	0.622730247	7.858423703	0.293534081	0.58797192	0.967334137
hsa-miR-3609	-0.596783484	8.173601798	0.292898948	0.588376029	0.967334137
hsa-miR-6728-5p	0.562642427	8.293098836	0.292160529	0.588846569	0.967334137
hsa-miR-8076	-0.560985955	7.849091255	0.291782646	0.589087663	0.967334137
hsa-miR-3150a-3p	-0.559759904	8.164397271	0.291102149	0.589522338	0.967334137
hsa-miR-6887-5p	-0.571529503	8.418396551	0.290952489	0.589618023	0.967334137
hsa-miR-6769a-3p	-0.468599589	9.196430953	0.290559559	0.589869393	0.967334137
hsa-miR-4798-3p	-0.575083226	8.344078669	0.290227993	0.590081678	0.967334137
hsa-miR-4771	-0.578352597	7.757481384	0.289820177	0.590342996	0.967334137
hsa-miR-7847-3p	-0.392991493	10.84394566	0.288636618	0.591102735	0.967334137
hsa-miR-6889-5p	0.387105492	11.84774442	0.288396291	0.59125725	0.967334137
hsa-miR-3529-3p	0.545246698	8.619398015	0.2857031	0.592994484	0.967334137
hsa-miR-596	0.386658611	11.25366472	0.285124245	0.593369246	0.967334137
hsa-miR-3142	-0.461945608	8.9279461	0.284158173	0.593995791	0.967334137
hsa-miR-122-5p	-0.546297069	7.887692957	0.284073628	0.594050687	0.967334137
hsa-miR-6873-5p	0.468923833	9.444248554	0.283656448	0.594321723	0.967334137
hsa-miR-6864-5p	-0.566218334	8.155305034	0.283559192	0.594384946	0.967334137
hsa-miR-7106-3p	-0.46353326	8.913255616	0.282748095	0.594912754	0.967334137
hsa-miR-4681	0.62176659	7.89940504	0.281395389	0.59579517	0.967334137
hsa-miR-5699-5p	-0.605046001	7.952468484	0.280518646	0.596368552	0.967334137
hsa-miR-641	-0.540674047	8.307734218	0.280190913	0.596583181	0.967334137
hsa-miR-4261	-0.556575099	8.388564607	0.279923813	0.596758221	0.967334137
hsa-miR-4722-5p	0.388090546	13.61657685	0.278240243	0.59786399	0.967334137
hsa-miR-3923	-0.739880901	7.757090653	0.331603131	0.598266639	0.967334137
hsa-miR-548e-3p	-0.585757023	7.653148909	0.280026897	0.598266645	0.967334137
hsa-miR-217-5p	-0.565430374	7.590327023	0.29531331	0.598266652	0.967334137
hsa-miR-519d-3p	-0.565430374	7.590327023	0.29531331	0.598266652	0.967334137
hsa-miR-3659	-0.565430374	7.590327023	0.29531331	0.598266652	0.967334137
hsa-miR-4684-3p	-0.565430374	7.590327023	0.29531331	0.598266652	0.967334137
hsa-miR-6513-5p	-0.565430374	7.590327023	0.29531331	0.598266652	0.967334137
hsa-miR-6758-3p	-0.565430374	7.590327023	0.29531331	0.598266652	0.967334137
hsa-miR-7151-5p	-0.565430374	7.590327023	0.29531331	0.598266652	0.967334137
hsa-miR-7973	-0.565430374	7.590327023	0.29531331	0.598266652	0.967334137
hsa-let-7d-3p	-0.616823914	7.672828502	0.285341427	0.598266653	0.967334137
hsa-miR-8084	-0.616823914	7.672828502	0.285341427	0.598266653	0.967334137
hsa-miR-4291	-0.617327469	7.673038693	0.28555207	0.598266653	0.967334137
hsa-miR-15a-3p	-0.647121384	7.606973506	0.351906779	0.598266654	0.967334137
hsa-miR-132-3p	-0.647121384	7.606973506	0.351906779	0.598266654	0.967334137
hsa-miR-433-5p	-0.647121384	7.606973506	0.351906779	0.598266654	0.967334137
hsa-miR-708-5p	-0.647121384	7.606973506	0.351906779	0.598266654	0.967334137
hsa-miR-1825	-0.647121384	7.606973506	0.351906779	0.598266654	0.967334137
hsa-miR-3177-5p	-0.647121384	7.606973506	0.351906779	0.598266654	0.967334137
hsa-miR-4509	-0.647121384	7.606973506	0.351906779	0.598266654	0.967334137
hsa-miR-4511	-0.647121384	7.606973506	0.351906779	0.598266654	0.967334137
hsa-miR-4799-3p	-0.647121384	7.606973506	0.351906779	0.598266654	0.967334137
hsa-miR-643	-0.702467791	7.689033975	0.342340405	0.598266656	0.967334137
hsa-miR-3976	-0.778367892	7.740951858	0.367771763	0.598266656	0.967334137
hsa-miR-1185-1-3p	-0.729883928	7.623497392	0.41402445	0.598266657	0.967334137
hsa-miR-3120-3p	-0.729883928	7.623497392	0.41402445	0.598266657	0.967334137
hsa-miR-4319	-0.645838142	7.695190154	0.291234624	0.598266664	0.967334137
hsa-miR-4271	-0.645838142	7.695190154	0.291234624	0.598266664	0.967334137
hsa-miR-1298-3p	-0.815187036	7.728660404	0.403345701	0.598266665	0.967334137
hsa-miR-548at-3p	-0.760950818	7.643147385	0.418030306	0.598266665	0.967334137
hsa-miR-520a-3p	-0.761454374	7.643357499	0.418266988	0.598266665	0.967334137
hsa-miR-3065-5p	-0.761454374	7.643357499	0.418266988	0.598266665	0.967334137
hsa-miR-5690	-0.761454374	7.643357499	0.418266988	0.598266665	0.967334137
hsa-miR-24-1-5p	-0.847115118	7.659747741	0.486850983	0.598266668	0.967334137
hsa-miR-548l	-0.970231503	7.69578365	0.567042749	0.598266679	0.967334137
hsa-miR-4727-3p	-0.970231503	7.69578365	0.567042749	0.598266679	0.967334137
hsa-miR-548at-5p	-0.970231503	7.69578365	0.567042749	0.598266679	0.967334137
hsa-miR-205-3p	-0.970787648	7.695994643	0.567342006	0.598266679	0.967334137
hsa-miR-30a-3p	-0.888571139	7.678476039	0.504480783	0.598266681	0.967334137
hsa-miR-100-3p	-0.888571139	7.678476039	0.504480783	0.598266681	0.967334137
hsa-miR-4772-3p	-1.061322483	7.733927252	0.609688611	0.598266704	0.967334137
hsa-miR-3162-3p	-0.414013496	10.03374117	0.277132818	0.59859368	0.967334137
hsa-miR-6796-5p	0.41842669	9.66182059	0.276249999	0.599176711	0.967334137
hsa-miR-502-5p	-0.605853762	7.676398228	0.276060222	0.599302199	0.967334137
hsa-miR-519e-5p	-0.605350206	7.67618793	0.275852339	0.599439722	0.967334137
hsa-miR-640	-0.605350206	7.67618793	0.275852339	0.599439722	0.967334137
hsa-miR-6516-3p	-0.605350206	7.67618793	0.275852339	0.599439722	0.967334137
hsa-miR-548bb-5p	-0.605350206	7.67618793	0.275852339	0.599439722	0.967334137
hsa-miR-4708-3p	0.608275806	7.914616297	0.274687276	0.600211686	0.967334137
hsa-miR-409-3p	-0.551618793	7.902729594	0.274617453	0.600258016	0.967334137
hsa-miR-3135b	-0.551618793	7.902729594	0.274617453	0.600258016	0.967334137
hsa-miR-4450	-0.557510979	8.471323983	0.274530367	0.600315812	0.967334137
hsa-miR-331-5p	0.555308761	8.106694529	0.27407526	0.60061804	0.967334137
hsa-miR-5571-5p	-0.570095482	7.799620033	0.273979452	0.600681705	0.967334137
hsa-miR-1912-5p	-0.533676584	8.017156179	0.273074149	0.601283986	0.967334137
hsa-miR-302c-3p	0.628419873	7.755292609	0.292747797	0.601937113	0.967334137
hsa-miR-3144-5p	0.651619063	7.763925467	0.307375682	0.601937114	0.967334137
hsa-miR-3158-3p	0.710302272	7.739952531	0.373350895	0.601937115	0.967334137
hsa-miR-4470	0.710302272	7.739952531	0.373350895	0.601937115	0.967334137
hsa-miR-568	0.730970979	7.779933384	0.375794277	0.601937115	0.967334137
hsa-miR-1321	0.751464986	7.786337225	0.3918916	0.601937116	0.967334137
hsa-miR-3117-3p	0.772761959	7.81041388	0.390040361	0.601937126	0.967334137
hsa-miR-1224-3p	0.501376372	8.705783382	0.271869346	0.602087493	0.967334137
hsa-miR-6088	0.414660867	9.867564378	0.27130355	0.602465615	0.967334137
hsa-miR-5704	-0.630768386	7.924146298	0.271289696	0.60247488	0.967334137
hsa-miR-519c-3p	-0.574283316	7.656495965	0.270493423	0.603007898	0.967334137
hsa-miR-4656	0.437336027	9.279143724	0.268787203	0.604153389	0.967334137
hsa-miR-6806-3p	-0.373122013	11.36299358	0.267850809	0.604784011	0.967334137
hsa-miR-6795-5p	-0.526598437	8.082145475	0.267815014	0.604808145	0.967334137
hsa-miR-212-5p	-0.538834474	8.192609436	0.265303481	0.606506629	0.967334137
hsa-miR-524-5p	-0.565183603	7.817769258	0.264697067	0.606918255	0.967334137
hsa-miR-1292-5p	-0.43833397	9.049338732	0.263781806	0.607540653	0.967334137
hsa-miR-487a-5p	-0.523348962	8.404385267	0.263740845	0.607568539	0.967334137
hsa-miR-4638-5p	0.384917281	10.40976627	0.263427232	0.607782137	0.967334137
hsa-miR-921	-0.411208579	9.448227295	0.262544222	0.608384411	0.967334137
hsa-miR-6819-3p	-0.375841283	10.83539592	0.262165853	0.608642876	0.967334137
hsa-miR-548as-5p	-0.484670968	8.693574418	0.261614953	0.609019618	0.967334137
hsa-miR-1471	-0.383419557	10.52787503	0.261282789	0.609247017	0.967334137
hsa-miR-3189-5p	-0.400238451	9.847999054	0.260532816	0.609761116	0.967334137
hsa-miR-4674	0.430259302	9.221058391	0.259369667	0.610560292	0.967334137
hsa-miR-4436a	0.561102848	8.211675838	0.259114681	0.61073579	0.967334137
hsa-miR-1225-5p	-0.513994724	8.640688983	0.257224217	0.612040328	0.967334137
hsa-miR-4670-3p	-0.503661669	8.341200638	0.256551259	0.612506165	0.967334137
hsa-miR-548h-5p	0.535830447	7.695108591	0.255368683	0.613326636	0.967334137
hsa-miR-6823-3p	-0.546839196	8.063583329	0.255038838	0.613555908	0.967334137
hsa-miR-3167	0.565762057	7.807953149	0.25461769	0.613848913	0.967334137
hsa-miR-10393-5p	0.410477436	9.722585865	0.253406912	0.614692987	0.967334137
hsa-miR-6741-5p	0.364068345	11.41443347	0.253222347	0.614821875	0.967334137
hsa-miR-6838-5p	0.547620404	7.97633379	0.252741162	0.615158181	0.967334137
hsa-miR-6133	0.546105615	8.521149544	0.252318211	0.615454117	0.967334137
hsa-miR-597-5p	0.437062064	9.098411186	0.25207287	0.615625923	0.967334137
hsa-miR-548au-3p	0.43078534	8.974133096	0.251104526	0.616305053	0.967334137
hsa-miR-4486	-0.414902024	9.259090034	0.251056072	0.616339078	0.967334137
hsa-miR-6765-3p	0.373736124	10.59922717	0.250779606	0.616533297	0.967334137
hsa-miR-101-2-5p	0.510880369	8.146940282	0.250509433	0.616723224	0.967334137
hsa-miR-4670-5p	-0.567139781	7.882621128	0.248495923	0.618142736	0.967334137
hsa-miR-412-3p	0.523403153	8.341647925	0.247999114	0.618494087	0.967334137
hsa-miR-1307-5p	-0.460122208	8.833692483	0.247962824	0.618519769	0.967334137
hsa-miR-6810-3p	-0.387371393	10.25908282	0.246260306	0.619727269	0.967334137
hsa-miR-3945	0.498050066	8.632802103	0.245557283	0.620227402	0.967334137
hsa-miR-7704	0.357392666	12.09649259	0.243956038	0.621369869	0.967334137
hsa-miR-4526	-0.455757345	8.675665037	0.243802285	0.621479815	0.967334137
hsa-miR-6748-3p	0.531526303	8.047448945	0.243551333	0.621659358	0.967334137
hsa-miR-466	0.544975163	8.095994095	0.242100314	0.622699753	0.967334137
hsa-miR-3940-5p	0.390482422	9.71535628	0.238010188	0.625653404	0.967334137
hsa-miR-3135a	0.502130413	8.026733984	0.236979842	0.62640241	0.967334137
hsa-miR-3661	0.426670085	8.912341096	0.236436175	0.626798439	0.967334137
hsa-miR-4690-5p	0.424506807	8.969525183	0.235725094	0.62731727	0.967334137
hsa-miR-3944-3p	0.388703675	9.488139924	0.231752516	0.630233735	0.967334137
hsa-miR-593-5p	-0.431618931	8.834286357	0.231693575	0.630277237	0.967334137
hsa-miR-6856-5p	0.491735863	8.444329306	0.231419117	0.630479897	0.967334137
hsa-miR-1193	-0.494021046	8.443081512	0.230558705	0.631116184	0.967334137
hsa-miR-92a-3p	0.547257004	8.165553397	0.230118894	0.631441995	0.967334137
hsa-miR-3650	-0.473697167	8.300783911	0.230007696	0.631524431	0.967334137
hsa-miR-7106-5p	-0.382652205	9.559105119	0.229602097	0.631825328	0.967334137
hsa-miR-4433a-5p	0.382906363	9.660026737	0.229381993	0.63198875	0.967334137
hsa-miR-196a-3p	-0.502994479	7.63680423	0.229068481	0.632221692	0.967334137
hsa-miR-361-5p	-0.502994479	7.63680423	0.229068481	0.632221692	0.967334137
hsa-miR-4314	-0.502994479	7.63680423	0.229068481	0.632221692	0.967334137
hsa-miR-548ax	-0.502994479	7.63680423	0.229068481	0.632221692	0.967334137
hsa-miR-6529-5p	-0.536004634	8.182181093	0.228128688	0.632921143	0.967334137
hsa-miR-6831-5p	-0.389675525	9.589748617	0.227816583	0.633153821	0.967334137
hsa-miR-6869-3p	-0.503784771	8.369270142	0.227374209	0.633483953	0.967334137
hsa-miR-4467	-0.406694274	9.121012852	0.22736497	0.633490852	0.967334137
hsa-miR-6075	-0.371963743	9.993278504	0.226670393	0.634010005	0.967334137
hsa-miR-3161	-0.50790088	8.001078382	0.226611105	0.634054364	0.967334137
hsa-miR-6807-5p	-0.486991236	7.962470738	0.224995655	0.635265792	0.967334137
hsa-miR-4659a-5p	-0.52749776	7.864155368	0.224984856	0.635273908	0.967334137
hsa-miR-4679	0.51258012	8.289232662	0.224687456	0.635497515	0.967334137
hsa-miR-6828-5p	0.4852466	8.56034152	0.223985779	0.636025808	0.967334137
hsa-miR-6070	-0.468749543	8.607837265	0.223277382	0.636560187	0.967334137
hsa-miR-6079	0.454622178	7.646486935	0.222401354	0.637222456	0.967334137
hsa-miR-1253	-0.491520772	7.640163749	0.220522477	0.638648265	0.967334137
hsa-miR-4725-3p	-0.491520772	7.640163749	0.220522477	0.638648265	0.967334137
hsa-miR-15b-5p	-0.502338201	7.8030126	0.219157031	0.639689108	0.967334137
hsa-miR-758-5p	-0.369456856	9.381691454	0.218970934	0.63983127	0.967334137
hsa-miR-4739	-0.357693504	10.15439238	0.218791669	0.639968284	0.967334137
hsa-miR-28-3p	0.535412892	7.767315072	0.217955961	0.640607925	0.967334137
hsa-miR-4742-5p	-0.530044071	7.704558263	0.217671945	0.640825647	0.967334137
hsa-miR-7160-3p	-0.416238048	8.937755002	0.217609414	0.640873606	0.967334137
hsa-miR-371b-3p	-0.479569742	8.400293225	0.217305741	0.64110663	0.967334137
hsa-miR-6790-3p	-0.419117386	9.010533915	0.217227889	0.641166401	0.967334137
hsa-miR-3189-3p	-0.481452607	8.103830156	0.217160937	0.641217814	0.967334137
hsa-miR-4274	-0.515198735	7.917213948	0.216321263	0.641863434	0.967334137
hsa-miR-6816-3p	-0.484240626	8.126201765	0.214564677	0.643219005	0.967334137
hsa-miR-4485-3p	-0.339901069	11.11264442	0.213302531	0.64424768	0.967334137
hsa-miR-3124-3p	-0.470790835	8.23234966	0.212767552	0.644612854	0.967334137
hsa-miR-135a-2-3p	0.507477549	7.72397687	0.212709149	0.644658271	0.967334137
hsa-miR-664a-3p	0.507477549	7.72397687	0.212709149	0.644658271	0.967334137
hsa-miR-3619-3p	-0.400245995	8.921233237	0.211875219	0.6453076	0.967334137
hsa-miR-6799-5p	-0.41937379	8.851302828	0.211733817	0.645417855	0.967334137
hsa-miR-6740-3p	-0.498977181	7.684688348	0.211698404	0.645445475	0.967334137
hsa-miR-4749-5p	-0.359525082	9.681332907	0.209623724	0.647068469	0.967334137
hsa-miR-6765-5p	0.355821761	10.03242179	0.209521967	0.647148322	0.967334137
hsa-miR-2467-5p	-0.502362229	7.833743955	0.209081514	0.647494233	0.967334137
hsa-miR-12118	0.380011203	9.280725851	0.20767732	0.648599972	0.967334137
hsa-miR-2277-5p	0.342592294	10.47940105	0.207549155	0.648701121	0.967334137
hsa-miR-6852-5p	0.521569155	8.016664721	0.207515298	0.648727847	0.967334137
hsa-miR-5695	-0.495431577	8.056174107	0.207311872	0.648888486	0.967334137
hsa-miR-498-3p	0.491137453	8.174111635	0.20628599	0.649700043	0.967334137
hsa-miR-200a-3p	0.467538462	7.820665609	0.205029986	0.650696966	0.967334137
hsa-miR-5092	0.471243267	7.676702971	0.204826837	0.650858557	0.967334137
hsa-miR-664b-3p	-0.472949896	8.427440698	0.204750128	0.650919598	0.967334137
hsa-miR-766-3p	-0.326470183	12.16598546	0.203834683	0.651649133	0.967334137
hsa-miR-4727-5p	0.469830947	8.390229057	0.203534177	0.651889042	0.967334137
hsa-miR-423-5p	0.51773064	8.017167159	0.203127788	0.652213821	0.967334137
hsa-miR-3184-3p	-0.355958457	9.898050446	0.201259032	0.653712353	0.967334137
hsa-miR-7706	-0.354829725	9.885057542	0.201122102	0.653822483	0.967334137
hsa-miR-6854-3p	0.513893062	7.789766025	0.201071015	0.653863583	0.967334137
hsa-miR-6816-5p	0.351395707	9.884135422	0.201038553	0.653889702	0.967334137
hsa-miR-554	0.511388872	8.185666099	0.200024871	0.654706598	0.967334137
hsa-miR-4430	-0.465770827	7.931851523	0.200007867	0.654720323	0.967334137
hsa-miR-5680	0.376540866	9.343114632	0.198758944	0.655730267	0.967334137
hsa-miR-550b-2-5p	0.467857196	8.473813357	0.198707959	0.655771577	0.967334137
hsa-miR-6883-5p	-0.374689471	9.30524771	0.198633403	0.655831996	0.967334137
hsa-miR-6732-3p	0.363171779	9.792688625	0.198402037	0.656019579	0.967334137
hsa-miR-5188	-0.474804292	7.844321532	0.19752525	0.656731638	0.967334137
hsa-miR-6847-5p	-0.456882788	8.448876507	0.197450395	0.656792516	0.967334137
hsa-miR-1296-5p	0.488009051	8.155800658	0.196623285	0.657466121	0.967334137
hsa-miR-4635	0.418442629	8.666627808	0.195934544	0.658028332	0.967334137
hsa-miR-3127-3p	0.494591482	7.822531521	0.195931217	0.658031051	0.967334137
hsa-miR-939-3p	0.359291011	9.6088803	0.195785777	0.658149924	0.967334137
hsa-miR-4755-5p	0.503940749	7.786552042	0.195376322	0.658484869	0.967334137
hsa-miR-6742-5p	-0.432640286	8.348469374	0.195032283	0.658766627	0.967334137
hsa-miR-3074-3p	-0.479886035	8.036200138	0.194431163	0.659259641	0.967334137
hsa-miR-1248	-0.454701628	7.652444223	0.194221634	0.659431702	0.967334137
hsa-miR-5684	-0.454701628	7.652444223	0.194221634	0.659431702	0.967334137
hsa-miR-150-3p	0.406866212	8.847264153	0.194160209	0.659482163	0.967334137
hsa-miR-6745	-0.560819555	8.032196671	0.193452554	0.660064206	0.967334137
hsa-miR-7844-5p	0.363859085	9.243462447	0.193413756	0.660096153	0.967334137
hsa-miR-6888-5p	-0.36175747	9.27499042	0.189832985	0.663061316	0.970310206
hsa-miR-412-5p	-0.402901023	8.774681141	0.1890468	0.663716788	0.970310206
hsa-miR-618	0.375586238	8.934652635	0.188837616	0.663891466	0.970310206
hsa-miR-2114-5p	-0.391826605	8.685356908	0.18871398	0.663994761	0.970310206
hsa-miR-3074-5p	0.471027818	8.046504191	0.185965512	0.666301509	0.971499826
hsa-miR-1233-5p	0.430574126	8.601089131	0.18579175	0.666448022	0.971499826
hsa-miR-5581-5p	-0.450382959	7.784984352	0.185514012	0.666682376	0.971499826
hsa-miR-7108-3p	0.30997083	11.50731166	0.183862417	0.668080295	0.971499826
hsa-miR-143-5p	-0.42130347	7.620336099	0.183453217	0.668427792	0.971499826
hsa-miR-449c-5p	-0.42130347	7.620336099	0.183453217	0.668427792	0.971499826
hsa-miR-3912-3p	-0.42130347	7.620336099	0.183453217	0.668427792	0.971499826
hsa-miR-10392-3p	0.309044396	11.64292976	0.183310654	0.668548966	0.971499826
hsa-miR-525-3p	0.348685628	9.243402922	0.178298405	0.672845121	0.973058289
hsa-miR-6821-3p	-0.457425238	8.086667797	0.177274643	0.67373135	0.973058289
hsa-miR-6772-5p	0.345020821	9.325579147	0.176934813	0.674026193	0.973058289
hsa-miR-296-5p	0.457987376	8.015574361	0.176586051	0.674329132	0.973058289
hsa-miR-16-1-3p	-0.409829762	7.623707842	0.175872411	0.674950106	0.973058289
hsa-miR-24-3p	-0.409829762	7.623707842	0.175872411	0.674950106	0.973058289
hsa-miR-224-5p	-0.409829762	7.623707842	0.175872411	0.674950106	0.973058289
hsa-miR-548b-3p	-0.409829762	7.623707842	0.175872411	0.674950106	0.973058289
hsa-miR-616-5p	-0.409829762	7.623707842	0.175872411	0.674950106	0.973058289
hsa-miR-635	-0.409829762	7.623707842	0.175872411	0.674950106	0.973058289
hsa-miR-548al	-0.409829762	7.623707842	0.175872411	0.674950106	0.973058289
hsa-miR-4496	-0.401506308	8.669272087	0.175390275	0.675370477	0.973058289
hsa-miR-3960	0.307766647	13.56982673	0.174929312	0.675773023	0.973058289
hsa-miR-7850-5p	-0.399126696	8.620842791	0.174467226	0.676177175	0.973058289
hsa-miR-4695-5p	0.425907911	8.561077826	0.173116524	0.677362149	0.973635415
hsa-miR-365a-5p	0.472922314	7.808446648	0.172942393	0.677515308	0.973635415
hsa-miR-20b-3p	0.447220752	8.132253003	0.170404454	0.679757931	0.975243786
hsa-miR-23a-5p	0.356511877	9.043347063	0.169962263	0.680150664	0.975243786
hsa-miR-1293	0.426321452	8.381946838	0.169930368	0.680179015	0.975243786
hsa-miR-762	0.301548179	10.92774854	0.169306488	0.680734195	0.975243786
hsa-miR-520b-3p	-0.416214636	7.668399861	0.168481692	0.681470006	0.975243786
hsa-miR-548ao-5p	-0.416214636	7.668399861	0.168481692	0.681470006	0.975243786
hsa-miR-5011-3p	-0.447419753	7.90613967	0.167978728	0.68191974	0.975243786
hsa-miR-12122	0.414617412	8.263799122	0.16627765	0.683446642	0.975645981
hsa-miR-4327	0.464011211	7.885957737	0.165808467	0.683869386	0.975645981
hsa-miR-652-5p	-0.32474157	9.467149439	0.165455957	0.684187464	0.975645981
hsa-miR-5010-5p	-0.372589193	8.923553634	0.165297138	0.6843309	0.975645981
hsa-miR-4714-5p	-0.427736709	7.826958273	0.165056339	0.684548528	0.975645981
hsa-miR-4742-3p	-0.397244497	8.752434446	0.163026168	0.686390737	0.977265343
hsa-miR-3909	-0.434250191	8.045941264	0.162768706	0.686625313	0.977265343
hsa-miR-6512-3p	-0.402491065	8.280864216	0.160543493	0.688661778	0.977343186
hsa-miR-3911	0.425893526	8.152481089	0.160182502	0.68899369	0.977343186
hsa-miR-8058	-0.41493714	8.498291061	0.159830425	0.689317825	0.977343186
hsa-miR-1911-5p	-0.400756871	8.228028456	0.158992357	0.69009105	0.977343186
hsa-miR-4488	-0.309535171	10.15871035	0.158985987	0.690096936	0.977343186
hsa-miR-1203	0.445725356	7.93732397	0.15895143	0.69012887	0.977343186
hsa-miR-4513	-0.355486459	8.98110352	0.15894783	0.690132198	0.977343186
hsa-miR-4728-3p	0.320551587	9.81941597	0.158548847	0.6905012	0.977343186
hsa-miR-6855-5p	0.482376256	7.968494439	0.158104314	0.690912965	0.977343186
hsa-miR-654-3p	-0.393116788	8.666267573	0.157404526	0.691562529	0.977596554
hsa-miR-3682-3p	-0.437798234	8.329434792	0.15630449	0.692587001	0.977749325
hsa-miR-6867-3p	-0.410011089	8.069583265	0.156278079	0.692611649	0.977749325
hsa-miR-6841-5p	-0.298023021	10.17514764	0.15350475	0.695213365	0.980755854
hsa-miR-138-2-3p	-0.373010618	7.636019689	0.152720343	0.695954147	0.981134815
hsa-miR-4462	-0.281649666	11.38658738	0.150497667	0.69806519	0.981640153
hsa-miR-4999-3p	-0.409657009	7.887552648	0.148809417	0.699680664	0.981640153
hsa-miR-4538	0.405533947	8.400870408	0.148742355	0.699745052	0.981640153
hsa-miR-4329	-0.399549651	8.00473117	0.148682929	0.699802123	0.981640153
hsa-miR-6789-3p	-0.291089009	10.29793491	0.148645547	0.69983803	0.981640153
hsa-miR-12126	0.414864667	7.736164757	0.148123441	0.700340077	0.981640153
hsa-miR-4783-5p	-0.280403913	12.93327773	0.147983976	0.700474356	0.981640153
hsa-miR-6760-5p	0.443738148	8.034258389	0.14705256	0.701373006	0.981640153
hsa-miR-6798-5p	-0.375815508	8.352345457	0.14592381	0.702466432	0.981640153
hsa-miR-4800-5p	0.416488878	8.277063482	0.145545427	0.702834058	0.981640153
hsa-miR-765	0.385850019	8.271027007	0.145033834	0.703331978	0.981640153
hsa-miR-3928-3p	0.290487712	10.07598161	0.142518423	0.705794905	0.981640153
hsa-miR-4253	0.397230251	8.004694216	0.142505461	0.70580766	0.981640153
hsa-miR-374a-5p	-0.472939886	7.767597499	0.161004168	0.706979721	0.981640153
hsa-miR-7111-5p	-0.472939886	7.767597499	0.161004168	0.706979721	0.981640153
hsa-miR-3920	-0.52295859	7.72404821	0.203304906	0.706979724	0.981640153
hsa-miR-542-3p	-0.596201616	7.739531443	0.253075605	0.706979726	0.981640153
hsa-miR-3680-5p	-0.596703101	7.739736029	0.253340915	0.706979726	0.981640153
hsa-miR-4514	-0.562907053	7.742631121	0.221838253	0.706979731	0.981640153
hsa-miR-487b-5p	-0.637347554	7.758113459	0.273568553	0.706979733	0.981640153
hsa-miR-422a	-0.362472309	8.75328176	0.141230424	0.70706565	0.981640153
hsa-miR-4701-5p	-0.418903153	7.96684125	0.141071977	0.707222432	0.981640153
hsa-miR-3158-5p	0.386328454	8.654844297	0.14087437	0.707418102	0.981640153
hsa-miR-7152-3p	-0.376515918	7.773176681	0.14064026	0.70765012	0.981640153
hsa-miR-4524a-5p	0.403795541	8.084973972	0.140007942	0.708277889	0.981803072
hsa-miR-584-3p	-0.353092272	8.716199642	0.139571118	0.708712516	0.981803072
hsa-miR-487a-3p	0.414381549	7.896447214	0.136907836	0.711379314	0.984365368
hsa-miR-4642	0.3322916	8.978716723	0.136778549	0.71150952	0.984365368
hsa-miR-3197	0.311613036	8.982669681	0.134412105	0.713905241	0.986711494
hsa-miR-3617-3p	-0.310839273	8.981897049	0.134166747	0.714154999	0.986711494
hsa-miR-4667-5p	-0.284204623	9.888873602	0.133522866	0.714811663	0.986962548
hsa-miR-423-3p	-0.429572122	7.946472897	0.13117218	0.717224369	0.989636281
hsa-miR-3140-5p	-0.334523627	7.651985005	0.130365952	0.718057497	0.989767904
hsa-miR-3156-5p	-0.354746974	8.463195655	0.130158466	0.718272377	0.989767904
hsa-miR-4655-5p	-0.292156569	9.527496469	0.129457475	0.718999782	0.990113683
hsa-miR-651-5p	0.38339875	7.755384837	0.128429468	0.72007056	0.990931539
hsa-miR-4302	-0.358847818	8.362422	0.12713658	0.721424128	0.991399354
hsa-miR-1843	-0.419342435	7.810649811	0.126477525	0.722117102	0.991399354
hsa-miR-4711-5p	-0.299901422	9.210591502	0.126341801	0.722260063	0.991399354
hsa-miR-325	-0.369747342	8.209938843	0.126285991	0.722318875	0.991399354
hsa-miR-191-3p	-0.328770416	8.642480378	0.125156589	0.723512169	0.991731663
hsa-miR-1269a	-0.25889548	11.30523543	0.125153447	0.723515497	0.991731663
hsa-miR-4673	-0.327933594	8.73607125	0.124542557	0.724163481	0.991965532
hsa-miR-513a-5p	-0.363552114	8.083048654	0.12153615	0.727378761	0.993909223
hsa-miR-629-3p	0.448437957	7.830727687	0.121523251	0.727392652	0.993909223
hsa-miR-1180-5p	0.266790242	10.28569759	0.120781903	0.728192395	0.993909223
hsa-miR-1182	0.305020667	9.205187236	0.12014416	0.728882576	0.993909223
hsa-miR-1183	0.303910846	8.992525334	0.12012574	0.728902542	0.993909223
hsa-miR-3663-5p	-0.315685105	8.772997502	0.11981876	0.729235522	0.993909223
hsa-miR-891a-3p	-0.340342569	7.784891433	0.119333835	0.729762496	0.993909223
hsa-miR-6501-3p	-0.266011398	9.892865721	0.118158279	0.731044979	0.993909223
hsa-miR-1269b	-0.250959012	11.30689621	0.117642853	0.731609539	0.993909223
hsa-miR-6771-5p	0.271116761	9.81679913	0.117498499	0.731767901	0.993909223
hsa-miR-6802-3p	0.397682867	8.266453831	0.11714743	0.732153492	0.993909223
hsa-miR-4712-3p	0.294430544	9.176242743	0.116516686	0.732847883	0.993909223
hsa-miR-6804-5p	-0.353011815	8.207684514	0.116035302	0.733379258	0.993909223
hsa-miR-1972	-0.318684241	8.697644692	0.116024056	0.733391685	0.993909223
hsa-miR-8085	-0.339298658	8.461495003	0.115834096	0.733601722	0.993909223
hsa-miR-676-5p	-0.350189164	7.856522642	0.115387361	0.73409643	0.993909223
hsa-miR-363-5p	-0.353193512	7.8735198	0.115113766	0.734399933	0.993909223
hsa-miR-3648	-0.250881343	10.72210957	0.114256332	0.735353709	0.993909223
hsa-miR-5586-3p	-0.397533216	7.920869337	0.113389604	0.736321886	0.993909223
hsa-miR-4523	-0.366776062	8.175446296	0.113334948	0.736383077	0.993909223
hsa-miR-1306-5p	-0.355138203	8.378343631	0.113174645	0.736562642	0.993909223
hsa-miR-4489	-0.306591474	8.853268746	0.112921404	0.736846602	0.993909223
hsa-miR-6836-5p	-0.247512544	10.70284761	0.112781178	0.73700399	0.993909223
hsa-miR-887-3p	-0.273779241	9.198357879	0.112729828	0.737061652	0.993909223
hsa-miR-6840-3p	0.258021444	10.10579776	0.11188873	0.738008225	0.994540266
hsa-miR-6799-3p	0.355743743	8.391133332	0.110955476	0.739063152	0.995316416
hsa-miR-6806-5p	-0.339458028	8.466080443	0.107907976	0.742542699	0.996811955
hsa-miR-941	0.262218634	9.72318469	0.107472168	0.743044725	0.996811955
hsa-miR-4661-5p	-0.383352402	8.00111563	0.107440257	0.743081528	0.996811955
hsa-miR-7703	-0.325688598	8.54336909	0.107422449	0.743102069	0.996811955
hsa-miR-106a-5p	-0.271276094	9.656792296	0.107262942	0.743286141	0.996811955
hsa-miR-6770-5p	0.344862784	8.274852885	0.106795584	0.743826347	0.996811955
hsa-miR-550a-3-5p	-0.339583768	8.311249842	0.106421934	0.744259181	0.996811955
hsa-miR-6515-5p	0.345949414	8.541421434	0.106263951	0.744442441	0.996811955
hsa-miR-4501	-0.288402748	8.956796251	0.105011183	0.745901009	0.996811955
hsa-miR-889-5p	0.35967392	8.135892704	0.104958081	0.745963047	0.996811955
hsa-miR-3681-3p	-0.34509814	8.06919195	0.104734636	0.74622428	0.996811955
hsa-miR-4649-5p	-0.239438143	10.72375279	0.10447189	0.746531855	0.996811955
hsa-miR-6874-3p	0.34276105	8.307244431	0.103533819	0.747633477	0.996811955
hsa-miR-5739	-0.331411393	8.383423515	0.103211831	0.748012873	0.996811955
hsa-miR-3120-5p	-0.263955138	9.05076106	0.102964356	0.748304914	0.996811955
hsa-miR-378f	-0.322106511	8.472393335	0.102301395	0.749089176	0.996811955
hsa-miR-4741	-0.234278613	10.84775277	0.102137722	0.749283227	0.996811955
hsa-miR-1224-5p	-0.267196254	9.15033446	0.102017209	0.749426216	0.996811955
hsa-miR-1258	-0.342736874	7.944067604	0.101901564	0.749563517	0.996811955
hsa-miR-4787-5p	-0.235181529	14.0297122	0.100963437	0.750680512	0.996811955
hsa-miR-3180	0.322240489	8.531178002	0.100029939	0.75179768	0.996811955
hsa-miR-4708-5p	0.255677812	9.42202919	0.099916153	0.751934245	0.996811955
hsa-miR-7848-3p	-0.34579133	8.176768355	0.099692533	0.752202883	0.996811955
hsa-miR-6787-5p	0.238103377	10.44850697	0.099631939	0.752275732	0.996811955
hsa-miR-8075	0.324797892	8.392792123	0.099196496	0.752799962	0.996811955
hsa-miR-3975	-0.318661519	8.034192597	0.098587823	0.753534868	0.996811955
hsa-miR-5001-5p	0.248382921	9.67216764	0.098422171	0.753735306	0.996811955
hsa-miR-1295a	0.271208324	9.199827854	0.098208339	0.753994316	0.996811955
hsa-miR-6850-3p	0.275894944	8.910285116	0.097714045	0.754594229	0.996811955
hsa-miR-4785	0.225061962	11.21768619	0.097497768	0.754857244	0.996811955
hsa-miR-623	0.295359109	8.77974606	0.096896972	0.755589557	0.996811955
hsa-miR-6879-3p	0.253235636	9.612280564	0.096743753	0.755776714	0.996811955
hsa-miR-6786-3p	0.304768943	8.48763336	0.095721715	0.757029316	0.996811955
hsa-miR-5007-3p	-0.364892321	7.820503359	0.095706446	0.757048085	0.996811955
hsa-miR-509-5p	0.372612083	7.967866159	0.095167336	0.757711825	0.996811955
hsa-miR-6797-3p	0.312204164	8.453273142	0.094495059	0.758542408	0.996811955
hsa-miR-6853-5p	0.326632825	8.444902934	0.09436477	0.758703752	0.996811955
hsa-miR-922	0.362145446	7.90260473	0.09413996	0.758982432	0.996811955
hsa-miR-10397-5p	0.273054926	8.790049933	0.093942147	0.759227947	0.996811955
hsa-miR-6811-3p	-0.293713679	8.733390881	0.093045956	0.760343808	0.996811955
hsa-miR-3125	0.328471427	8.21357467	0.092691754	0.76078645	0.996811955
hsa-miR-524-3p	-0.239823742	9.794192588	0.092388845	0.761165725	0.996811955
hsa-miR-4258	-0.291616494	8.837903849	0.092284259	0.761296836	0.996811955
hsa-miR-3164	-0.343498338	7.885030715	0.091155299	0.762717316	0.996811955
hsa-miR-3664-5p	0.295151357	8.512259666	0.091112767	0.762771017	0.996811955
hsa-miR-3646	0.243165863	9.507938957	0.090683603	0.763313655	0.996811955
hsa-miR-520g-5p	-0.306500751	7.856331674	0.090679992	0.763318226	0.996811955
hsa-miR-4473	-0.336393261	7.926049961	0.090604899	0.763413321	0.996811955
hsa-miR-1225-3p	0.228000893	10.37508972	0.089998688	0.764182575	0.996811955
hsa-miR-187-3p	-0.317583734	7.951981286	0.089905037	0.764301665	0.996811955
hsa-miR-576-3p	-0.303944274	8.675246927	0.08958861	0.764704548	0.996811955
hsa-miR-6754-5p	-0.256711432	9.08518229	0.088116246	0.766589468	0.996811955
hsa-miR-5094	0.322235862	8.090725364	0.08746979	0.767422474	0.996811955
hsa-miR-6887-3p	-0.290308777	8.28787881	0.08735062	0.767576397	0.996811955
hsa-miR-301b-5p	-0.326750736	7.869482691	0.087308778	0.76763047	0.996811955
hsa-miR-660-3p	0.306324278	7.774094229	0.087173034	0.767805986	0.996811955
hsa-miR-4730	0.319329221	8.239174267	0.086812539	0.768272829	0.996811955
hsa-miR-6510-3p	-0.245289397	9.022614621	0.085980707	0.769354088	0.996811955
hsa-miR-4718	0.287118274	8.612833924	0.085483475	0.770003132	0.996811955
hsa-miR-509-3-5p	-0.34119018	7.903479769	0.085039091	0.770584928	0.996811955
hsa-miR-10527-5p	-0.298875178	7.925250829	0.084981025	0.770661072	0.996811955
hsa-miR-1915-5p	0.23007741	10.01227966	0.084875607	0.77079938	0.996811955
hsa-miR-1207-5p	0.232785587	9.786466077	0.084747751	0.770967253	0.996811955
hsa-miR-1915-3p	0.228930965	9.834894104	0.084636376	0.771113598	0.996811955
hsa-miR-6744-3p	0.30426285	8.100458939	0.084453587	0.771354006	0.996811955
hsa-miR-6885-3p	-0.331931355	7.844476472	0.082856294	0.773466916	0.998537675
hsa-miR-4700-3p	0.224462719	10.06405069	0.082375441	0.774107306	0.998537675
hsa-miR-6165	-0.21221728	10.58123156	0.082331285	0.774166213	0.998537675
hsa-miR-514b-5p	-0.323801192	7.801826568	0.081061793	0.775867172	0.998537675
hsa-miR-4726-3p	0.230813055	9.624138173	0.080438858	0.776707094	0.998537675
hsa-miR-1343-5p	0.214984329	10.20734037	0.080039674	0.777247175	0.998537675
hsa-miR-8077	0.292798329	8.496555905	0.079624122	0.77781095	0.998537675
hsa-miR-3177-3p	-0.29398259	7.717612175	0.07851988	0.779316821	0.998537675
hsa-miR-4423-3p	-0.236807	9.109718481	0.078107939	0.779881514	0.998537675
hsa-miR-6839-5p	-0.309152729	8.254782877	0.077791911	0.780315819	0.998537675
hsa-miR-6800-3p	-0.266103587	8.499390571	0.076122076	0.782626541	0.998537675
hsa-miR-335-3p	0.28859306	7.829311665	0.075676838	0.78324726	0.998537675
hsa-miR-4491	-0.219632133	9.490919105	0.075102897	0.784050311	0.998537675
hsa-miR-943	0.222082281	9.253232901	0.075014483	0.784174312	0.998537675
hsa-miR-1226-3p	0.197935282	10.93262163	0.07469914	0.784617222	0.998537675
hsa-miR-3675-5p	-0.309769551	7.881545653	0.074443072	0.784977618	0.998537675
hsa-miR-6805-5p	-0.197555877	11.20517113	0.073957459	0.785662915	0.998537675
hsa-miR-7-1-3p	0.335355223	7.815223811	0.073757666	0.785945563	0.998537675
hsa-miR-4442	0.277448383	8.509757381	0.073408169	0.78644099	0.998537675
hsa-miR-504-5p	-0.263498041	8.559332489	0.073214878	0.786715533	0.998537675
hsa-miR-6777-3p	0.286100472	8.283391663	0.072301722	0.788017827	0.998537675
hsa-miR-6510-5p	-0.209597355	9.923061867	0.071846992	0.788669629	0.998537675
hsa-miR-5091	-0.284858863	8.15491944	0.07164264	0.788963263	0.998537675
hsa-miR-654-5p	0.281941729	8.487123089	0.071044296	0.789825618	0.998537675
hsa-miR-181a-2-3p	-0.300297444	7.884824279	0.070276246	0.790938278	0.998537675
hsa-miR-4794	0.261415294	8.647402805	0.069980733	0.791368115	0.998537675
hsa-miR-296-3p	-0.221778911	9.368825179	0.069641323	0.791863001	0.998537675
hsa-miR-425-5p	0.289209972	8.201810265	0.067474254	0.795053615	0.998537675
hsa-miR-4796-3p	-0.220436029	9.083496993	0.067113173	0.795590532	0.998537675
hsa-miR-346	0.26279766	8.01565088	0.066944584	0.795841747	0.998537675
hsa-miR-4518	-0.25821427	8.601753186	0.066358104	0.796718303	0.998537675
hsa-miR-4750-5p	-0.248815629	8.65345124	0.065268669	0.798357608	0.998537675
hsa-miR-411-3p	0.299952277	7.91651748	0.06418629	0.800000792	0.998537675
hsa-miR-6812-5p	0.199093673	10.06015477	0.063987171	0.800304681	0.998537675
hsa-miR-551b-5p	0.216355208	9.090673678	0.063610343	0.800881163	0.998537675
hsa-miR-6875-5p	0.281216141	8.126716452	0.063559446	0.800959167	0.998537675
hsa-miR-658	-0.265688706	8.019998568	0.06311735	0.801638109	0.998537675
hsa-miR-7156-3p	-0.239395448	8.67503011	0.063018518	0.801790233	0.998537675
hsa-miR-4763-5p	0.198708332	9.604257299	0.061507369	0.804132215	0.998537675
hsa-miR-5683	-0.252044159	8.103711505	0.061493736	0.804153481	0.998537675
hsa-miR-631	-0.209800336	9.028792695	0.06107613	0.804806139	0.998537675
hsa-miR-5190	-0.311924724	7.901769882	0.060787554	0.805258527	0.998537675
hsa-miR-888-3p	-0.239614429	7.845158935	0.060427387	0.805824743	0.998537675
hsa-miR-10396b-5p	0.183894787	10.39417743	0.05999154	0.806512336	0.998537675
hsa-miR-670-5p	-0.293507415	8.057445079	0.059205526	0.807759076	0.998537675
hsa-miR-4776-3p	-0.264517278	8.373186396	0.058968293	0.808137085	0.998537675
hsa-miR-6875-3p	-0.255072028	8.194625631	0.058072144	0.80957233	0.998537675
hsa-miR-4736	0.240604367	8.020873022	0.057717674	0.810143269	0.998537675
hsa-miR-200c-3p	0.244188043	7.839821344	0.057607196	0.810321595	0.998537675
hsa-miR-8071	0.210427609	9.072558254	0.056942893	0.81139769	0.998537675
hsa-miR-4697-3p	-0.242258145	8.195753941	0.056555801	0.812027797	0.998537675
hsa-miR-6849-3p	0.280049474	7.910461979	0.056486007	0.812141651	0.998537675
hsa-miR-6808-5p	-0.23342442	8.46068434	0.055991803	0.812949963	0.998537675
hsa-miR-637	-0.18895375	9.43779116	0.055436152	0.813863289	0.998537675
hsa-miR-7151-3p	0.243421703	8.433700471	0.054617623	0.815217554	0.998537675
hsa-miR-3677-3p	-0.178058956	10.21280938	0.05458226	0.815276303	0.998537675
hsa-miR-6884-3p	0.170759105	11.0597854	0.054452545	0.815491971	0.998537675
hsa-miR-4434	-0.264531845	8.161124368	0.054417509	0.815550271	0.998537675
hsa-miR-6735-5p	-0.193122491	9.373388472	0.053594094	0.816926141	0.998537675
hsa-miR-4298	-0.175720995	10.10916057	0.053444863	0.817176685	0.998537675
hsa-miR-4508	0.183410223	9.875905998	0.053420523	0.817217584	0.998537675
hsa-miR-4733-5p	-0.241958165	8.310373352	0.052951032	0.818008417	0.998537675
hsa-miR-4458	0.275302038	8.168517269	0.052864117	0.818155225	0.998537675
hsa-miR-8070	-0.243353508	8.143479235	0.052614914	0.818576859	0.998537675
hsa-miR-7853-5p	-0.246504472	7.810489576	0.052561845	0.818666783	0.998537675
hsa-miR-2909	-0.238014689	7.761040919	0.052368166	0.818995377	0.998537675
hsa-miR-152-5p	-0.22312907	7.7020551	0.051780611	0.819996145	0.998537675
hsa-miR-1538	-0.174623748	10.14964898	0.050978214	0.821372543	0.998537675
hsa-miR-4687-3p	0.193213959	8.987847065	0.049597102	0.823768571	0.998537675
hsa-miR-1270	-0.238472566	7.893742188	0.049570983	0.823814219	0.998537675
hsa-miR-10396a-5p	0.168772125	10.25097995	0.049320595	0.824252463	0.998537675
hsa-miR-6750-3p	0.244714888	8.284201321	0.049212427	0.824442145	0.998537675
hsa-let-7e-3p	0.213670496	7.82043917	0.048882773	0.825021576	0.998537675
hsa-miR-4433a-3p	0.18089378	9.417271693	0.048671977	0.825393167	0.998537675
hsa-miR-1256	-0.212716792	7.705301402	0.047984066	0.82661172	0.998537675
hsa-miR-6821-5p	-0.172170413	9.715925208	0.046943185	0.828473051	0.998537675
hsa-miR-3928-5p	-0.243895484	8.170731004	0.046589138	0.829111085	0.998537675
hsa-miR-744-5p	-0.201419233	8.727911328	0.046220109	0.829778824	0.998537675
hsa-miR-1263	-0.212573334	7.748334121	0.046012005	0.830156609	0.998537675
hsa-miR-6793-3p	-0.186254664	9.173503258	0.045994765	0.830187945	0.998537675
hsa-miR-612	-0.208224323	8.61642891	0.045386931	0.831296748	0.998537675
hsa-miR-1912-3p	-0.201354927	7.926532714	0.045072678	0.831873047	0.998537675
hsa-miR-324-5p	-0.216158282	7.767457131	0.044987295	0.832029992	0.998537675
hsa-miR-6797-5p	-0.212128766	8.589551881	0.044927858	0.832139336	0.998537675
hsa-miR-371a-3p	0.229305842	8.241626426	0.044842101	0.832297234	0.998537675
hsa-miR-6880-3p	0.16260317	10.11660749	0.044401822	0.833110379	0.998537675
hsa-miR-6823-5p	-0.202094067	7.910710815	0.044074159	0.833718273	0.998537675
hsa-miR-4766-3p	0.210171322	8.313975859	0.043995101	0.833865297	0.998537675
hsa-miR-4780	0.166933262	9.598168405	0.04394021	0.833967461	0.998537675
hsa-miR-3133	0.25827645	8.064511029	0.043937957	0.833971654	0.998537675
hsa-miR-6769b-5p	0.152837685	11.08598625	0.043397399	0.834981337	0.998537675
hsa-miR-3064-5p	0.255891539	7.79966285	0.043234348	0.83528718	0.998537675
hsa-miR-8082	0.172928551	9.241840151	0.042994638	0.835737908	0.998537675
hsa-miR-12119	-0.162498084	10.01593324	0.042776924	0.836148416	0.998537675
hsa-miR-1469	0.150792176	10.91477576	0.042451182	0.836764653	0.998537675
hsa-miR-3183	0.162038005	9.80659746	0.042184084	0.837271788	0.998537675
hsa-miR-3198	0.163685214	9.648334968	0.042135731	0.837363775	0.998537675
hsa-miR-5000-5p	-0.225795863	7.873462206	0.041848818	0.837910727	0.998537675
hsa-miR-3610	-0.172609584	9.055062395	0.041753858	0.838092184	0.998537675
hsa-miR-5587-3p	-0.159385192	9.989745826	0.04168447	0.838224911	0.998537675
hsa-miR-1231	0.21723424	8.269275753	0.040500151	0.840508302	0.998537675
hsa-miR-3678-3p	0.215755871	8.280902641	0.039872714	0.841732101	0.998537675
hsa-miR-6850-5p	-0.191309949	8.507062266	0.039100397	0.843252316	0.998537675
hsa-miR-5584-5p	-0.165468135	9.109042658	0.038966668	0.843517126	0.998537675
hsa-miR-1288-3p	0.159835268	9.142777388	0.038603328	0.844239004	0.998537675
hsa-miR-936	-0.218317782	8.118892385	0.038297213	0.84484993	0.998537675
hsa-miR-6819-5p	-0.212775285	8.037418281	0.038218039	0.845008353	0.998537675
hsa-miR-6761-3p	-0.208030139	7.848502418	0.03816958	0.845105402	0.998537675
hsa-miR-147b-5p	-0.183189705	7.885457766	0.03816813	0.845108306	0.998537675
hsa-miR-1226-5p	-0.142742324	10.5384602	0.037296834	0.846864309	0.998537675
hsa-miR-3672	0.198468769	8.606090395	0.037249426	0.846960461	0.998537675
hsa-miR-8083	0.154557015	9.817117381	0.036837923	0.847797753	0.998537675
hsa-miR-3938	-0.178607883	7.717220828	0.036712842	0.848053217	0.998537675
hsa-miR-12127	0.223868391	7.902754583	0.035383729	0.850796142	0.998537675
hsa-miR-11401	0.204279964	8.489484813	0.035380472	0.850802927	0.998537675
hsa-miR-3681-5p	0.197855422	8.140797828	0.034168621	0.853350856	0.998537675
hsa-miR-651-3p	0.22209195	8.231600043	0.033910111	0.853900396	0.998537675
hsa-miR-18b-3p	0.1809632	8.134657943	0.033898047	0.853926096	0.998537675
hsa-miR-1287-3p	0.222641272	7.787990606	0.033830985	0.854069035	0.998537675
hsa-miR-602	-0.162097871	8.987243945	0.03352873	0.854715104	0.998537675
hsa-miR-6846-3p	0.149063993	9.24950176	0.033401891	0.854987118	0.998537675
hsa-miR-6824-3p	0.148451245	9.742888767	0.033049123	0.855746471	0.998537675
hsa-miR-3178	-0.146124309	9.480603472	0.03271589	0.856467627	0.998537675
hsa-miR-6731-5p	-0.174443446	7.821824007	0.032588993	0.856743245	0.998537675
hsa-miR-521	0.193936829	8.05289125	0.032014929	0.857997075	0.998537675
hsa-miR-4292	-0.159311127	8.761737957	0.031830389	0.858402595	0.998537675
hsa-miR-3160-3p	-0.169066553	8.298459898	0.03147166	0.859194377	0.998537675
hsa-miR-6781-5p	0.22705928	7.9870564	0.031267913	0.859646157	0.998537675
hsa-miR-6882-3p	0.133560789	10.23502461	0.030784894	0.860723286	0.998537675
hsa-miR-518a-3p	0.144446547	9.205365492	0.030615935	0.861102118	0.998537675
hsa-miR-1276	-0.183491792	8.436939856	0.030605989	0.861124451	0.998537675
hsa-miR-4747-5p	0.175832249	8.484453619	0.03055409	0.861241052	0.998537675
hsa-miR-135b-3p	-0.166277418	7.909654335	0.030462081	0.861448019	0.998537675
hsa-miR-7855-5p	-0.181904767	7.879895996	0.030139197	0.862176881	0.998537675
hsa-miR-6739-5p	0.185903326	8.158347842	0.029495359	0.863642353	0.998537675
hsa-miR-3663-3p	0.187743147	8.223775072	0.029295313	0.864101035	0.998537675
hsa-miR-11400	0.163218242	8.610431635	0.028861015	0.865102409	0.998537675
hsa-miR-6771-3p	-0.135233567	9.551762582	0.028836823	0.865158418	0.998537675
hsa-miR-6736-3p	-0.183086131	8.016824222	0.028539649	0.865848393	0.998537675
hsa-miR-381-3p	-0.181452133	7.852909066	0.028364006	0.866257937	0.998537675
hsa-miR-6727-3p	0.170874762	8.341804342	0.028226877	0.866578586	0.998537675
hsa-miR-96-3p	0.150912281	7.820448027	0.027765971	0.867662237	0.998537675
hsa-miR-4783-3p	-0.120764092	11.32732081	0.027638073	0.867964577	0.998537675
hsa-miR-551a	-0.178196963	7.963153931	0.027393345	0.868545102	0.998537675
hsa-miR-3169	-0.179257699	8.200310028	0.02683261	0.869885368	0.998537675
hsa-miR-6859-3p	0.166835145	8.357285215	0.025079288	0.874171576	0.998537675
hsa-miR-9899	0.114577385	11.44758798	0.024981024	0.874416274	0.998537675
hsa-miR-494-5p	-0.165042085	8.067696351	0.024968475	0.874447559	0.998537675
hsa-miR-3689a-3p	-0.165042085	8.067696351	0.024968475	0.874447559	0.998537675
hsa-miR-6514-3p	-0.143039759	8.673292378	0.024912448	0.874587337	0.998537675
hsa-miR-6730-3p	0.154871567	8.565655277	0.024860745	0.874716468	0.998537675
hsa-miR-6769b-3p	0.127321632	9.445159791	0.024676368	0.875178085	0.998537675
hsa-miR-5581-3p	-0.146295813	8.620853191	0.024671972	0.875189111	0.998537675
hsa-miR-9851-3p	0.161904095	8.073655015	0.024544695	0.875508831	0.998537675
hsa-miR-663a	0.112091649	11.38324772	0.024139357	0.876532738	0.998537675
hsa-miR-3615	0.131662636	9.195638109	0.023954656	0.877002222	0.998537675
hsa-miR-5189-5p	-0.121511516	9.364040501	0.023610592	0.877881754	0.998537675
hsa-miR-656-5p	-0.150797197	8.038590025	0.023440457	0.878319092	0.998537675
hsa-miR-10523-5p	0.148720173	8.241075309	0.023087116	0.879232592	0.998537675
hsa-miR-6737-3p	0.129656371	9.056718753	0.022722185	0.880183596	0.998537675
hsa-miR-4469	0.15100088	8.223528406	0.022613098	0.88046939	0.998537675
hsa-miR-4293	0.16146494	8.158387836	0.021381785	0.883745452	0.998537675
hsa-miR-6741-3p	-0.131721759	8.637661548	0.021187246	0.88427178	0.998537675
hsa-miR-4521	0.113113434	9.86670377	0.020958816	0.88489296	0.998537675
hsa-miR-4265	0.168164392	8.363504557	0.020765399	0.885421638	0.998537675
hsa-miR-589-5p	0.151583804	7.948614297	0.020414366	0.886387595	0.998537675
hsa-miR-622	0.167172934	8.194635185	0.020242085	0.886864767	0.998537675
hsa-miR-4652-5p	-0.131285919	8.761933272	0.019941819	0.887701408	0.998537675
hsa-miR-510-3p	-0.119958661	7.760842971	0.019703494	0.888370044	0.998537675
hsa-miR-6740-5p	0.174677128	8.014967264	0.019695491	0.888392569	0.998537675
hsa-miR-3166	-0.116005034	7.874432695	0.019585251	0.888703312	0.998537675
hsa-miR-298	-0.139347788	8.417607638	0.019575251	0.888731544	0.998537675
hsa-miR-10394-5p	-0.132710761	8.21337237	0.019220455	0.889738007	0.998537675
hsa-miR-4436b-3p	0.158107017	8.320477912	0.019181225	0.88984987	0.998537675
hsa-miR-320a-5p	0.142234931	8.277187958	0.019057748	0.890202731	0.998537675
hsa-miR-4717-5p	-0.133863639	8.722416582	0.018631608	0.891429537	0.998537675
hsa-miR-330-5p	0.11765942	7.816854948	0.018623408	0.891453283	0.998537675
hsa-miR-3692-5p	-0.127390555	8.675714174	0.018480435	0.891868176	0.998537675
hsa-miR-7156-5p	0.148971456	8.43381961	0.01845282	0.891948499	0.998537675
hsa-miR-3616-3p	0.144695261	8.493936878	0.018318231	0.892340857	0.998537675
hsa-miR-125b-2-3p	-0.127527074	8.027264496	0.018102507	0.892972816	0.998537675
hsa-miR-197-5p	-0.118150033	8.885425416	0.018037225	0.893164814	0.998537675
hsa-miR-6857-3p	0.148037803	8.184185943	0.017603814	0.894448568	0.998537675
hsa-miR-125a-3p	-0.135859384	8.171939835	0.017573804	0.894538049	0.998537675
hsa-miR-6509-5p	0.112166558	8.993949542	0.017393124	0.895078436	0.998537675
hsa-miR-940	-0.102573246	10.10293164	0.016760708	0.896992746	0.998537675
hsa-miR-6504-5p	-0.161726344	7.850681429	0.016621091	0.897420287	0.998537675
hsa-miR-5009-3p	-0.127110966	8.103287829	0.016504004	0.897780246	0.998537675
hsa-miR-6892-5p	0.133205079	8.225958454	0.016199804	0.898721553	0.998537675
hsa-miR-200a-5p	-0.113242063	8.062219327	0.015787107	0.90001307	0.998537675
hsa-miR-1260b	0.122391618	8.665342456	0.015630166	0.900508706	0.998537675
hsa-miR-12113	-0.094811769	10.31802308	0.015394712	0.901257054	0.998537675
hsa-miR-708-3p	0.119046212	8.288255722	0.01537969	0.901304993	0.998537675
hsa-miR-5705	-0.095898973	7.730373474	0.015333558	0.90145237	0.998537675
hsa-miR-5187-5p	-0.11569076	7.822653182	0.015105453	0.902184411	0.998537675
hsa-miR-6084	-0.096461598	9.770458305	0.01484678	0.903021377	0.998537675
hsa-miR-6845-5p	-0.136064937	8.312629114	0.014796072	0.903186311	0.998537675
hsa-miR-3175	-0.135574875	8.312453295	0.014687987	0.903538836	0.998537675
hsa-miR-937-3p	-0.086570752	11.39054607	0.014364703	0.904601172	0.998537675
hsa-miR-1234-3p	-0.100250278	8.962875797	0.014021751	0.905741481	0.998537675
hsa-miR-12121	-0.09288139	9.637821202	0.013792532	0.906511529	0.998537675
hsa-miR-1908-5p	-0.089845904	10.16073039	0.01364804	0.907000282	0.998537675
hsa-miR-3913-3p	0.121336192	8.438858849	0.013348703	0.908021219	0.998537675
hsa-miR-885-3p	-0.091365556	9.620370768	0.013247142	0.908370239	0.998537675
hsa-miR-486-5p	-0.119539348	7.924083749	0.012969423	0.909331621	0.998537675
hsa-miR-4277	0.131739269	8.046910986	0.012882813	0.909633568	0.998537675
hsa-miR-3605-3p	-0.122656231	8.088541314	0.012842521	0.909774387	0.998537675
hsa-miR-572	0.080916412	11.30974864	0.012483313	0.911039833	0.998537675
hsa-miR-6813-3p	0.092341548	9.587123014	0.012431943	0.911222303	0.998537675
hsa-miR-6815-5p	0.109401626	8.333220902	0.012361605	0.911472769	0.998537675
hsa-miR-523-3p	-0.105061606	8.561338565	0.011970762	0.912877848	0.998537675
hsa-miR-1237-3p	0.08995264	9.005791062	0.011439011	0.914827309	0.998537675
hsa-miR-580-3p	-0.074043912	7.736838826	0.011423408	0.914885198	0.998537675
hsa-miR-4636	-0.074043912	7.736838826	0.011423408	0.914885198	0.998537675
hsa-miR-4669	0.09904223	8.619559859	0.011298459	0.915350208	0.998537675
hsa-miR-1247-5p	-0.077257754	11.14374575	0.011155052	0.915887131	0.998537675
hsa-miR-127-5p	-0.101844417	8.576468477	0.010798908	0.917235838	0.998537675
hsa-miR-6719-3p	-0.107323167	8.011622922	0.010479041	0.918466462	0.998537675
hsa-miR-1257	-0.086391248	9.695839303	0.010433199	0.918644379	0.998537675
hsa-miR-6501-5p	-0.10742469	8.173967471	0.010318392	0.919091689	0.998537675
hsa-miR-4745-5p	0.072478674	11.6898575	0.010102253	0.919940683	0.998537675
hsa-miR-5192	-0.086896114	8.598111992	0.009645481	0.921765608	0.998537675
hsa-miR-7515	0.084684309	8.987156891	0.009577509	0.922040872	0.998537675
hsa-miR-4517	0.102031971	8.76636464	0.009440153	0.922600146	0.998537675
hsa-miR-542-5p	0.103840161	7.957612494	0.009336205	0.923026131	0.998537675
hsa-miR-7113-5p	0.137516489	8.002535436	0.009150718	0.923792254	0.998537675
hsa-miR-1976	0.095883642	8.447853743	0.009005385	0.924398017	0.998537675
hsa-miR-4522	-0.123634516	7.99090749	0.008929826	0.924714904	0.998537675
hsa-miR-585-5p	-0.076357158	8.317945593	0.008513725	0.926484753	0.998537675
hsa-miR-6800-5p	0.106253615	8.45062582	0.008406932	0.926945984	0.998537675
hsa-miR-9901	-0.065879427	10.58969868	0.008068947	0.928425523	0.998537675
hsa-miR-6720-5p	-0.069559369	9.838094419	0.007994959	0.92875355	0.998537675
hsa-miR-3176	-0.084928371	8.579723515	0.007955362	0.928929731	0.998537675
hsa-miR-5689	-0.080307297	9.002381903	0.007809691	0.929581719	0.998537675
hsa-miR-6715b-3p	0.082700308	8.351617586	0.007760633	0.929802663	0.998537675
hsa-miR-490-3p	-0.079890095	8.181686168	0.00766049	0.930255886	0.998537675
hsa-miR-1266-5p	-0.102662782	8.215791878	0.007643343	0.930333784	0.998537675
hsa-miR-4493	0.072506267	9.58833703	0.007580217	0.93062134	0.998537675
hsa-miR-4536-5p	0.092124795	8.130471111	0.007418001	0.931365848	0.998537675
hsa-miR-4758-3p	-0.064423956	10.33951365	0.006983048	0.933403595	0.998537675
hsa-miR-6762-3p	0.067321314	9.463335983	0.006853873	0.93402101	0.998537675
hsa-miR-892a	-0.085279467	7.987713936	0.006760275	0.934472049	0.998537675
hsa-miR-5004-5p	0.172820716	7.74221726	0.022109718	0.936178517	0.998537675
hsa-miR-10397-3p	0.172820716	7.74221726	0.022109718	0.936178517	0.998537675
hsa-miR-4444	0.182440022	7.745404206	0.024268366	0.936178518	0.998537675
hsa-miR-3064-3p	0.182440022	7.745404206	0.024268366	0.936178518	0.998537675
hsa-miR-4744	-0.111846738	7.995883289	0.006311712	0.93667861	0.998537675
hsa-miR-619-5p	0.092821971	7.881040035	0.006267903	0.93689829	0.998537675
hsa-miR-664a-5p	0.08571362	7.952785549	0.006050191	0.938001629	0.998537675
hsa-miR-26a-1-3p	-0.071898376	8.354819172	0.00599526	0.938283153	0.998537675
hsa-miR-8062	0.088658708	8.229637903	0.005906576	0.938740416	0.998537675
hsa-miR-4524b-5p	-0.062001877	7.825823374	0.005790643	0.939343421	0.998537675
hsa-miR-4786-5p	-0.088378893	8.242570456	0.005774783	0.939426384	0.998537675
hsa-miR-4321	-0.056920683	10.28282403	0.005758873	0.939509721	0.998537675
hsa-miR-4534	-0.068849118	7.879402578	0.005741563	0.939600525	0.998537675
hsa-miR-6860	-0.059472933	10.09645248	0.005738263	0.939617854	0.998537675
hsa-miR-3682-5p	-0.04979355	7.949646165	0.005462347	0.941084725	0.998537675
hsa-miR-99b-5p	-0.097309546	7.836370842	0.005417098	0.94132881	0.998537675
hsa-miR-1199-3p	0.076745928	8.595646955	0.005409007	0.941372562	0.998537675
hsa-miR-7159-5p	-0.118638819	7.992950062	0.005402759	0.941406374	0.998537675
hsa-miR-219a-5p	0.084778918	7.911168292	0.00537221	0.941571966	0.998537675
hsa-miR-608	-0.053755582	10.40848758	0.005237534	0.942307687	0.998537675
hsa-miR-3620-5p	-0.052564437	11.20777783	0.005233453	0.942330126	0.998537675
hsa-miR-520b-5p	-0.067018671	8.484911424	0.005199293	0.942518323	0.998537675
hsa-miR-519a-2-5p	-0.067018671	8.484911424	0.005199293	0.942518323	0.998537675
hsa-miR-6511b-5p	-0.128680508	7.81652421	0.005197163	0.942530073	0.998537675
hsa-miR-4757-3p	-0.052650076	7.80795117	0.00515351	0.942771526	0.998537675
hsa-miR-4505	0.061333029	8.717059065	0.005107213	0.943028724	0.998537675
hsa-miR-2110	-0.0624998	8.036165739	0.00508903	0.943130058	0.998537675
hsa-miR-6780a-5p	0.07130976	8.506710246	0.004963407	0.94383519	0.998537675
hsa-miR-6747-3p	-0.060986267	9.205135128	0.004871827	0.944354902	0.998537675
hsa-miR-1291	0.059740815	9.132244573	0.00485517	0.944449954	0.998537675
hsa-miR-4698	0.075217665	8.272574742	0.004604887	0.945898437	0.998537675
hsa-miR-10394-3p	-0.048614517	11.69865286	0.004565773	0.94612835	0.998537675
hsa-miR-320b	0.079551088	7.817587546	0.00453106	0.946333221	0.998537675
hsa-miR-3163	-0.051917778	10.26653781	0.004452042	0.946802529	0.998537675
hsa-miR-375-5p	-0.05330195	8.942011113	0.004301873	0.947706104	0.998537675
hsa-miR-488-5p	-0.135203874	7.686196708	0.007303538	0.947871409	0.998537675
hsa-miR-5583-3p	-0.134700319	7.685989332	0.007247873	0.947871409	0.998537675
hsa-miR-202-5p	0.096073286	7.768987142	0.006771752	0.94787141	0.998537675
hsa-miR-665	-0.103633428	7.666565727	0.004721319	0.947871417	0.998537675
hsa-miR-3136-3p	0.114883236	7.743567972	0.009055671	0.947871421	0.998537675
hsa-miR-5698	0.102073667	7.6795922	0.007486664	0.947871426	0.998537675
hsa-miR-4283	0.112437205	7.682886039	0.008766075	0.947871427	0.998537675
hsa-miR-3927-3p	0.112437205	7.682886039	0.008766075	0.947871427	0.998537675
hsa-miR-1204	0.183764676	7.663608254	0.022572785	0.947871429	0.998537675
hsa-miR-3910	0.183764676	7.663608254	0.022572785	0.947871429	0.998537675
hsa-miR-4452	0.183764676	7.663608254	0.022572785	0.947871429	0.998537675
hsa-miR-548v	0.194128215	7.666914065	0.02472355	0.94787143	0.998537675
hsa-miR-6073	0.194128215	7.666914065	0.02472355	0.94787143	0.998537675
hsa-miR-6759-5p	0.194128215	7.666914065	0.02472355	0.94787143	0.998537675
hsa-miR-378j	0.156763503	7.727375501	0.014828368	0.94787143	0.998537675
hsa-miR-449b-5p	0.239526047	7.711696169	0.034129977	0.947871433	0.998537675
hsa-miR-5681b	0.250390656	7.714975747	0.036813105	0.947871434	0.998537675
hsa-miR-9986	0.250390656	7.714975747	0.036813105	0.947871434	0.998537675
hsa-miR-4765	0.31040368	7.692606492	0.057961784	0.947871435	0.998537675
hsa-miR-548ac	0.321217057	7.695898682	0.061395046	0.947871436	0.998537675
hsa-miR-520c-5p	0.332081666	7.699190821	0.064927877	0.947871437	0.998537675
hsa-miR-3152-5p	0.332081666	7.699190821	0.064927877	0.947871437	0.998537675
hsa-miR-6835-5p	0.10012931	7.726541563	0.005880127	0.947871437	0.998537675
hsa-miR-3157-5p	0.182891854	7.710731644	0.019314073	0.94787144	0.998537675
hsa-miR-4676-5p	0.182891854	7.710731644	0.019314073	0.94787144	0.998537675
hsa-miR-516b-5p	0.35675889	7.707978106	0.072844635	0.94787144	0.998537675
hsa-miR-6499-5p	0.288598016	7.806420213	0.041567564	0.947871449	0.998537675
hsa-miR-3137	0.402931006	7.770861137	0.080370895	0.94787146	0.998537675
hsa-miR-6778-5p	-0.051897971	8.379169767	0.004201534	0.948318698	0.998537675
hsa-miR-6825-5p	-0.057515779	8.950119314	0.004125285	0.948789153	0.998537675
hsa-miR-217-3p	0.065560986	7.788819304	0.004034338	0.949356035	0.998537675
hsa-miR-4750-3p	-0.04882078	10.02070479	0.00393514	0.949981707	0.998537675
hsa-miR-4436b-5p	-0.050885569	9.638760985	0.003886462	0.950291635	0.998537675
hsa-miR-6125	-0.045779141	10.50371503	0.003775007	0.951008668	0.998537675
hsa-miR-6738-5p	0.084195393	8.235467003	0.003602751	0.952138103	0.998537675
hsa-miR-22-3p	0.060820125	7.634372021	0.003528082	0.952636092	0.998537675
hsa-miR-513a-3p	0.060820125	7.634372021	0.003528082	0.952636092	0.998537675
hsa-miR-4772-5p	0.060820125	7.634372021	0.003528082	0.952636092	0.998537675
hsa-miR-5702	0.060820125	7.634372021	0.003528082	0.952636092	0.998537675
hsa-miR-8063	0.060820125	7.634372021	0.003528082	0.952636092	0.998537675
hsa-miR-6870-5p	0.064347019	8.36194535	0.003245943	0.954567244	0.998537675
hsa-miR-4694-3p	0.056139895	8.632315068	0.003211043	0.954811888	0.998537675
hsa-miR-6730-5p	-0.05122518	8.47113042	0.003127467	0.955403216	0.998537675
hsa-miR-6870-3p	0.049712712	8.915504036	0.003121525	0.955445556	0.998537675
hsa-miR-4644	0.050907503	8.914516558	0.003087991	0.955685276	0.998537675
hsa-miR-4649-3p	-0.043297043	9.578898833	0.002980936	0.956459428	0.998537675
hsa-miR-557	0.059111701	8.183156471	0.00297577	0.956497139	0.998537675
hsa-miR-6716-3p	-0.05370561	8.087526508	0.002842246	0.957483385	0.998537675
hsa-miR-5708	-0.054624793	8.053569559	0.002795169	0.957836637	0.998537675
hsa-miR-6757-3p	-0.056731115	8.238193065	0.00276687	0.958050418	0.998537675
hsa-miR-548d-3p	-0.100490589	7.86374919	0.002751387	0.958167842	0.998537675
hsa-miR-6792-5p	-0.036832418	8.89501725	0.00274816	0.958192361	0.998537675
hsa-miR-1287-5p	-0.087556529	7.734122805	0.002647533	0.958964226	0.998537675
hsa-miR-6131	0.001452713	7.764367748	0.002591952	0.959396878	0.998537675
hsa-miR-10399-5p	0.001452713	7.764367748	0.002591952	0.959396878	0.998537675
hsa-miR-663b	-0.039774088	10.19293037	0.002588401	0.959424678	0.998537675
hsa-miR-7974	-0.035661857	8.538793791	0.002344097	0.961385387	0.998537675
hsa-miR-6773-5p	0.043210861	8.211967017	0.002333337	0.961474043	0.998537675
hsa-miR-1250-3p	0.050162926	7.899546654	0.002302449	0.961729695	0.998537675
hsa-miR-1914-5p	-0.039855217	9.256546174	0.002207282	0.962528358	0.998537675
hsa-miR-5007-5p	-0.0607778	7.81777519	0.00217926	0.962766801	0.998537675
hsa-miR-26a-5p	-0.213364604	7.621095708	0.011132293	0.963126328	0.998537675
hsa-miR-1250-5p	-0.213364604	7.621095708	0.011132293	0.963126328	0.998537675
hsa-miR-5707	-0.213364604	7.621095708	0.011132293	0.963126328	0.998537675
hsa-miR-216b-3p	-0.171628321	7.601971282	0.00719044	0.963126364	0.998537675
hsa-miR-17-3p	0.051300546	7.547934298	0.002594254	0.963126403	0.998537675
hsa-miR-205-5p	0.051300546	7.547934298	0.002594254	0.963126403	0.998537675
hsa-miR-299-5p	0.051300546	7.547934298	0.002594254	0.963126403	0.998537675
hsa-miR-302d-3p	0.051300546	7.547934298	0.002594254	0.963126403	0.998537675
hsa-miR-574-3p	0.051300546	7.547934298	0.002594254	0.963126403	0.998537675
hsa-miR-582-3p	0.051300546	7.547934298	0.002594254	0.963126403	0.998537675
hsa-miR-1281	0.051300546	7.547934298	0.002594254	0.963126403	0.998537675
hsa-miR-3129-3p	0.051300546	7.547934298	0.002594254	0.963126403	0.998537675
hsa-miR-4300	0.051300546	7.547934298	0.002594254	0.963126403	0.998537675
hsa-miR-4666a-3p	0.051300546	7.547934298	0.002594254	0.963126403	0.998537675
hsa-miR-4676-3p	0.051300546	7.547934298	0.002594254	0.963126403	0.998537675
hsa-miR-12124	0.051300546	7.547934298	0.002594254	0.963126403	0.998537675
hsa-miR-12125	0.051300546	7.547934298	0.002594254	0.963126403	0.998537675
hsa-miR-3157-3p	0.097879043	7.595682511	0.005751318	0.963126412	0.998537675
hsa-miR-186-5p	0.109352751	7.599108287	0.006765263	0.963126415	0.998537675
hsa-miR-495-3p	0.109352751	7.599108287	0.006765263	0.963126415	0.998537675
hsa-miR-518b	0.109352751	7.599108287	0.006765263	0.963126415	0.998537675
hsa-miR-518e-3p	0.109352751	7.599108287	0.006765263	0.963126415	0.998537675
hsa-miR-374c-5p	0.109352751	7.599108287	0.006765263	0.963126415	0.998537675
hsa-miR-4693-3p	0.109352751	7.599108287	0.006765263	0.963126415	0.998537675
hsa-miR-516a-5p	0.195427451	7.578724587	0.019319228	0.96312642	0.998537675
hsa-miR-550a-3p	0.195427451	7.578724587	0.019319228	0.96312642	0.998537675
hsa-miR-548j-5p	0.195427451	7.578724587	0.019319228	0.96312642	0.998537675
hsa-miR-3683	0.195427451	7.578724587	0.019319228	0.96312642	0.998537675
hsa-miR-550b-3p	0.195427451	7.578724587	0.019319228	0.96312642	0.998537675
hsa-miR-4712-5p	0.195427451	7.578724587	0.019319228	0.96312642	0.998537675
hsa-miR-548ap-5p	0.195427451	7.578724587	0.019319228	0.96312642	0.998537675
hsa-miR-548au-5p	0.195427451	7.578724587	0.019319228	0.96312642	0.998537675
hsa-miR-6777-5p	0.195427451	7.578724587	0.019319228	0.96312642	0.998537675
hsa-miR-588	0.058750152	7.664843983	0.002346632	0.963126421	0.998537675
hsa-miR-105-3p	0.206901158	7.582162882	0.02110861	0.963126423	0.998537675
hsa-miR-139-5p	0.206901158	7.582162882	0.02110861	0.963126423	0.998537675
hsa-miR-34a-5p	0.206901158	7.582162882	0.02110861	0.963126423	0.998537675
hsa-miR-136-5p	0.206901158	7.582162882	0.02110861	0.963126423	0.998537675
hsa-miR-518f-5p	0.206901158	7.582162882	0.02110861	0.963126423	0.998537675
hsa-miR-543	0.206901158	7.582162882	0.02110861	0.963126423	0.998537675
hsa-miR-1285-3p	0.206901158	7.582162882	0.02110861	0.963126423	0.998537675
hsa-miR-4776-5p	0.206901158	7.582162882	0.02110861	0.963126423	0.998537675
hsa-miR-6512-5p	0.206901158	7.582162882	0.02110861	0.963126423	0.998537675
hsa-miR-6866-3p	0.206901158	7.582162882	0.02110861	0.963126423	0.998537675
hsa-miR-6895-3p	0.206901158	7.582162882	0.02110861	0.963126423	0.998537675
hsa-miR-7158-3p	0.206901158	7.582162882	0.02110861	0.963126423	0.998537675
hsa-miR-367-3p	0.146171894	7.611596218	0.010412037	0.963126428	0.998537675
hsa-miR-5002-5p	0.146171894	7.611596218	0.010412037	0.963126428	0.998537675
hsa-miR-30c-2-3p	0.243720302	7.594682547	0.027088534	0.963126435	0.998537675
hsa-miR-218-2-3p	0.243720302	7.594682547	0.027088534	0.963126435	0.998537675
hsa-miR-181b-2-3p	0.184658886	7.627741156	0.014719756	0.963126453	0.998537675
hsa-miR-758-3p	0.184658886	7.627741156	0.014719756	0.963126453	0.998537675
hsa-miR-1290	0.184658886	7.627741156	0.014719756	0.963126453	0.998537675
[truncated: 79 more rows]
