# Supplementary material for: Potential prognostic biomarkers in restenosis of peripheral arteries identified through comprehensive ceRNA network analysis
Source: Front Genet. 2025 Dec 1;16:1597644. doi: 10.3389/fgene.2025.1597644 (PMC12702502; doi:10.3389/fgene.2025.1597644)
Supplement: Supplementary file 12 [file DataSheet1.csv]

id	YCZK9B1	YCZK9B2	YCZK9B3	YCZK9B4	YCZK9B5	YCZK9A1	YCZK9A2	YCZK9A3	YCZK9A4	YCZK9A5
aDC	0.06897285	0.330501078	0.252798278	0.313500928	0.414880708	0.515231593	0.393882345	0.463772748	0.394530097	0.414264188
B cells	0.244281296	0.400529491	0.301468863	0.557604745	0.406201175	0.421544624	0.431508986	0.475706124	0.370801728	0.397994025
CD8 T cells	0.70828725	0.757909952	0.70482227	0.88749953	0.769006615	0.733940432	0.6192085	0.612501885	0.75925679	0.750571055
Cytotoxic cells	0.309937635	0.614678468	0.369386375	0.905087418	0.538973961	0.547760034	0.541851316	0.417045527	0.589056656	0.528530625
DC	0.324216472	0.481583781	0.375928175	0.250875772	0.485297809	0.529429253	0.525991002	0.399362702	0.437719799	0.436080038
Eosinophils	0.591467505	0.597605128	0.594706045	0.78573359	0.588924954	0.592870425	0.598669436	0.651032333	0.643117222	0.614953138
iDC	0.409369571	0.548726864	0.539135476	0.411641732	0.629303457	0.644534951	0.695367056	0.56490915	0.581620377	0.593965661
Macrophages	0.529605379	0.779848102	0.608494233	0.548822338	0.849371656	0.907081547	0.872469718	0.57261708	0.748027908	0.698526971
Mast cells	0.306554173	0.431101746	0.332816118	0.449368323	0.347339866	0.386268471	0.499057599	0.397113159	0.515872282	0.495548226
Neutrophils	0.464248646	0.541653785	0.336778235	1	0.453884754	0.596320936	0.4353971	0.478288161	0.592142157	0.552068397
NK CD56bright cells	0.386583141	0.405498272	0.358897626	0.48925633	0.388046061	0.389549149	0.535254511	0.578079338	0.359745077	0.378754833
NK CD56dim cells	0.147741185	0.424255165	0.24399034	0.610857802	0.331406422	0.424747606	0.374426249	0.334867886	0.406720619	0.287037944
NK cells	0.769444807	0.747783409	0.795962683	0.558291934	0.762016625	0.713025886	0.72560283	0.725256984	0.719265424	0.721764424
T cells	0.040205607	0.542859031	0.137194445	0.883997674	0.588658086	0.487446953	0.359521882	0.276805214	0.544446449	0.464504514
T helper cells	0.762977787	0.801207466	0.761940353	0.866895686	0.829356848	0.698623281	0.665577905	0.638142901	0.800775638	0.837885821
Tcm	0.740848968	0.765949514	0.725857202	0.860885455	0.738897951	0.721712446	0.695079832	0.647144181	0.770102989	0.793949095
Tem	0.645275544	0.741061351	0.657434922	0.824690209	0.628818253	0.776411436	0.698380197	0.677178428	0.737765492	0.70065545
TFH	0.388637402	0.506795177	0.48677478	0.479246571	0.481706017	0.518283965	0.448896922	0.531769849	0.538294155	0.534890953
Tgd	0.575157562	0.557831122	0.636113466	0.471132598	0.543673747	0.32012169	0.595423673	0.52497091	0.511938255	0.609673359
Th1 cells	0.50025669	0.530679646	0.403156541	0.504006527	0.464730066	0.501901543	0.368459233	0.45844293	0.522351396	0.498312675
Th17 cells	0	0.390392322	0.090270862	0.530532165	0.323089602	0.490234309	0.671256226	0.720366962	0.316660825	0.289193652
Th2 cells	0.573095172	0.561938701	0.515903357	0.51508314	0.602317257	0.525073697	0.53889951	0.571523567	0.62184994	0.551523934
TReg	0.308894547	0.405869557	0.196162479	0.500246036	0.30242586	0.473652547	0.520426127	0.4148262	0.412835835	0.192015885
