# Supplementary material for: Potential prognostic biomarkers in restenosis of peripheral arteries identified through comprehensive ceRNA network analysis
Source: Front Genet. 2025 Dec 1;16:1597644. doi: 10.3389/fgene.2025.1597644 (PMC12702502; doi:10.3389/fgene.2025.1597644)
Supplement: Supplementary file 13 [file DataSheet2.csv]

gene	immune_cells	cor	p.value
KCNC1	aDC	0.426837203323373	0.218616614112552
KCNC1	B cells	0.0670744176651015	0.853933045137162
KCNC1	CD8 T cells	-0.481716272322092	0.158605749080207
KCNC1	Cytotoxic cells	-0.46952092365571	0.170965508559662
KCNC1	DC	0.0670744176651015	0.853933045137162
KCNC1	Eosinophils	0.00609767433319104	0.986661833338328
KCNC1	iDC	0.201223252995304	0.577218378137763
KCNC1	Macrophages	-0.121953486663821	0.737159093806689
KCNC1	Mast cells	-0.0548790689987194	0.880312933620968
KCNC1	Neutrophils	0.0609767433319104	0.867108221767817
KCNC1	NK CD56bright cells	0.286590693659979	0.422086313365906
KCNC1	NK CD56dim cells	-0.29268836799317	0.411830954508569
KCNC1	NK cells	-0.121953486663821	0.737159093806689
KCNC1	T cells	-0.445130226322946	0.19735705415316
KCNC1	T helper cells	-0.402446505990609	0.248911098577613
KCNC1	Tcm	-0.347567436991889	0.325077533765635
KCNC1	Tem	-0.237809298994451	0.508226791237974
KCNC1	TFH	0.121953486663821	0.737159093806689
KCNC1	Tgd	-0.0792697663314835	0.827682893517783
KCNC1	Th1 cells	-0.219516275994877	0.542286006166348
KCNC1	Th17 cells	0.134148835330203	0.71177355634838
KCNC1	Th2 cells	0.359762785658271	0.307210976050264
KCNC1	TReg	0.0609767433319104	0.867108221767817
FRMPD4	aDC	0.272474630456533	0.446276719783402
FRMPD4	B cells	0.0973123680201904	0.789133589263273
FRMPD4	CD8 T cells	-0.518999296107682	0.124242939120373
FRMPD4	Cytotoxic cells	-0.525486787309028	0.118784090620752
FRMPD4	DC	-0.00648749120134602	0.985809210262571
FRMPD4	Eosinophils	0.175162262436343	0.628373983616608
FRMPD4	iDC	0.311399577664609	0.38111344254489
FRMPD4	Macrophages	-0.0259499648053841	0.943272662504124
FRMPD4	Mast cells	0.0908248768188443	0.802951423936387
FRMPD4	Neutrophils	-0.467099366496914	0.173485919794423
FRMPD4	NK CD56bright cells	0.0454124384094222	0.900864904851547
FRMPD4	NK CD56dim cells	-0.499536822503644	0.141541121331849
FRMPD4	NK cells	0.214087209644419	0.552564870212898
FRMPD4	T cells	-0.395736963282107	0.257632829442502
FRMPD4	T helper cells	-0.227062192047111	0.528127405733841
FRMPD4	Tcm	-0.343837033671339	0.330647804419004
FRMPD4	Tem	-0.421686928087492	0.224828483703295
FRMPD4	TFH	0.220574700845765	0.540291001657296
FRMPD4	Tgd	0.590361699322488	0.0723658002975236
FRMPD4	Th1 cells	-0.765523961758831	0.00985469735223729
FRMPD4	Th17 cells	0.103799859221536	0.775368494345854
FRMPD4	Th2 cells	-0.0843373856174983	0.816818603764838
FRMPD4	TReg	-0.330862051268647	0.350400806774271
ATP2B2	aDC	0.640255804985059	0.0461402181935044
ATP2B2	B cells	-0.00609767433319104	0.986661833338328
ATP2B2	CD8 T cells	-0.213418601661686	0.553835993239951
ATP2B2	Cytotoxic cells	-0.426837203323373	0.218616614112552
ATP2B2	DC	0.23171162466126	0.519479299957456
ATP2B2	Eosinophils	-0.23171162466126	0.519479299957456
ATP2B2	iDC	0.268297670660406	0.453552731955073
ATP2B2	Macrophages	0.0670744176651015	0.853933045137162
ATP2B2	Mast cells	-0.225613950328069	0.530833065843803
ATP2B2	Neutrophils	-0.0365860459991462	0.920075064270543
ATP2B2	NK CD56bright cells	0.128051160997012	0.724436097408754
ATP2B2	NK CD56dim cells	-0.341469762658698	0.334207974383552
ATP2B2	NK cells	0.0853674406646746	0.814613678985466
ATP2B2	T cells	-0.182930229995731	0.612964141400046
ATP2B2	T helper cells	-0.158539532662967	0.661780975244574
ATP2B2	Tcm	-0.29268836799317	0.411830954508569
ATP2B2	Tem	-0.396348831657418	0.256830559307584
ATP2B2	TFH	0.35366511132508	0.316078199107415
ATP2B2	Tgd	-0.0426837203323373	0.906799287861537
ATP2B2	Th1 cells	-0.128051160997012	0.724436097408754
ATP2B2	Th17 cells	0.0304883716659552	0.933368646568711
ATP2B2	Th2 cells	0.548790689987194	0.100422091151254
ATP2B2	TReg	-0.347567436991889	0.325077533765635
NOS1	aDC	-0.0840460638985807	0.817442414538981
NOS1	B cells	-0.0452555728684665	0.901205936909349
NOS1	CD8 T cells	-0.859855884500864	0.00142005828895517
NOS1	Cytotoxic cells	-0.717624084057112	0.01945448387796
NOS1	DC	-0.265068355372447	0.459214300113386
NOS1	Eosinophils	0.174557209635514	0.629579804222883
NOS1	iDC	-0.0452555728684665	0.901205936909349
NOS1	Macrophages	-0.316789010079266	0.372480438175424
NOS1	Mast cells	-0.1357667186054	0.708424318328075
NOS1	Neutrophils	-0.601252610966769	0.0659722311005179
NOS1	NK CD56bright cells	0.0969762275752854	0.789848274987236
NOS1	NK CD56dim cells	-0.588322447290065	0.0736060596698418
NOS1	NK cells	0.394369992139494	0.259430172039091
NOS1	T cells	-0.79520506611734	0.00596120546678366
NOS1	T helper cells	-0.588322447290065	0.0736060596698418
NOS1	Tcm	-0.549531956259951	0.0998696630009897
NOS1	Tem	-0.471950974199722	0.168458332706264
NOS1	TFH	-0.0323254091917618	0.929362010141401
NOS1	Tgd	0.614182774643474	0.0588761878566635
NOS1	Th1 cells	-0.79520506611734	0.00596120546678366
NOS1	Th17 cells	0.0581857365451712	0.873148747673779
NOS1	Th2 cells	-0.161627045958809	0.655533103205703
NOS1	TReg	-0.1357667186054	0.708424318328075
SHC3	aDC	0.478787878787879	0.161522928017456
SHC3	B cells	-0.296969696969697	0.404701671270157
SHC3	CD8 T cells	-0.103030303030303	0.77699846344389
SHC3	Cytotoxic cells	-0.515151515151515	0.127552869703234
SHC3	DC	0.236363636363636	0.5108853175152
SHC3	Eosinophils	-0.503030303030303	0.138333698394492
SHC3	iDC	0.284848484848485	0.425038154892145
SHC3	Macrophages	0.2	0.579584
SHC3	Mast cells	-0.43030303030303	0.214492332532808
SHC3	Neutrophils	-0.175757575757576	0.627188344776484
SHC3	NK CD56bright cells	-0.393939393939394	0.259997766834888
SHC3	NK CD56dim cells	-0.490909090909091	0.149655673420837
SHC3	NK cells	0.248484848484848	0.488776304519243
SHC3	T cells	-0.2	0.579584
SHC3	T helper cells	0.0303030303030303	0.933772958094147
SHC3	Tcm	-0.163636363636364	0.651477342796243
SHC3	Tem	-0.406060606060606	0.244282294086627
SHC3	TFH	0.345454545454545	0.328226511471368
SHC3	Tgd	0.248484848484848	0.488776304519243
SHC3	Th1 cells	-0.260606060606061	0.46708905438634
SHC3	Th17 cells	-0.36969696969697	0.293050075292822
SHC3	Th2 cells	0.139393939393939	0.700931884910058
SHC3	TReg	-0.709090909090909	0.0216659233675324
FAIM2	aDC	0.483200763583236	0.157139158407889
FAIM2	B cells	-0.226309218387085	0.52953343973485
FAIM2	CD8 T cells	-0.220192753025272	0.541010589794929
FAIM2	Cytotoxic cells	-0.587180674734059	0.0743064701029469
FAIM2	DC	-0.0122329307236262	0.973244468102433
FAIM2	Eosinophils	-0.0305823268090656	0.933163694062163
FAIM2	iDC	0.232425683748898	0.518156317521566
FAIM2	Macrophages	-0.0795140497035705	0.827158564613599
FAIM2	Mast cells	-0.0795140497035705	0.827158564613599
FAIM2	Neutrophils	-0.201843356939833	0.576020561399942
FAIM2	NK CD56bright cells	-0.348638525623348	0.323487231784615
FAIM2	NK CD56dim cells	-0.574947744010433	0.0820831635353696
FAIM2	NK cells	0.128445772598075	0.72361478135818
FAIM2	T cells	-0.238542149110711	0.506881319891881
FAIM2	T helper cells	-0.0856305150653836	0.814050732014999
FAIM2	Tcm	-0.165144564768954	0.648438465382792
FAIM2	Tem	-0.513783090392302	0.128743026706799
FAIM2	TFH	0.544365417201367	0.103760299073426
FAIM2	Tgd	0.244658614472525	0.495710496963789
FAIM2	Th1 cells	-0.409803179241479	0.239540115132534
FAIM2	Th17 cells	-0.238542149110711	0.506881319891881
FAIM2	Th2 cells	0.397570248517852	0.2552331994668
FAIM2	TReg	-0.593297140095872	0.0706044824882823
