# Supplementary material for: Potential prognostic biomarkers in restenosis of peripheral arteries identified through comprehensive ceRNA network analysis
Source: Front Genet. 2025 Dec 1;16:1597644. doi: 10.3389/fgene.2025.1597644 (PMC12702502; doi:10.3389/fgene.2025.1597644)
Supplement: Supplementary file 14 [file DataSheet10.csv]

mirnaid	genesymbol
hsa-miR-1284	STK26
hsa-miR-129-2-3p	HSPH1
hsa-miR-129-2-3p	VNN2
hsa-miR-129-2-3p	CSRP1
hsa-miR-1587	DOCK5
hsa-miR-1587	MXD1
hsa-miR-1587	PDE4D
hsa-miR-3187-5p	PDE4D
hsa-miR-320a-3p	LMCD1
hsa-miR-320a-3p	PPP1R12B
hsa-miR-320a-3p	STK26
hsa-miR-320a-3p	GPCPD1
hsa-miR-320a-3p	TPH1
hsa-miR-320a-3p	BTG1
hsa-miR-323b-5p	PPP1R12B
hsa-miR-323b-5p	C9orf72
hsa-miR-328-3p	DNAJB1
hsa-miR-328-3p	PDE4B
hsa-miR-34b-5p	RIT1
hsa-miR-3921	TMEM154
hsa-miR-3921	CSRP1
hsa-miR-4254	PPP1R12B
hsa-miR-4254	LDLR
hsa-miR-4254	SLC38A1
hsa-miR-4446-5p	PDK3
hsa-miR-4632-5p	DCUN1D3
hsa-miR-4632-5p	CHD1
hsa-miR-4700-5p	ARHGAP27
hsa-miR-4700-5p	DGKD
hsa-miR-4700-5p	DCUN1D3
hsa-miR-4700-5p	MFAP3L
hsa-miR-4700-5p	ITGA5
hsa-miR-4749-3p	ADGRG3
hsa-miR-520a-5p	MXD1
hsa-miR-520a-5p	USP15
hsa-miR-520a-5p	KIF2A
hsa-miR-520a-5p	FCGR3B
hsa-miR-574-5p	C11orf96
hsa-miR-574-5p	NRGN
hsa-miR-574-5p	USP15
hsa-miR-574-5p	DGKG
hsa-miR-603	YPEL5
hsa-miR-603	KIF2A
hsa-miR-6130	ADGRG3
hsa-miR-6130	PPP1R12B
hsa-miR-6130	IL1RAP
hsa-miR-634	CRISPLD2
hsa-miR-6764-3p	PDK3
hsa-miR-6766-5p	UBXN2B
hsa-miR-6780b-3p	LDLR
hsa-miR-6781-3p	CSRNP1
hsa-miR-6781-3p	STK26
hsa-miR-877-3p	TMEM154
hsa-miR-877-3p	GADD45B
hsa-let-7b-3p	KANK4
hsa-let-7b-3p	PEX5L
hsa-let-7b-3p	DPP6
hsa-let-7b-3p	RBFOX1
hsa-let-7b-3p	SOX11
hsa-let-7b-3p	SYNPR
hsa-miR-10524-5p	ATP2B2
hsa-miR-1251-5p	GINS1
hsa-miR-1252-5p	E2F7
hsa-miR-1252-5p	PAX7
hsa-miR-1255a	ONECUT2
hsa-miR-1255a	SCG3
hsa-miR-1255b-2-3p	LRRC3B
hsa-miR-1264	VSX1
hsa-miR-1264	CELSR1
hsa-miR-1264	CYP24A1
hsa-miR-143-3p	AMER2
hsa-miR-143-3p	ATP10B
hsa-miR-143-3p	TMPRSS3
hsa-miR-143-3p	KCNC1
hsa-miR-143-3p	IAPP
hsa-miR-143-3p	PCDH15
hsa-miR-188-3p	TRPV3
hsa-miR-188-3p	SLITRK2
hsa-miR-188-3p	KCNK10
hsa-miR-188-3p	SDR42E1
hsa-miR-188-3p	DCX
hsa-miR-188-3p	IGF2BP1
hsa-miR-188-3p	XKR7
hsa-miR-188-3p	KCNIP1
hsa-miR-1914-3p	NECAB2
hsa-miR-1914-3p	VGF
hsa-miR-1914-3p	SQSTM1
hsa-miR-1914-3p	CASP14
hsa-miR-1914-3p	DLGAP3
hsa-miR-200b-5p	NEBL
hsa-miR-200b-5p	DPP6
hsa-miR-2117	IL22RA2
hsa-miR-2117	TMC1
hsa-miR-2117	SIGLEC6
hsa-miR-219b-3p	DCX
hsa-miR-222-5p	RIMS2
hsa-miR-222-5p	CDH7
hsa-miR-222-5p	SLC6A11
hsa-miR-222-5p	SLITRK3
hsa-miR-222-5p	DCX
hsa-miR-222-5p	KIF5A
hsa-miR-222-5p	GRIA4
hsa-miR-2278	LSAMP
hsa-miR-2278	STMN4
hsa-miR-2278	NMNAT2
hsa-miR-2278	KCNQ2
hsa-miR-2278	KCNH5
hsa-miR-2278	RIMKLA
hsa-miR-2278	CPLX4
hsa-miR-2278	SLC36A2
hsa-miR-2278	ATP8A2
hsa-miR-2278	ATP2B2
hsa-miR-2278	TNR
hsa-miR-2278	SCN8A
hsa-miR-2278	MPPED1
hsa-miR-2278	SHISA6
hsa-miR-26b-3p	ELOVL2
hsa-miR-26b-3p	ARFGEF3
hsa-miR-26b-3p	KCNJ6
hsa-miR-3085-5p	SRRM4
hsa-miR-3085-5p	HES2
hsa-miR-3085-5p	ADD2
hsa-miR-30a-5p	PEX5L
hsa-miR-30a-5p	CDH20
hsa-miR-3148	SLC24A2
hsa-miR-3148	GPD1
hsa-miR-3148	PROX1
hsa-miR-3148	SHANK2
hsa-miR-3148	CCER1
hsa-miR-3148	USH2A
hsa-miR-3148	NEBL
hsa-miR-3148	LGSN
hsa-miR-3148	HYDIN
hsa-miR-3148	IGF2BP1
hsa-miR-3148	HTR1F
hsa-miR-3148	POU3F4
hsa-miR-3148	CLVS2
hsa-miR-3151-5p	ASIC1
hsa-miR-3151-5p	CYP26B1
hsa-miR-3151-5p	ASB11
hsa-miR-3151-5p	CPNE7
hsa-miR-3151-5p	KCNQ2
hsa-miR-3151-5p	MEP1A
hsa-miR-3151-5p	PCDHAC1
hsa-miR-3151-5p	SEPTIN3
hsa-miR-3151-5p	DHH
hsa-miR-3151-5p	CLSPN
hsa-miR-3151-5p	EFCAB1
hsa-miR-3151-5p	DSC3
hsa-miR-3151-5p	EMX1
hsa-miR-3151-5p	FOXJ1
hsa-miR-3151-5p	MEX3A
hsa-miR-3151-5p	SLC24A2
hsa-miR-3159	RAB42
hsa-miR-3159	CNGB1
hsa-miR-3159	RSAD2
hsa-miR-3159	MREG
hsa-miR-3159	TOX3
hsa-miR-3174	PEX5L
hsa-miR-3174	LRRC3
hsa-miR-3174	TNNI1
hsa-miR-3174	SCN1A
hsa-miR-3174	CCDC178
hsa-miR-3187-3p	QPRT
hsa-miR-3187-3p	UBXN10
hsa-miR-3187-3p	DCX
hsa-miR-3187-3p	PLIN1
hsa-miR-3187-3p	GABRA3
hsa-miR-33b-3p	STMN4
hsa-miR-33b-3p	USH2A
hsa-miR-33b-3p	CHRM2
hsa-miR-33b-3p	KCNK2
hsa-miR-3612	ACP2
hsa-miR-3612	CLIC6
hsa-miR-3612	DGKB
hsa-miR-3612	KCNQ2
hsa-miR-3612	SCUBE1
hsa-miR-3612	KSR2
hsa-miR-3612	TRIM55
hsa-miR-3612	DAGLA
hsa-miR-3612	RGS7
hsa-miR-3612	PAX7
hsa-miR-3617-5p	SNTG1
hsa-miR-3617-5p	SLC6A11
hsa-miR-3617-5p	KIF5A
hsa-miR-3649	DNAI1
hsa-miR-3649	TENM2
hsa-miR-3649	SQSTM1
hsa-miR-3649	ANKRD63
hsa-miR-3667-5p	GRIK4
hsa-miR-3667-5p	SLC24A2
hsa-miR-3667-5p	NEBL
hsa-miR-3674	RNF212
hsa-miR-3690	CCDC103
hsa-miR-3690	PAQR4
hsa-miR-3690	LRRC74B
hsa-miR-3690	PPP1R1B
hsa-miR-3690	CASR
hsa-miR-3690	ADCYAP1R1
hsa-miR-3690	FAM131B
hsa-miR-3690	IGF2BP1
hsa-miR-3690	FRMPD4
hsa-miR-3690	NOS1
hsa-miR-3690	KCNIP1
hsa-miR-373-5p	ONECUT2
hsa-miR-373-5p	G6PC1
hsa-miR-373-5p	LSAMP
hsa-miR-373-5p	ETNPPL
hsa-miR-373-5p	BRIP1
hsa-miR-373-5p	CDH7
hsa-miR-373-5p	COX6B2
hsa-miR-373-5p	NMNAT2
hsa-miR-373-5p	SLC36A2
hsa-miR-373-5p	POU2F3
hsa-miR-373-5p	CLSPN
hsa-miR-373-5p	SNTN
hsa-miR-373-5p	CNBD2
hsa-miR-378g	SRRM4
hsa-miR-378g	CDH1
hsa-miR-378g	KCNK2
hsa-miR-378g	G6PC1
hsa-miR-378g	CYP26B1
hsa-miR-378g	MOBP
hsa-miR-378g	PAQR4
hsa-miR-378g	AQP4
hsa-miR-378g	CACNG8
hsa-miR-378g	RAX2
hsa-miR-378g	KCNQ2
hsa-miR-378g	SHISA6
hsa-miR-378g	FAIM2
hsa-miR-378g	ATP2B2
hsa-miR-378g	KLK13
hsa-miR-379-3p	ATP8A2
hsa-miR-379-3p	PEX5L
hsa-miR-3919	ASIC1
hsa-miR-3919	GRIP1
hsa-miR-3919	ATP2B2
hsa-miR-3919	SOX11
hsa-miR-3919	ONECUT2
hsa-miR-3919	CYP2C18
hsa-miR-3919	AADACL3
hsa-miR-3919	PIANP
hsa-miR-3924	UNC5D
hsa-miR-3924	TMEM196
hsa-miR-3924	ZIC3
hsa-miR-3935	HTR2C
hsa-miR-424-3p	FAM131B
hsa-miR-4257	SLC6A7
hsa-miR-4257	KSR2
hsa-miR-4257	GPD1
hsa-miR-4257	CYLC1
hsa-miR-4257	C17orf50
hsa-miR-4257	CREG2
hsa-miR-4257	RIMKLA
hsa-miR-4257	ATP8A2
hsa-miR-4257	SHANK1
hsa-miR-4257	TFAP2B
hsa-miR-4257	KRT6A
hsa-miR-4266	OTOP3
hsa-miR-4266	PLXNA1
hsa-miR-4266	MEP1A
hsa-miR-4266	FLVCR2
hsa-miR-4266	XRCC2
hsa-miR-4266	CASP14
hsa-miR-4266	CASR
hsa-miR-4305	CES3
hsa-miR-4311	HYDIN
hsa-miR-4311	AMER2
hsa-miR-4311	S100A7A
hsa-miR-4311	DCX
hsa-miR-4311	CPLX4
hsa-miR-4311	MGAT5B
hsa-miR-4311	RFX4
hsa-miR-4311	SLITRK5
hsa-miR-4311	PEX5L
hsa-miR-4311	SCN3B
hsa-miR-4311	KCNJ6
hsa-miR-4311	ADIPOQ
hsa-miR-4324	TRPV3
hsa-miR-4324	UNC5D
hsa-miR-4324	PIANP
hsa-miR-4324	UNC80
hsa-miR-4324	RET
hsa-miR-4324	PCDH15
hsa-miR-4324	CACNA1B
hsa-miR-4464	SLC6A11
hsa-miR-4464	GABRG2
hsa-miR-4474-3p	PLA2G15
hsa-miR-4474-3p	CMA1
hsa-miR-4474-3p	TNS4
hsa-miR-4474-3p	ADGRG6
hsa-miR-4474-3p	ATP8A2
hsa-miR-4474-3p	LRRC2
hsa-miR-4474-3p	KANK4
hsa-miR-4474-3p	ZFR2
hsa-miR-4474-3p	PRDM9
hsa-miR-4474-3p	PLIN1
hsa-miR-4474-3p	ONECUT2
hsa-miR-4506	HMGCLL1
hsa-miR-4506	OAS3
hsa-miR-4506	LRGUK
hsa-miR-4515	CDRT1
hsa-miR-4515	DPP6
hsa-miR-4515	UBXN10
hsa-miR-4515	IL36B
hsa-miR-4515	KSR2
hsa-miR-4515	RUFY4
hsa-miR-4515	FRMPD4
hsa-miR-4515	DTX1
hsa-miR-4515	CACNG2
hsa-miR-4515	GALNT14
hsa-miR-4519	LSAMP
hsa-miR-4519	DCX
hsa-miR-4519	ADCYAP1R1
hsa-miR-4519	PIMREG
hsa-miR-4519	KCNK12
hsa-miR-4519	SCN1A
hsa-miR-4519	PCDH15
hsa-miR-4519	GABRA2
hsa-miR-4519	RRM2
hsa-miR-4529-5p	KCNIP1
hsa-miR-4529-5p	TRIM9
hsa-miR-4529-5p	UNC5D
hsa-miR-4529-5p	LRRC2
hsa-miR-4529-5p	CIT
hsa-miR-4529-5p	GRIN2B
hsa-miR-4529-5p	SHISA9
hsa-miR-4639-5p	HYDIN
hsa-miR-4639-5p	EYA1
hsa-miR-4639-5p	ST8SIA5
hsa-miR-4639-5p	ONECUT2
hsa-miR-4639-5p	KIF5A
hsa-miR-4639-5p	PCDH15
hsa-miR-4641	SHANK2
hsa-miR-4641	ZNF488
hsa-miR-4641	TMEM229B
hsa-miR-4641	SCN8A
hsa-miR-4641	GINS3
hsa-miR-4672	IFI44L
hsa-miR-4672	ASIC1
hsa-miR-4672	SLC6A11
hsa-miR-4672	DCX
hsa-miR-4672	ESRRG
hsa-miR-4672	RUNDC3A
hsa-miR-4672	MYO7A
hsa-miR-4672	GRIA4
hsa-miR-4685-5p	CAPN13
hsa-miR-4685-5p	SHISA6
hsa-miR-4685-5p	KIAA1549
hsa-miR-4685-5p	FNDC10
hsa-miR-4699-3p	IL22RA2
hsa-miR-4699-3p	GREB1
hsa-miR-4699-3p	SLC12A5
hsa-miR-4699-3p	KCNK2
hsa-miR-4732-5p	LSAMP
hsa-miR-4759	UBXN10
hsa-miR-4759	ARFGEF3
hsa-miR-4782-3p	HOXD13
hsa-miR-4797-5p	EXPH5
hsa-miR-4797-5p	CHST9
hsa-miR-4797-5p	RASEF
hsa-miR-4797-5p	KSR2
hsa-miR-4797-5p	ATP2B2
hsa-miR-4797-5p	SCN3B
hsa-miR-4797-5p	CES3
hsa-miR-4797-5p	SYN3
hsa-miR-4797-5p	UNC13A
hsa-miR-496	MYT1L
hsa-miR-4999-5p	RSAD2
hsa-miR-4999-5p	MS4A10
hsa-miR-5008-5p	SLC6A11
hsa-miR-5008-5p	RAX2
hsa-miR-5008-5p	STX1B
hsa-miR-5008-5p	BSND
hsa-miR-5008-5p	STRA6
hsa-miR-5008-5p	SHC3
hsa-miR-5008-5p	KCNK5
hsa-miR-5008-5p	KCNQ2
hsa-miR-5008-5p	KIF6
hsa-miR-5008-5p	CYP11B1
hsa-miR-5008-5p	IQSEC3
hsa-miR-500b-3p	PPP1R1B
hsa-miR-500b-3p	PLXNA1
hsa-miR-500b-3p	ABCC12
hsa-miR-500b-3p	LRRC2
hsa-miR-500b-3p	HES2
hsa-miR-500b-3p	SCN1A
hsa-miR-500b-3p	SLC12A3
hsa-miR-500b-3p	C10orf105
hsa-miR-501-5p	KCNC2
hsa-miR-501-5p	SHANK2
hsa-miR-501-5p	AMER2
hsa-miR-501-5p	DCX
hsa-miR-501-5p	MINAR1
hsa-miR-501-5p	TF
hsa-miR-510-5p	CDH18
hsa-miR-510-5p	IL22RA2
hsa-miR-510-5p	UBXN10
hsa-miR-510-5p	SLC35G3
hsa-miR-510-5p	E2F7
hsa-miR-510-5p	FREM2
hsa-miR-510-5p	HYDIN
hsa-miR-510-5p	TPSB2
hsa-miR-510-5p	CDH1
hsa-miR-510-5p	CYP11B1
hsa-miR-510-5p	GRIA4
hsa-miR-510-5p	GMNC
hsa-miR-512-5p	CAMK2B
hsa-miR-512-5p	KCNH5
hsa-miR-512-5p	FAM221B
hsa-miR-514a-5p	PRMT8
hsa-miR-514a-5p	RBFOX1
hsa-miR-514a-5p	UBXN10
hsa-miR-514a-5p	NTNG1
hsa-miR-514a-5p	CELF5
hsa-miR-514a-5p	POU2F3
hsa-miR-514a-5p	NEFL
hsa-miR-514a-5p	IQSEC3
hsa-miR-5186	BEST3
hsa-miR-518a-5p	HYDIN
hsa-miR-518a-5p	STMN4
hsa-miR-518a-5p	CPEB1
hsa-miR-518a-5p	AMER2
hsa-miR-518a-5p	KCNIP2
hsa-miR-518a-5p	KCNS2
hsa-miR-518a-5p	CTNNA2
hsa-miR-518a-5p	ONECUT2
hsa-miR-518a-5p	ADD2
hsa-miR-5195-5p	EMID1
hsa-miR-5195-5p	GABRA2
hsa-miR-520h	ZNF334
hsa-miR-520h	NEUROG2
hsa-miR-520h	CELSR3
hsa-miR-520h	ZBTB8B
hsa-miR-527	HYDIN
hsa-miR-527	STMN4
hsa-miR-527	CPEB1
hsa-miR-527	AMER2
hsa-miR-527	KCNIP2
hsa-miR-527	KCNS2
hsa-miR-527	CTNNA2
hsa-miR-527	ONECUT2
hsa-miR-527	ADD2
hsa-miR-539-5p	LSAMP
hsa-miR-539-5p	KCNK10
hsa-miR-539-5p	RIMKLA
hsa-miR-539-5p	DCX
hsa-miR-539-5p	SLC5A12
hsa-miR-539-5p	E2F7
hsa-miR-539-5p	ONECUT2
hsa-miR-5572	RSAD2
hsa-miR-5572	SYNPR
hsa-miR-5572	KSR2
hsa-miR-5572	MIOX
hsa-miR-5572	IGF2BP1
hsa-miR-5572	CASP14
hsa-miR-5572	NOS1
hsa-miR-558	KCNA1
hsa-miR-558	KCNA7
hsa-miR-558	C21orf58
hsa-miR-558	EPB41L4B
hsa-miR-558	DSC3
hsa-miR-558	RBFOX3
hsa-miR-558	KCNC1
hsa-miR-558	WNT5A
hsa-miR-5582-3p	SLC26A7
hsa-miR-5582-3p	MEIOC
hsa-miR-5582-3p	SHISA9
hsa-miR-5587-5p	GABRG3
hsa-miR-5587-5p	CACNA1B
hsa-miR-5587-5p	CELF5
hsa-miR-5703	TFAP2B
hsa-miR-5703	KCNQ2
hsa-miR-5703	SLC34A2
hsa-miR-5703	GPD1
hsa-miR-5703	CCDC103
hsa-miR-5703	MOBP
hsa-miR-5703	CECR2
hsa-miR-5703	SLC6A11
hsa-miR-5703	JPH4
hsa-miR-5703	ASB11
hsa-miR-5703	B3GNT7
hsa-miR-5703	PIANP
hsa-miR-5703	HNF4A
hsa-miR-5703	DCX
hsa-miR-5703	SRRM4
hsa-miR-5703	SCN5A
hsa-miR-5703	SHISA6
hsa-miR-5703	NEBL
hsa-miR-5703	C10orf90
hsa-miR-5703	FAM131B
hsa-miR-5703	SCN3B
hsa-miR-5703	SYNPO2L
hsa-miR-5703	DNMT3B
hsa-miR-5703	GRAMD2A
hsa-miR-5703	RSPO4
hsa-miR-5703	CELF5
hsa-miR-580-5p	SLC6A11
hsa-miR-587	ASIC1
hsa-miR-587	SLC6A11
hsa-miR-587	LSAMP
hsa-miR-587	RBFOX1
hsa-miR-587	XRCC2
hsa-miR-587	NEFL
hsa-miR-587	SHISA9
hsa-miR-605-5p	ATP10B
hsa-miR-605-5p	LSAMP
hsa-miR-605-5p	RBFOX1
hsa-miR-605-5p	UBXN10
hsa-miR-605-5p	RNF212
hsa-miR-605-5p	ATP8A2
hsa-miR-605-5p	IGDCC3
hsa-miR-605-5p	PCDH15
hsa-miR-607	G6PC1
hsa-miR-6504-3p	CABP4
hsa-miR-6504-3p	EYA1
hsa-miR-6504-3p	CDH8
hsa-miR-6504-3p	ARFGEF3
hsa-miR-6504-3p	ONECUT2
hsa-miR-6504-3p	SCN8A
hsa-miR-6505-3p	SDR42E1
hsa-miR-6505-3p	UBXN10
hsa-miR-6505-3p	DCX
hsa-miR-6505-3p	SLC6A20
hsa-miR-6506-5p	TRIM63
hsa-miR-6506-5p	FSHR
hsa-miR-6506-5p	LRRC74B
hsa-miR-6506-5p	SEPTIN3
hsa-miR-6506-5p	KSR2
hsa-miR-6506-5p	CUX2
hsa-miR-6506-5p	ONECUT2
hsa-miR-6718-5p	AQP4
hsa-miR-6718-5p	RRM2
hsa-miR-6744-5p	BEST3
hsa-miR-6744-5p	SLC17A4
hsa-miR-6744-5p	KANK4
hsa-miR-6744-5p	KLK10
hsa-miR-6744-5p	NMNAT2
hsa-miR-6744-5p	RIMKLA
hsa-miR-6744-5p	VSX1
hsa-miR-6744-5p	CYP8B1
hsa-miR-6744-5p	ONECUT2
hsa-miR-6744-5p	SCG3
hsa-miR-6755-5p	STRA6
hsa-miR-6755-5p	TNR
hsa-miR-6755-5p	CMA1
hsa-miR-6757-5p	KIF18B
hsa-miR-6757-5p	RAB3IL1
hsa-miR-6757-5p	GRM1
hsa-miR-6757-5p	CLIC6
hsa-miR-6757-5p	IL22RA2
hsa-miR-6757-5p	SLC26A7
hsa-miR-6757-5p	HOXA1
hsa-miR-6757-5p	KCNQ2
hsa-miR-6757-5p	B3GNT3
hsa-miR-6757-5p	SLC24A2
hsa-miR-6757-5p	ATP2B3
hsa-miR-6757-5p	KLHL31
hsa-miR-6757-5p	OCM
hsa-miR-6757-5p	LGSN
hsa-miR-6757-5p	SHISA6
hsa-miR-6776-3p	KIF18B
hsa-miR-6776-3p	L1CAM
hsa-miR-6776-3p	SYN2
hsa-miR-6783-3p	SHC3
hsa-miR-6783-3p	FAIM2
hsa-miR-6783-3p	NOS1
hsa-miR-6783-3p	PNMA3
hsa-miR-6783-3p	BEST3
hsa-miR-6783-3p	CABP4
hsa-miR-6783-3p	GDF5
hsa-miR-6783-3p	CACNG8
hsa-miR-6783-3p	B3GNT7
hsa-miR-6783-3p	KLK10
hsa-miR-6783-3p	RBFOX1
hsa-miR-6783-3p	KSR2
hsa-miR-6783-3p	DNMT3B
hsa-miR-6783-3p	S100A7A
hsa-miR-6783-3p	VAX1
hsa-miR-6783-3p	KCP
hsa-miR-6783-3p	SHISA6
hsa-miR-6783-3p	LRRC2
hsa-miR-6783-3p	SYN3
hsa-miR-6783-3p	B3GNT3
hsa-miR-6783-3p	FAM131B
hsa-miR-6783-3p	ADD2
hsa-miR-6783-3p	GFAP
hsa-miR-6783-3p	KLK4
hsa-miR-6783-3p	KCNC1
hsa-miR-6783-3p	DUOX2
hsa-miR-6783-3p	FAT2
hsa-miR-6783-3p	AQP6
hsa-miR-6802-5p	SLC6A11
hsa-miR-6802-5p	OAS1
hsa-miR-6834-3p	ITIH6
hsa-miR-6834-3p	CUX2
hsa-miR-6834-3p	CHRM2
hsa-miR-6848-3p	SLC6A12
hsa-miR-6848-3p	CABP4
hsa-miR-6848-3p	CACNG8
hsa-miR-6848-3p	GRM7
hsa-miR-6848-3p	LRRC2
hsa-miR-6848-3p	SYT13
hsa-miR-6848-3p	SYNPO2L
hsa-miR-6848-3p	SHISA9
hsa-miR-6884-5p	ADCYAP1R1
hsa-miR-6884-5p	ABR
hsa-miR-6884-5p	KIF6
hsa-miR-6884-5p	MYLK3
hsa-miR-6884-5p	SLC6A11
hsa-miR-6884-5p	NUDT14
hsa-miR-6884-5p	TTBK1
hsa-miR-6884-5p	BEST3
hsa-miR-6884-5p	AMER2
hsa-miR-6884-5p	PAPLN
hsa-miR-6884-5p	KSR2
hsa-miR-6884-5p	UGT3A2
hsa-miR-6884-5p	HNF4A
hsa-miR-6884-5p	MS4A10
hsa-miR-6884-5p	UAP1L1
hsa-miR-6884-5p	CELF5
hsa-miR-6884-5p	RPH3A
hsa-miR-6884-5p	SCN3B
hsa-miR-6884-5p	ONECUT2
hsa-miR-6884-5p	KCNC1
hsa-miR-6884-5p	SLC34A2
hsa-miR-6884-5p	CYP11B1
hsa-miR-6884-5p	CYP1A2
hsa-miR-6884-5p	FAM83B
hsa-miR-6884-5p	OC90
hsa-miR-6884-5p	AADACL3
hsa-miR-6884-5p	PNPLA5
hsa-miR-6891-3p	ONECUT2
hsa-miR-6891-3p	ZG16
hsa-miR-6891-3p	DCX
hsa-miR-6891-3p	NTNG1
hsa-miR-6891-3p	ATP2B2
hsa-miR-6891-3p	SLC12A5
hsa-miR-6895-5p	CYP26B1
hsa-miR-6895-5p	SYN2
hsa-miR-6895-5p	UGT3A1
hsa-miR-6895-5p	ABR
hsa-miR-6895-5p	CIT
hsa-miR-6895-5p	IQSEC3
hsa-miR-7154-3p	G6PC1
hsa-miR-7154-3p	SIGLEC11
hsa-miR-7154-3p	FAIM2
hsa-miR-7154-3p	ABR
hsa-miR-7154-3p	ATP2A1
hsa-miR-7154-3p	MGAT5B
hsa-miR-7154-3p	DSC3
hsa-miR-7154-3p	CASP14
hsa-miR-7154-3p	SCN3B
hsa-miR-7154-3p	SHISA6
hsa-miR-7155-5p	GPD1
hsa-miR-7155-5p	RTBDN
hsa-miR-7155-5p	RAB3IL1
hsa-miR-7155-5p	CABP4
hsa-miR-7155-5p	CNBD2
hsa-miR-7155-5p	NECTIN4
hsa-miR-7155-5p	CALN1
hsa-miR-7155-5p	STX1B
hsa-miR-7155-5p	TMC2
hsa-miR-7155-5p	CSAG1
hsa-miR-7155-5p	S100A7A
hsa-miR-7155-5p	PAQR9
hsa-miR-7155-5p	CPLX2
hsa-miR-7155-5p	UGT3A1
hsa-miR-7155-5p	ADD2
hsa-miR-7155-5p	ELOVL2
hsa-miR-7155-5p	ZMAT4
hsa-miR-7155-5p	GFAP
hsa-miR-7155-5p	KCNC1
hsa-miR-7155-5p	SLC34A2
hsa-miR-7155-5p	KCNK2
hsa-miR-7155-5p	AQP6
hsa-miR-7155-5p	IQSEC3
hsa-miR-759	HYDIN
hsa-miR-759	CES3
hsa-miR-759	SCG3
hsa-miR-759	KCNA1
hsa-miR-759	GABRA3
hsa-miR-759	CLVS2
hsa-miR-766-5p	MGAT5B
hsa-miR-766-5p	DCX
hsa-miR-766-5p	PRDM7
hsa-miR-766-5p	JPH4
hsa-miR-766-5p	ABR
hsa-miR-766-5p	CDRT1
hsa-miR-766-5p	PAQR4
hsa-miR-766-5p	KRT78
hsa-miR-766-5p	SERPINB13
hsa-miR-766-5p	EXPH5
hsa-miR-766-5p	SLC6A11
hsa-miR-766-5p	LSAMP
hsa-miR-766-5p	CALN1
hsa-miR-766-5p	TRIM9
hsa-miR-766-5p	MDGA2
hsa-miR-766-5p	ESRRG
hsa-miR-766-5p	SHC3
hsa-miR-766-5p	SLC24A2
hsa-miR-766-5p	DHH
hsa-miR-766-5p	SYNPO2L
hsa-miR-766-5p	TNNI1
hsa-miR-766-5p	MYO1A
hsa-miR-766-5p	DAGLA
hsa-miR-766-5p	IGF2BP1
hsa-miR-766-5p	RXRG
hsa-miR-766-5p	PAX7
hsa-miR-766-5p	C2CD4C
hsa-miR-766-5p	SHISA9
hsa-miR-7702	DCX
hsa-miR-7702	ADGRG6
hsa-miR-7702	ONECUT2
hsa-miR-7843-3p	BOLL
hsa-miR-7843-3p	UNC5D
hsa-miR-7843-3p	PRKAG3
hsa-miR-7843-3p	CBLN2
hsa-miR-7843-3p	SEPTIN3
hsa-miR-7843-3p	SYNPO2L
hsa-miR-7843-3p	SCN1A
hsa-miR-7843-3p	FAM221B
hsa-miR-7843-3p	GMNC
hsa-miR-7843-3p	ESRRG
hsa-miR-8081	ST8SIA5
hsa-miR-875-3p	SHISA6
hsa-miR-875-3p	GJD3
hsa-miR-875-3p	RIMKLA
hsa-miR-875-3p	S100A7A
hsa-miR-875-3p	AMER2
hsa-miR-875-3p	SLC25A24
hsa-miR-875-3p	DGKB
hsa-miR-875-3p	SRD5A2
hsa-miR-875-3p	GPR139
hsa-miR-92b-3p	PEX5L
hsa-miR-92b-3p	CALN1
hsa-miR-92b-3p	DCX
hsa-miR-92b-3p	SLC5A12
hsa-miR-92b-3p	SYN2
hsa-miR-92b-3p	SCN8A
hsa-miR-92b-3p	AADACL3
hsa-miR-934	KCNK10
hsa-miR-934	C11orf87
